# Supplementary material for: Integrative multi-omics reveals microbial genomic variants driving altered host-microbe interactions in autism spectrum disorder
Source: Cell Rep Med. 2025 Dec 19;7(1):102516. doi: 10.1016/j.xcrm.2025.102516 (PMC12866134; doi:10.1016/j.xcrm.2025.102516)
Supplement: Data S1. Demographic information across all cohorts, related to Figure 1 [file mmc2.xlsx]

## Sheet: Data S1
Data S1. Demographic information across all cohorts, related to Figure1.
Dataset Type	Disease	Project ID	mWGS	LC-MS	Reads count (millian)†	Country	Patients							Controls			Data source
							N	Age*	Gender#	ABC*	CARS*	SASC*	GSRS*	N	Age*	Gender#
Discovery Dataset	ASD	OEP00004197/OEP00004172	✓	✓	92.13 (81.00-100.00)	China	102	7.38 ± 2.97	83/19	68.60 ± 29.34	33.42 ± 7.39	7.41 ± 5.21	5.53 ± 4.82	99	5.58 ± 1.7	61/38	in house
External Validation Dataset	ASD	OEP00006635	✓	✓	39.23 (35.14-43.69)	China	49	5.83 ± 2.42	40/9					20	\	12/8	in house - multi center
	ASD	CRA001746	✓		37.70 (31.59-44.45)	China	39	5.57 ± 1.09	32/7	70.90 ± 23.75	34.82 ± 4.33			40	5.61 ± 1.24	33/7	doi: 10.1126/sciadv.aba3760
	ASD	CRA004105	✓		35.19 (26.09-44.55)	China	26	4.13 ± 0.95	23/3	55.31 ± 19.73	32.88 ± 8.56			26	4.04 ± 0.89	23/3	doi: 10.1038/s41522-022-00355-3
	ASD	PRJNA516054	✓		39.77 (20.75-58.72)	Russia	30	4.00 ± 1.97	26/4					20	3.00 ± 0.56	14/6	doi: 10.1089/mdr.2019.0325
	ASD	PRJEB23052	✓		34.03 (26.03-39.29)	China	43	4.51 ± 2.23	36/7					31	3.14 ± 1.73	17/14	doi: 10.1128/mSystems.00321-18
	ASD	PRJNA782533	✓		44.02 (35.76-62.13)	USA	18	\	\					20	\	\	doi: 10.3390/ijms232113481
	ASD	PRJNA451479	✓		49.63 (45.29-53.35)	China	30	5.03 ± 2.32	28/2					30	4.90 ± 1.93	28/2	doi:10.1080/19490976.2020.1854967
	ASD	PRJNA686821	✓		128.53 (110.54-141.28)	China (HK)	63	4.91 ± 0.97	52/11					59	4.72 ± 1.07	50/9	doi: 10.1136/ gutjnl-2020-324015
	ASD	PRJNA943687	✓		36.94 (32.34-41.26)	China (HK)	201	\	\					177	\	\	doi: 10.1038/s41564-024-01739-1
Disease specificity assessment Dataset	ADHD	CNP0000729	✓		47.31 (38.03-530.85)	China	35	7.12 ± 0.56	51/6					43	7.00 ± 0.53	49/16	doi: 10.1080/19490976.2022.2125747
	ADHD	OEP00006634	✓		53.03 (39.72-32.23)	China	25	8.16 ± 1.25	20/5					25	8.00 ± 1.47	19/6	doi: 10.1038/s41467-020-15457-9
	Schizophrenia	CNP0000119	✓		69.97(60.91-78.57)	China	90	26.49-12.24	46/44					81	32.81-7.48	41/40	doi: 10.3389/fnins.2020.00127
	CeD	PRJNA757365	✓		20.97 (5.82-157.67 )	China	19	\	\					20	\	\	doi: 10.1371/journal.pone.0262108
	NAFLD	PRJNA328258	✓		37.36 (32.22-429.75)	China	12	10.96±2.23	6/6					12	11.38±1.83	7/5	doi: 10.1002/hep4.1944
	OB	PRJNA721692	✓		26.41 (19.54-33.19)	China	17	9.24±2.02	9/8					23	8.09±1.90	13/10	doi: 10.1128/spectrum.03382-22
*Age, ABC, CARS, SASC, GSRS: Mean ± Std; #Gender: Male/Female; †Reads count (millian): Median (first quartile-third quartile)
