# Supplementary material for: Integrative multi-omics reveals microbial genomic variants driving altered host-microbe interactions in autism spectrum disorder
Source: Cell Rep Med. 2025 Dec 19;7(1):102516. doi: 10.1016/j.xcrm.2025.102516 (PMC12866134; doi:10.1016/j.xcrm.2025.102516)
Supplement: Data S2. The differential analysis results on microbial features of ASD and TD via MaAsLin2, related to Figure 1–2 [file mmc3.xlsx]

## Sheet: Data S2
Data S2. The differential analysis results on microbial features of ASD and TD via MaAsLin2, related to Figure1-2.
Feature	REF*	ALT*	Coefficient	Stderr	p-value	FDR*	Annotation	Class	Data type
ARGSYNBSUB-PWY			-0.345228	0.076795	1.18e-05	0.00062701	L-arginine biosynthesis II (acetyl cycle)	Amino Acid Biosynthesis/Degradation	pathway
ARGSYN-PWY			-0.285055	0.0692659	5.67e-05	0.00187519	L-arginine biosynthesis I (via L-ornithine)	Amino Acid Biosynthesis/Degradation	pathway
ASPASN-PWY			0.351242	0.0819862	2.86e-05	0.00102487	superpathway of L-aspartate and L-asparagine biosynthesis	Amino Acid Biosynthesis/Degradation	pathway
CENTFERM-PWY			-0.497501	0.141723	0.000554	0.0088229	pyruvate fermentation to butanoate	Short-Chain Fatty Acids related	pathway
COMPLETE-ARO-PWY			-0.119403	0.0297158	8.33e-05	0.00208002	superpathway of aromatic amino acid biosynthesis	Amino Acid Biosynthesis/Degradation	pathway
GLYCOGENSYNTH-PWY			-0.31414	0.064974	2.67e-06	0.00022957	glycogen biosynthesis I (from ADP-D-Glucose)	Carbohydrate Biosynthesis/Degradation	pathway
GOLPDLCAT-PWY			-0.666013	0.173391	0.00016484	0.00308185	superpathway of glycerol degradation to 1,3-propanediol	Others	pathway
METH-ACETATE-PWY			-0.974102	0.191547	8.48e-07	9.11e-05	methanogenesis from acetate	Short-Chain Fatty Acids related	pathway
PROPFERM-PWY			-1.04114	0.260743	9.19e-05	0.00208002	superpathway of L-alanine fermentation (Stickland reaction)	Others	pathway
PWY0-1241			-0.64117	0.159959	8.66e-05	0.00208002	ADP-L-glycero-&beta;-D-manno-heptose biosynthesis	Carbohydrate Biosynthesis/Degradation	pathway
PWY0-1296			-0.361975	0.0687056	3.57e-07	5.12e-05	purine ribonucleosides degradation	Others	pathway
PWY-5005			-0.906913	0.238713	0.00019377	0.00347167	biotin biosynthesis II	Cofactor, Prosthetic Group, Electron Carrier, and Vitamin Biosynthesis	pathway
PWY-5188			-0.628705	0.10698	1.76e-08	7.55e-06	tetrapyrrole biosynthesis I (from glutamate)	Cofactor, Prosthetic Group, Electron Carrier, and Vitamin Biosynthesis	pathway
PWY-5494			-1.07947	0.274436	0.00011582	0.00237154	pyruvate fermentation to propanoate II (acrylate pathway)	Short-Chain Fatty Acids related	pathway
PWY-5677			-1.61968	0.362024	1.31e-05	0.00062701	succinate fermentation to butanoate	Short-Chain Fatty Acids related	pathway
PWY-6147			0.468922	0.0985754	3.81e-06	0.00027331	6-hydroxymethyl-dihydropterin diphosphate biosynthesis I	Cofactor, Prosthetic Group, Electron Carrier, and Vitamin Biosynthesis	pathway
PWY-6317			-0.254241	0.0721749	0.00053057	0.00877485	D-galactose degradation I (Leloir pathway)	Carbohydrate Biosynthesis/Degradation	pathway
PWY-6470			-0.752657	0.208269	0.00038331	0.00659293	peptidoglycan biosynthesis V (&beta;-lactam resistance)	Cell Structure Biosynthesis	pathway
PWY-6527			-0.419035	0.0948921	1.65e-05	0.00064621	stachyose degradation	Carbohydrate Biosynthesis/Degradation	pathway
PWY-6590			-0.481206	0.138168	0.00061069	0.00937839	superpathway of Clostridium acetobutylicum acidogenic fermentation	Short-Chain Fatty Acids related	pathway
PWY66-391			-1.64834	0.29383	6.76e-08	1.45e-05	fatty acid &beta;-oxidation VI (mammalian peroxisome)	Fatty Acid and Lipid Biosynthesis/Degradation	pathway
PWY-6823			-0.410962	0.10068	6.48e-05	0.00198966	molybdopterin biosynthesis	Cofactor, Prosthetic Group, Electron Carrier, and Vitamin Biosynthesis	pathway
PWY-7165			1.02617	0.260832	0.00011546	0.00237154	L-ascorbate biosynthesis VIII (engineered pathway)	Cofactor, Prosthetic Group, Electron Carrier, and Vitamin Biosynthesis	pathway
PWY-7238			-0.304623	0.0685821	1.53e-05	0.00064621	sucrose biosynthesis II	Carbohydrate Biosynthesis/Degradation	pathway
PWY-7328			-0.368543	0.0943103	0.00012787	0.00249933	superpathway of UDP-glucose-derived O-antigen building blocks biosynthesis	Carbohydrate Biosynthesis/Degradation	pathway
PWY-7977			0.221858	0.0478443	6.41e-06	0.00039367	L-methionine biosynthesis IV	Amino Acid Biosynthesis/Degradation	pathway
PWY-8188			-1.04114	0.260743	9.19e-05	0.00208002	L-alanine degradation VI (reductive Stickland reaction)	Amino Acid Biosynthesis/Degradation	pathway
PWY-8189			-1.04114	0.260743	9.19e-05	0.00208002	L-alanine degradation V (oxidative Stickland reaction)	Amino Acid Biosynthesis/Degradation	pathway
K07397			2.30182	0.497029	6.57604e-06	0.0005368	yhfA; putative redox protein		gene
K05606			-2.25699	0.31514	1.52792e-11	6.10402e-08	MCEE, epi; methylmalonyl-CoA/ethylmalonyl-CoA epimerase [EC:5.1.99.1]		gene
K16203			-2.2101	0.326814	1.48909e-10	2.27285e-07	dppA1; D-amino peptidase [EC:3.4.11.-]		gene
K18012			-2.19953	0.328942	2.2757e-10	2.27285e-07	kdd; L-erythro-3,5-diaminohexanoate dehydrogenase [EC:1.4.1.11]		gene
K02426			2.16765	0.425325	8.28675e-07	0.000118234	sufE; cysteine desulfuration protein SufE		gene
K02532			2.15776	0.530845	6.93857e-05	0.00266535	lacY; MFS transporter, OHS family, lactose permease		gene
K16092			2.14517	0.504914	3.30956e-05	0.00161099	btuB; vitamin B12 transporter		gene
K22432			-2.05731	0.325887	1.76211e-09	1.17327e-06	carE; caffeyl-CoA reductase-Etf complex subunit CarE [EC:1.3.1.108]		gene
K12141			2.05079	0.523481	0.000123088	0.00387194	hyfF; hydrogenase-4 component F [EC:1.-.-.-]		gene
K01060			-2.02246	0.347923	2.74245e-08	7.35518e-06	cah; cephalosporin-C deacetylase [EC:3.1.1.41]		gene
K08169			2.02015	0.508782	0.000100294	0.00339555	yebQ; MFS transporter, DHA2 family, multidrug resistance protein		gene
K02558			2.016	0.438628	7.73357e-06	0.000605797	mpl; UDP-N-acetylmuramate: L-alanyl-gamma-D-glutamyl-meso-diaminopimelate ligase [EC:6.3.2.45]		gene
K00556			2.00792	0.525181	0.00017634	0.00488248	trmH; tRNA (guanosine-2-O-)-methyltransferase [EC:2.1.1.34]		gene
K05367			1.99714	0.472627	3.63454e-05	0.00168837	pbpC; penicillin-binding protein 1C [EC:2.4.1.129]		gene
K01848			-1.97812	0.294641	1.95808e-10	2.27285e-07	E5.4.99.2A, mcmA1; methylmalonyl-CoA mutase, N-terminal domain [EC:5.4.99.2]		gene
K01676			1.96096	0.489327	8.68898e-05	0.0030719	E4.2.1.2A, fumA, fumB; fumarate hydratase, class I [EC:4.2.1.2]		gene
K05520			1.95763	0.448172	2.02037e-05	0.00118697	pfpI; protease I [EC:3.5.1.124]		gene
K21399			-1.9132	0.342295	7.48181e-08	1.66055e-05	ortA; 2-amino-4-ketopentanoate thiolase alpha subunit [EC:2.3.1.263]		gene
K02566			1.89514	0.494029	0.000168007	0.00483356	nagD; 5-nucleotidase [EC:3.1.3.5]		gene
K07099			-1.88918	0.340627	9.26687e-08	1.94848e-05	K07099; uncharacterized protein		gene
K11615			-1.88719	0.291553	7.4025e-10	5.9146e-07	malR; two-component system, CitB family, response regulator MalR		gene
K16881			-1.87995	0.3876	2.49232e-06	0.000264984	K16881; mannose-1-phosphate guanylyltransferase / phosphomannomutase [EC:2.7.7.13 5.4.2.8]		gene
K03760			1.87335	0.519205	0.000390588	0.00812707	eptA, pmrC; lipid A ethanolaminephosphotransferase [EC:2.7.8.43]		gene
K00853			1.87017	0.435111	2.71408e-05	0.0014457	araB; L-ribulokinase [EC:2.7.1.16]		gene
K09181			1.84966	0.431405	2.82421e-05	0.00146529	yfiQ; acetyltransferase		gene
K01241			1.83703	0.448461	6.13416e-05	0.00247535	amn; AMP nucleosidase [EC:3.2.2.4]		gene
K18118			-1.82158	0.312118	2.15324e-08	7.35518e-06	aarC, cat1; succinyl-CoA:acetate CoA-transferase [EC:2.8.3.18]		gene
K08986			-1.79645	0.309588	2.65318e-08	7.35518e-06	ycgQ; putative membrane protein		gene
K01849			-1.78356	0.333615	2.46225e-07	4.27683e-05	E5.4.99.2B, mcmA2; methylmalonyl-CoA mutase, C-terminal domain [EC:5.4.99.2]		gene
K08191			1.75979	0.470991	0.000246313	0.00607419	exuT; MFS transporter, ACS family, aldohexuronate transporter		gene
K02750			1.75611	0.475769	0.000288611	0.00666475	glvC, malP, aglA; alpha-glucoside PTS system EIICB component [EC:2.7.1.208 2.7.1.-]		gene
K06411			-1.75531	0.447944	0.000122677	0.00387194	spoVFB; dipicolinate synthase subunit B		gene
K00627			-1.74751	0.385304	9.9491e-06	0.000685287	DLAT, aceF, pdhC; pyruvate dehydrogenase E2 component (dihydrolipoyllysine-residue acetyltransferase) [EC:2.3.1.12]		gene
K02414			-1.73175	0.381201	9.63553e-06	0.000684204	fliK; flagellar hook-length control protein FliK		gene
K07652			-1.72552	0.284503	6.57758e-09	3.28468e-06	vicK; two-component system, OmpR family, sensor histidine kinase VicK [EC:2.7.13.3]		gene
K05337			-1.7188	0.345214	1.40219e-06	0.000164758	fer; ferredoxin		gene
K22431			-1.71576	0.304339	5.87934e-08	1.45651e-05	carD; caffeyl-CoA reductase-Etf complex subunit CarD [EC:1.3.1.108]		gene
K07305			1.71278	0.45675	0.000233962	0.00584173	msrB; peptide-methionine (R)-S-oxide reductase [EC:1.8.4.12]		gene
K16789			-1.7074	0.365198	5.64044e-06	0.000512126	thiT; thiamine transporter		gene
K03772			1.70483	0.460566	0.000277964	0.00652161	fkpA; FKBP-type peptidyl-prolyl cis-trans isomerase FkpA [EC:5.2.1.8]		gene
K07014			1.69783	0.38335	1.56498e-05	0.0010084	K07014; uncharacterized protein		gene
K18011			-1.69515	0.282985	9.72353e-09	4.31617e-06	kamE; beta-lysine 5,6-aminomutase beta subunit [EC:5.4.3.3]		gene
K17076			-1.68454	0.331673	8.74026e-07	0.000120405	lysY; putative lysine transport system ATP-binding protein		gene
K22906			-1.68137	0.298798	6.19793e-08	1.45651e-05	phy; phloretin hydrolase [EC:3.7.1.4]		gene
K03735			-1.66666	0.334163	1.3335e-06	0.000161434	eutB; ethanolamine ammonia-lyase large subunit [EC:4.3.1.7]		gene
K07091			1.65992	0.438806	0.000206039	0.0054153	lptF; lipopolysaccharide export system permease protein		gene
K01058			1.65669	0.4508	0.000309873	0.00690863	pldA; phospholipase A1/A2 [EC:3.1.1.32 3.1.1.4]		gene
K14654			-1.63075	0.336402	2.5205e-06	0.000264984	RIB7, arfC; 2,5-diamino-6-(ribosylamino)-4(3H)-pyrimidinone 5-phosphate reductase [EC:1.1.1.302]		gene
K06163			1.62297	0.437872	0.000272707	0.00652161	phnJ; alpha-D-ribose 1-methylphosphonate 5-phosphate C-P lyase [EC:4.7.1.1]		gene
K01449			-1.61714	0.266352	6.36088e-09	3.28468e-06	cwlJ, sleB; N-acetylmuramoyl-L-alanine amidase [EC:3.5.1.28]		gene
K14731			-1.6035	0.275744	2.39731e-08	7.35518e-06	mlhB, chnC; epsilon-lactone hydrolase [EC:3.1.1.83]		gene
K03709			-1.59872	0.380486	4.02158e-05	0.00174633	troR, sirR, scaR, mntR; DtxR family transcriptional regulator, Mn-dependent transcriptional regulator		gene
K00127			-1.59825	0.330941	2.73662e-06	0.000280329	fdoI, fdsG; formate dehydrogenase subunit gamma		gene
K11085			1.59463	0.433537	0.000302634	0.00683621	msbA; ATP-binding cassette, subfamily B, bacterial MsbA [EC:7.5.2.6]		gene
K10555			1.56811	0.419035	0.000238948	0.00592916	lsrB; AI-2 transport system substrate-binding protein		gene
K17865			-1.56482	0.331968	4.57796e-06	0.000425325	croR; 3-hydroxybutyryl-CoA dehydratase [EC:4.2.1.55]		gene
K17074			-1.55185	0.316118	2.02166e-06	0.000224348	lysX2; putative lysine transport system permease protein		gene
K14534			-1.53235	0.298784	6.92814e-07	0.000102511	abfD; 4-hydroxybutyryl-CoA dehydratase / vinylacetyl-CoA-Delta-isomerase [EC:4.2.1.120 5.3.3.3]		gene
K04024			-1.53134	0.376922	7.09771e-05	0.00270051	eutJ; ethanolamine utilization protein EutJ		gene
K04030			-1.52332	0.361311	3.79144e-05	0.00172105	eutQ; ethanolamine utilization protein EutQ		gene
K04026			-1.51408	0.326547	6.50756e-06	0.0005368	eutL; ethanolamine utilization protein EutL		gene
K09779			-1.51174	0.394592	0.000174271	0.00488248	K09779; uncharacterized protein		gene
K12142			1.50703	0.392222	0.000164101	0.00482046	hyfG; hydrogenase-4 component G [EC:1.-.-.-]		gene
K11920			1.50191	0.391452	0.000168176	0.00483356	envY; AraC family transcriptional regulator		gene
K02499			-1.49035	0.274032	1.57223e-07	3.03598e-05	yabN; tetrapyrrole methylase family protein / MazG family protein		gene
K03758			-1.48999	0.379737	0.000120661	0.00385633	arcD, lysl, lysP; arginine:ornithine antiporter / lysine permease		gene
K10189			-1.47876	0.405517	0.000339765	0.00741727	lacF, araP; lactose/L-arabinose transport system permease protein		gene
K17899			-1.4708	0.319287	7.32032e-06	0.000584893	oraS; D-ornithine 4,5-aminomutase subunit alpha [EC:5.4.3.5]		gene
K06378			-1.46779	0.292309	1.14119e-06	0.000147532	spoIIAA; stage II sporulation protein AA (anti-sigma F factor antagonist)		gene
K13053			1.46471	0.35946	6.66447e-05	0.00260082	sulA; cell division inhibitor SulA		gene
K06048			1.46279	0.403035	0.000361576	0.00772459	gshA, ybdK; glutamate---cysteine ligase / carboxylate-amine ligase [EC:6.3.2.2 6.3.-.-]		gene
K06859			-1.45829	0.2738	2.71201e-07	4.51437e-05	pgi1; glucose-6-phosphate isomerase, archaeal [EC:5.3.1.9]		gene
K03337			-1.45413	0.346597	4.10818e-05	0.00176475	iolB; 5-deoxy-glucuronate isomerase [EC:5.3.1.30]		gene
K11534			-1.45403	0.375773	0.000148398	0.00449128	deoR; DeoR family transcriptional regulator, deoxyribose operon repressor		gene
K06410			-1.44837	0.401057	0.000386076	0.00807526	spoVFA; dipicolinate synthase subunit A		gene
K06391			-1.44274	0.287332	1.1448e-06	0.000147532	spoIIIAB; stage III sporulation protein AB		gene
K22230			1.44152	0.364858	0.000109196	0.00360526	iolU; scyllo-inositol 2-dehydrogenase (NADP+) [EC:1.1.1.-]		gene
K10914			-1.43406	0.361982	0.000103887	0.00348764	crp; CRP/FNR family transcriptional regulator, cyclic AMP receptor protein		gene
K06334			-1.43346	0.315227	9.45259e-06	0.000684204	cotJC; spore coat protein JC		gene
K18014			-1.42938	0.270394	3.28294e-07	5.04436e-05	kal; 3-aminobutyryl-CoA ammonia-lyase [EC:4.3.1.14]		gene
K18013			-1.42745	0.392845	0.000357422	0.00767688	kce; 3-keto-5-aminohexanoate cleavage enzyme [EC:2.3.1.247]		gene
K05847			1.41277	0.374231	0.000211923	0.00546214	opuA; osmoprotectant transport system ATP-binding protein [EC:7.6.2.9]		gene
K16907			-1.40807	0.373877	0.000218555	0.00556133	K16907; fluoroquinolone transport system ATP-binding protein [EC:7.6.2.-]		gene
K06898			-1.40653	0.243031	2.76165e-08	7.35518e-06	larB; pyridinium-3,5-biscarboxylic acid mononucleotide synthase [EC:2.5.1.143]		gene
K00008			-1.40342	0.336055	4.50877e-05	0.00189606	SORD, gutB; L-iditol 2-dehydrogenase [EC:1.1.1.14]		gene
K15024			-1.4025	0.310361	1.08563e-05	0.000723354	K15024; putative phosphotransacetylase [EC:2.3.1.8]		gene
K13963			-1.39336	0.321947	2.38839e-05	0.00136309	SERPINB; serpin B		gene
K04757			1.38435	0.377916	0.000319849	0.00705965	rsbW; serine/threonine-protein kinase RsbW [EC:2.7.11.1]		gene
K05845			-1.36994	0.335825	6.58741e-05	0.00260082	opuC; osmoprotectant transport system substrate-binding protein		gene
K17318			-1.35257	0.376573	0.000415385	0.00838113	lplA; putative aldouronate transport system substrate-binding protein		gene
K00936			-1.35224	0.313687	2.56257e-05	0.00140239	pdtaS; two-component system, sensor histidine kinase PdtaS [EC:2.7.13.3]		gene
K19091			1.33713	0.372309	0.000414757	0.00838113	cas6; CRISPR-associated endoribonuclease Cas6 [EC:3.1.-.-]		gene
K04074			-1.32916	0.321293	5.20121e-05	0.00212029	divIVA; cell division initiation protein		gene
K17733			-1.3241	0.284254	5.85942e-06	0.000520186	cwlK; peptidoglycan LD-endopeptidase CwlK [EC:3.4.-.-]		gene
K06917			1.32078	0.369545	0.000441514	0.00865707	selU, mnmH; tRNA 2-selenouridine synthase [EC:2.9.1.3]		gene
K01023			-1.31407	0.335628	0.000124373	0.00388181	assT; arylsulfate sulfotransferase [EC:2.8.2.22]		gene
K00895			1.31226	0.28714	8.56957e-06	0.000633989	pfp, PFP; diphosphate-dependent phosphofructokinase [EC:2.7.1.90]		gene
K02122			-1.31222	0.225557	2.36706e-08	7.35518e-06	ATPVF, ntpF, atpF; V/A-type H+/Na+-transporting ATPase subunit F		gene
K06396			-1.30698	0.241048	1.74125e-07	3.16194e-05	spoIIIAG; stage III sporulation protein AG		gene
K06374			-1.30063	0.302124	2.62838e-05	0.00141897	spmB; spore maturation protein B		gene
K07216			-1.2964	0.295443	1.8588e-05	0.00114729	hr; hemerythrin		gene
K02385			-1.28883	0.314972	6.43086e-05	0.00256913	flbD; flagellar protein FlbD		gene
K03411			-1.28405	0.284405	1.08639e-05	0.000723354	cheD; chemotaxis protein CheD [EC:3.5.1.44]		gene
K02120			-1.2778	0.241196	3.12912e-07	5.00034e-05	ATPVD, ntpD, atpD; V/A-type H+/Na+-transporting ATPase subunit D		gene
K00169			-1.27496	0.347078	0.000307978	0.00690863	porA; pyruvate ferredoxin oxidoreductase alpha subunit [EC:1.2.7.1]		gene
K09927			1.27359	0.356374	0.000442063	0.00865707	K09927; uncharacterized protein		gene
K05833			-1.26244	0.232256	1.59589e-07	3.03598e-05	K05833; putative tryptophan/tyrosine transport system ATP-binding protein		gene
K04094			-1.25829	0.323045	0.000134188	0.00415568	trmFO, gid; methylenetetrahydrofolate--tRNA-(uracil-5-)-methyltransferase [EC:2.1.1.74]		gene
K03856			-1.25561	0.253079	1.50399e-06	0.00017167	AROA2, aroA; 3-deoxy-7-phosphoheptulonate synthase [EC:2.5.1.54]		gene
K21638			1.25281	0.338039	0.000274336	0.00652161	iraM; anti-adapter protein IraM		gene
K09163			-1.2458	0.291305	2.95037e-05	0.00149148	K09163; uncharacterized protein		gene
K01035			-1.23773	0.343925	0.000404922	0.00838113	atoA; acetate CoA/acetoacetate CoA-transferase beta subunit [EC:2.8.3.8 2.8.3.9]		gene
K17734			-1.22724	0.345789	0.000485704	0.0094653	aprX; serine protease AprX [EC:3.4.21.-]		gene
K13920			-1.22723	0.347158	0.000507504	0.00965465	pduE; propanediol dehydratase small subunit [EC:4.2.1.28]		gene
K13922			-1.22515	0.300786	6.7055e-05	0.00260082	pduP; propionaldehyde dehydrogenase [EC:1.2.1.87]		gene
K09011			1.22513	0.314716	0.000135467	0.00416302	cimA; (R)-citramalate synthase [EC:2.3.3.21]		gene
K00172			-1.21995	0.327847	0.000258371	0.00625572	porC, porG; pyruvate ferredoxin oxidoreductase gamma subunit [EC:1.2.7.1]		gene
K19310			-1.20793	0.328425	0.000302881	0.00683621	bcrB; bacitracin transport system permease protein		gene
K00184			-1.19279	0.324968	0.000311277	0.00690863	dmsB; dimethyl sulfoxide reductase iron-sulfur subunit		gene
K11208			1.17958	0.305076	0.000149917	0.00450314	yncG; GST-like protein		gene
K19294			-1.1773	0.291524	7.69307e-05	0.00287232	algI; alginate O-acetyltransferase complex protein AlgI		gene
K03609			-1.17044	0.311775	0.000228727	0.00577397	minD; septum site-determining protein MinD		gene
K06379			-1.16077	0.301305	0.000158618	0.00472896	spoIIAB; stage II sporulation protein AB (anti-sigma F factor) [EC:2.7.11.1]		gene
K00209			-1.14928	0.324852	0.000502544	0.00962537	fabV, ter; enoyl-[acyl-carrier protein] reductase / trans-2-enoyl-CoA reductase (NAD+) [EC:1.3.1.9 1.3.1.44]		gene
K06397			-1.1408	0.240663	4.07908e-06	0.000399346	spoIIIAH; stage III sporulation protein AH		gene
K06406			-1.13714	0.298546	0.000188621	0.00506154	spoVAD; stage V sporulation protein AD		gene
K11184			-1.13633	0.314322	0.000384296	0.00807526	chr, crh; catabolite repression HPr-like protein		gene
K00248			-1.1327	0.321641	0.000532373	0.00998511	ACADS, bcd; butyryl-CoA dehydrogenase [EC:1.3.8.1]		gene
K07031			-1.12691	0.282062	9.11013e-05	0.00319254	hddA; D-glycero-alpha-D-manno-heptose-7-phosphate kinase [EC:2.7.1.168]		gene
K22278			-1.12374	0.260549	2.53994e-05	0.00140239	pgdA; peptidoglycan-N-acetylglucosamine deacetylase [EC:3.5.1.104]		gene
K06373			-1.12093	0.317526	0.000527488	0.00994017	spmA; spore maturation protein A		gene
K06934			-1.12085	0.304485	0.000299352	0.00683377	K06934; uncharacterized protein		gene
K06209			-1.11926	0.26412	3.47415e-05	0.00163285	pheB; chorismate mutase [EC:5.4.99.5]		gene
K13626			-1.11162	0.281413	0.000108554	0.00360526	fliW; flagellar assembly factor FliW		gene
K07335			-1.10168	0.219796	1.19e-06	0.000148564	bmpA, bmpB, tmpC; basic membrane protein A and related proteins		gene
K07742			-1.10119	0.276628	9.63926e-05	0.00334859	ylxR; uncharacterized protein		gene
K14540			-1.09407	0.231693	4.41346e-06	0.000419804	rbgA; ribosome biogenesis GTPase A		gene
K07506			1.07358	0.284593	0.000213577	0.00546948	K07506; AraC family transcriptional regulator		gene
K07035			-1.07278	0.298096	0.000413195	0.00838113	K07035; uncharacterized protein		gene
K07729			-1.06689	0.25127	3.34698e-05	0.00161099	K07729; putative transcriptional regulator		gene
K03410			-1.0598	0.251013	3.70255e-05	0.00170019	cheC; chemotaxis protein CheC		gene
K05896			-1.05785	0.244382	2.3799e-05	0.00136309	scpA; segregation and condensation protein A		gene
K00537			-1.05445	0.229803	7.9141e-06	0.000608016	arsC; arsenate reductase (glutaredoxin) [EC:1.20.4.1]		gene
K22606			-1.05279	0.273564	0.00016033	0.00474459	E1.1.1.391; 3beta-hydroxycholanate 3-dehydrogenase (NAD+) [EC:1.1.1.391]		gene
K02408			-1.04553	0.244545	3.10205e-05	0.00152996	fliE; flagellar hook-basal body complex protein FliE		gene
K21975			1.04278	0.274958	0.000198018	0.00527388	ymgA; probable RcsB/C two-component-system connector		gene
K03518			-1.02851	0.258591	9.76833e-05	0.00336418	coxS; aerobic carbon-monoxide dehydrogenase small subunit [EC:1.2.5.3]		gene
K03789			-1.02528	0.233693	1.87888e-05	0.00114729	rimI; [ribosomal protein S18]-alanine N-acetyltransferase [EC:2.3.1.266]		gene
K03932			1.01231	0.273703	0.00028078	0.00652161	lpqC; polyhydroxybutyrate depolymerase		gene
K08384			-0.997189	0.277378	0.000409625	0.00838113	spoVD; stage V sporulation protein D (sporulation-specific penicillin-binding protein)		gene
K07080			-0.991613	0.214003	6.50532e-06	0.0005368	K07080; uncharacterized protein		gene
K02420			-0.98689	0.246173	8.63565e-05	0.0030719	fliQ; flagellar biosynthesis protein FliQ		gene
K10823			-0.986697	0.232838	3.46008e-05	0.00163285	oppF; oligopeptide transport system ATP-binding protein		gene
K03091			-0.982847	0.257077	0.000176425	0.00488248	sigH; RNA polymerase sporulation-specific sigma factor		gene
K02410			-0.9813	0.229618	2.9867e-05	0.00149148	fliG; flagellar motor switch protein FliG		gene
K03413			-0.978404	0.233468	4.18758e-05	0.00177972	cheY; two-component system, chemotaxis family, chemotaxis protein CheY		gene
K06960			-0.978058	0.23217	3.83413e-05	0.00172105	K06960; uncharacterized protein		gene
K22010			-0.966304	0.253943	0.000188778	0.00506154	pdtaR; two-component system, response regulator PdtaR		gene
K02124			-0.949631	0.216207	1.8954e-05	0.00114729	ATPVK, ntpK, atpK; V/A-type H+/Na+-transporting ATPase subunit K		gene
K02050			-0.942222	0.219436	2.78437e-05	0.00146363	ABC.SN.P; NitT/TauT family transport system permease protein		gene
K02049			-0.931137	0.221213	3.885e-05	0.00172451	ABC.SN.A; NitT/TauT family transport system ATP-binding protein		gene
K16077			0.925835	0.244918	0.0002074	0.00541544	scrY; sucrose porin		gene
K02419			-0.919827	0.229397	8.60708e-05	0.0030719	fliP; flagellar biosynthesis protein FliP		gene
K06409			-0.917215	0.207041	1.55712e-05	0.0010084	spoVB; stage V sporulation protein B		gene
K07718			-0.907409	0.215736	3.93445e-05	0.00172727	yesM; two-component system, sensor histidine kinase YesM [EC:2.7.13.3]		gene
K02405			-0.904227	0.255323	0.000499183	0.00962537	fliA, whiG; RNA polymerase sigma factor FliA		gene
K02245			-0.903285	0.248038	0.000345759	0.00750711	comGC; competence protein ComGC		gene
K05832			-0.901621	0.208873	2.50182e-05	0.00140239	K05832; putative tryptophan/tyrosine transport system permease protein		gene
K07776			-0.898356	0.250801	0.000429199	0.00857324	regX3; two-component system, OmpR family, response regulator RegX3		gene
K06987			-0.897882	0.233962	0.000166965	0.00483356	K06987; uncharacterized protein		gene
K02421			-0.881984	0.24934	0.000503555	0.00962537	fliR; flagellar biosynthesis protein FliR		gene
K10441			-0.876847	0.237021	0.000279872	0.00652161	rbsA; ribose transport system ATP-binding protein [EC:7.5.2.7]		gene
K07979			-0.874303	0.222475	0.000117393	0.00378215	ytrA; GntR family transcriptional regulator		gene
K14761			-0.869219	0.216426	8.39163e-05	0.0030719	rlbA, ybcJ; ribosome-associated protein		gene
K07816			-0.868468	0.242207	0.000423538	0.00850269	E2.7.6.5; GTP pyrophosphokinase [EC:2.7.6.5]		gene
K07699			-0.868353	0.227419	0.000179693	0.00491695	spo0A; two-component system, response regulator, stage 0 sporulation protein A		gene
K00003			-0.867388	0.198048	1.92445e-05	0.00114749	hom; homoserine dehydrogenase [EC:1.1.1.3]		gene
K09787			-0.86161	0.225845	0.000185097	0.00503035	K09787; uncharacterized protein		gene
K07736			-0.860656	0.235295	0.000326098	0.00715802	carD; CarD family transcriptional regulator, regulator of rRNA transcription		gene
K07166			-0.842468	0.223112	0.000210696	0.00546214	K07166; ACT domain-containing protein		gene
K04487			-0.842211	0.191562	1.79331e-05	0.00113719	iscS, NFS1; cysteine desulfurase [EC:2.8.1.7]		gene
K03613			-0.8369	0.208828	8.68042e-05	0.0030719	rnfE; H+/Na+-translocating ferredoxin:NAD+ oxidoreductase subunit E		gene
K15581			-0.835774	0.233428	0.000431539	0.00857711	oppB; oligopeptide transport system permease protein		gene
K11358			-0.832662	0.232751	0.000436157	0.00862598	yhdR; aspartate aminotransferase [EC:2.6.1.1]		gene
K01515			-0.814763	0.200671	7.26748e-05	0.00273902	nudF; ADP-ribose diphosphatase [EC:3.6.1.13 3.6.1.-]		gene
K03521			-0.811008	0.218731	0.000271409	0.00652161	fixA, etfB; electron transfer flavoprotein beta subunit		gene
K09747			-0.784937	0.1729	9.76211e-06	0.000684204	ebfC; nucleoid-associated protein EbfC		gene
K07667			-0.78461	0.165479	4.09842e-06	0.000399346	kdpE; two-component system, OmpR family, KDP operon response regulator KdpE		gene
K11071			-0.772445	0.212546	0.000355279	0.00767211	potB; spermidine/putrescine transport system permease protein		gene
K06023			-0.771968	0.207098	0.000252641	0.00619203	hprK, ptsK; HPr kinase/phosphorylase [EC:2.7.11.- 2.7.4.-]		gene
K02647			-0.768263	0.207588	0.000278385	0.00652161	cdaR; carbohydrate diacid regulator		gene
K22927			-0.767218	0.18427	4.71444e-05	0.0019619	gdpP; cyclic-di-AMP phosphodiesterase [EC:3.1.4.59]		gene
K01740			-0.76016	0.198367	0.00017064	0.00483481	metY; O-acetylhomoserine (thiol)-lyase [EC:2.5.1.49]		gene
K03523			-0.756908	0.198041	0.000177211	0.00488248	bioY; biotin transport system substrate-specific component		gene
K09997			0.756659	0.213529	0.000492379	0.00954881	artI; arginine transport system substrate-binding protein		gene
K06381			-0.736976	0.18722	0.000114477	0.00371817	spoIID; stage II sporulation protein D		gene
K06393			-0.714107	0.179755	9.94802e-05	0.00339555	spoIIIAD; stage III sporulation protein AD		gene
K03628			-0.704071	0.186122	0.000205316	0.0054153	rho; transcription termination factor Rho		gene
K07088			-0.701262	0.182951	0.00016995	0.00483481			gene
K15986			-0.679197	0.188068	0.000385906	0.00807526	ppaC; manganese-dependent inorganic pyrophosphatase [EC:3.6.1.1]		gene
K07137			-0.673733	0.173243	0.000137388	0.0041898	K07137; uncharacterized protein		gene
K02057			-0.646061	0.163844	0.000111543	0.00365259	ABC.SS.P; simple sugar transport system permease protein		gene
K11189			-0.638138	0.177507	0.000409501	0.00838113			gene
K03076			0.633753	0.157914	8.48955e-05	0.0030719	secY; preprotein translocase subunit SecY		gene
K04758			-0.559538	0.158641	0.000522189	0.00988694	feoA; ferrous iron transport protein A		gene
K02911			0.524535	0.122632	2.94186e-05	0.00149148	RP-L32, MRPL32, rpmF; large subunit ribosomal protein L32		gene
K03313			0.509192	0.136803	0.00025744	0.00625572	nhaA; Na+:H+ antiporter, NhaA family		gene
K01738			-0.488037	0.117719	5.01949e-05	0.00206731	cysK; cysteine synthase [EC:2.5.1.47]		gene
K02946			0.471002	0.101709	6.58403e-06	0.0005368	RP-S10, MRPS10, rpsJ; small subunit ribosomal protein S10		gene
K02863			0.400566	0.106741	0.000229803	0.00577397	RP-L1, MRPL1, rplA; large subunit ribosomal protein L1		gene
K01883			0.348432	0.0760938	8.24728e-06	0.000621658	CARS, cysS; cysteinyl-tRNA synthetase [EC:6.1.1.16]		gene
K02003			-0.271862	0.0751578	0.000379764	0.00806999	ABC.CD.A; putative ABC transport system ATP-binding protein		gene
K02110			-0.262273	0.0711868	0.000295928	0.00679445	ATPF0C, atpE; F-type H+-transporting ATPase subunit c		gene
Prevotella_copri			5.16817	0.627792	2.43943e-14	8.92833e-12	k__Bacteria|p__Bacteroidetes|c__Bacteroidia|o__Bacteroidales|f__Prevotellaceae|g__Prevotella|s__Prevotella_copri		species
Alistipes_shahii			4.08349	0.841187	2.44428e-06	9.94008e-05	k__Bacteria|p__Bacteroidetes|c__Bacteroidia|o__Bacteroidales|f__Rikenellaceae|g__Alistipes|s__Alistipes_shahii		species
Phocaeicola_coprocola			4.06133	0.852503	3.66441e-06	0.000134117	k__Bacteria|p__Bacteroidetes|c__Bacteroidia|o__Bacteroidales|f__Bacteroidaceae|g__Phocaeicola|s__Phocaeicola_coprocola		species
Barnesiella_intestinihominis			4.02801	0.784505	6.74157e-07	4.93483e-05	k__Bacteria|p__Bacteroidetes|c__Bacteroidia|o__Bacteroidales|f__Barnesiellaceae|g__Barnesiella|s__Barnesiella_intestinihominis		species
Phocaeicola_plebeius			3.53333	0.823394	2.77862e-05	0.00059822	k__Bacteria|p__Bacteroidetes|c__Bacteroidia|o__Bacteroidales|f__Bacteroidaceae|g__Phocaeicola|s__Phocaeicola_plebeius		species
Paraprevotella_clara			3.52363	0.695897	9.39149e-07	5.72881e-05	k__Bacteria|p__Bacteroidetes|c__Bacteroidia|o__Bacteroidales|f__Prevotellaceae|g__Paraprevotella|s__Paraprevotella_clara		species
Alistipes_putredinis			3.38717	0.722239	5.09355e-06	0.000169476	k__Bacteria|p__Bacteroidetes|c__Bacteroidia|o__Bacteroidales|f__Rikenellaceae|g__Alistipes|s__Alistipes_putredinis		species
Odoribacter_splanchnicus			3.37546	0.867514	0.000136338	0.00199599	k__Bacteria|p__Bacteroidetes|c__Bacteroidia|o__Bacteroidales|f__Odoribacteraceae|g__Odoribacter|s__Odoribacter_splanchnicus		species
Parabacteroides_merdae			3.31469	0.931811	0.000468921	0.00504779	k__Bacteria|p__Bacteroidetes|c__Bacteroidia|o__Bacteroidales|f__Tannerellaceae|g__Parabacteroides|s__Parabacteroides_merdae		species
Oscillibacter_sp_ER4			3.22881	0.981774	0.0011913	0.0109004	k__Bacteria|p__Firmicutes|c__Clostridia|o__Eubacteriales|f__Oscillospiraceae|g__Oscillibacter|s__Oscillibacter_sp_ER4		species
Anaerobutyricum_soehngenii			3.05318	0.829819	0.000301364	0.00355804	k__Bacteria|p__Firmicutes|c__Clostridia|o__Eubacteriales|f__Lachnospiraceae|g__Anaerobutyricum|s__Anaerobutyricum_soehngenii		species
Phocaeicola_massiliensis			2.85331	0.740535	0.000157545	0.00221775	k__Bacteria|p__Bacteroidetes|c__Bacteroidia|o__Bacteroidales|f__Bacteroidaceae|g__Phocaeicola|s__Phocaeicola_massiliensis		species
Klebsiella_pneumoniae			2.53748	0.553475	8.05057e-06	0.000184157	k__Bacteria|p__Proteobacteria|c__Gammaproteobacteria|o__Enterobacterales|f__Enterobacteriaceae|g__Klebsiella|s__Klebsiella_pneumoniae		species
Alistipes_communis			2.49162	0.609934	6.3961e-05	0.00111475	k__Bacteria|p__Bacteroidetes|c__Bacteroidia|o__Bacteroidales|f__Rikenellaceae|g__Alistipes|s__Alistipes_communis		species
Dorea_sp_AF24_7LB			1.66606	0.436705	0.000181898	0.00246573	k__Bacteria|p__Firmicutes|c__Clostridia|o__Eubacteriales|f__Lachnospiraceae|g__Dorea|s__Dorea_sp_AF24_7LB		species
Bacteroides_faecis			1.5685	0.626611	0.0011913	0.0109004	k__Bacteria|p__Bacteroidetes|c__Bacteroidia|o__Bacteroidales|f__Bacteroidaceae|g__Bacteroides|s__Bacteroides_faecis		species
Phocaeicola_coprophilus			1.24626	0.354892	0.00055151	0.00576722	k__Bacteria|p__Bacteroidetes|c__Bacteroidia|o__Bacteroidales|f__Bacteroidaceae|g__Phocaeicola|s__Phocaeicola_coprophilus		species
Klebsiella_quasipneumoniae			1.12622	0.308279	0.000331521	0.00379177	k__Bacteria|p__Proteobacteria|c__Gammaproteobacteria|o__Enterobacterales|f__Enterobacteriaceae|g__Klebsiella|s__Klebsiella_quasipneumoniae		species
Klebsiella_variicola			1.08527	0.293242	0.000278331	0.00339563	k__Bacteria|p__Proteobacteria|c__Gammaproteobacteria|o__Enterobacterales|f__Enterobacteriaceae|g__Klebsiella|s__Klebsiella_variicola		species
Streptococcus_australis			-1.13376	0.304644	0.000257902	0.0032549	k__Bacteria|p__Firmicutes|c__Bacilli|o__Lactobacillales|f__Streptococcaceae|g__Streptococcus|s__Streptococcus_australis		species
Fusobacterium_ulcerans			-1.29967	0.332787	0.000129733	0.00197842	k__Bacteria|p__Fusobacteria|c__Fusobacteriia|o__Fusobacteriales|f__Fusobacteriaceae|g__Fusobacterium|s__Fusobacterium_ulcerans		species
Flavonifractor_plautii			-1.98657	0.347238	3.86649e-08	4.71711e-06	k__Bacteria|p__Firmicutes|c__Clostridia|o__Eubacteriales|f__Oscillospiraceae|g__Flavonifractor|s__Flavonifractor_plautii		species
Intestinibacter_bartlettii			-2.03694	0.545866	0.000248586	0.00324937	k__Bacteria|p__Firmicutes|c__Clostridia|o__Eubacteriales|f__Peptostreptococcaceae|g__Intestinibacter|s__Intestinibacter_bartlettii		species
Faecalicatena_contorta			-2.2527	0.547518	5.86654e-05	0.00107358	k__Bacteria|p__Firmicutes|c__Clostridia|o__Eubacteriales|f__Lachnospiraceae|g__Faecalicatena|s__Faecalicatena_contorta		species
Blautia_producta			-2.28266	0.561808	6.97909e-05	0.00116107	k__Bacteria|p__Firmicutes|c__Clostridia|o__Eubacteriales|f__Lachnospiraceae|g__Blautia|s__Blautia_producta		species
Ruthenibacterium_lactatiformans			-2.3194	0.497865	5.831e-06	0.000171919	k__Bacteria|p__Firmicutes|c__Clostridia|o__Eubacteriales|f__Oscillospiraceae|g__Ruthenibacterium|s__Ruthenibacterium_lactatiformans		species
Enterocloster_bolteae			-2.3504	0.479727	2.00985e-06	9.19508e-05	k__Bacteria|p__Firmicutes|c__Clostridia|o__Eubacteriales|f__Lachnospiraceae|g__Enterocloster|s__Enterocloster_bolteae		species
Enterocloster_aldenensis			-2.46803	0.595522	5.04903e-05	0.000972603	k__Bacteria|p__Firmicutes|c__Clostridia|o__Eubacteriales|f__Lachnospiraceae|g__Enterocloster|s__Enterocloster_aldenensis		species
TM7_phylum_sp_oral_taxon_352			-2.54639	0.342756	3.19587e-12	5.84843e-10	k__Bacteria|p__Candidatus_Saccharibacteria|c__Candidatus_Saccharibacteria_unclassified|o__Candidatus_Saccharibacteria_unclassified|f__Candidatus_Saccharibacteria_unclassified|g__Candidatus_Saccharibacteria_unclassified|s__TM7_phylum_sp_oral_taxon_352		species
Streptococcus_parasanguinis			-2.58433	0.515032	1.16017e-06	6.06601e-05	k__Bacteria|p__Firmicutes|c__Bacilli|o__Lactobacillales|f__Streptococcaceae|g__Streptococcus|s__Streptococcus_parasanguinis		species
Hungatella_hathewayi			-2.6801	0.643896	4.69651e-05	0.000954956	k__Bacteria|p__Firmicutes|c__Clostridia|o__Eubacteriales|f__Clostridiaceae|g__Hungatella|s__Hungatella_hathewayi		species
Veillonella_parvula			-2.70577	0.584745	6.83831e-06	0.000178773	k__Bacteria|p__Firmicutes|c__Negativicutes|o__Veillonellales|f__Veillonellaceae|g__Veillonella|s__Veillonella_parvula		species
Anaerotruncus_colihominis			-2.73323	0.595822	7.95479e-06	0.000184157	k__Bacteria|p__Firmicutes|c__Clostridia|o__Eubacteriales|f__Oscillospiraceae|g__Anaerotruncus|s__Anaerotruncus_colihominis		species
Clostridium_butyricum			-2.93335	0.629382	6.1064e-06	0.000171919	k__Bacteria|p__Firmicutes|c__Clostridia|o__Eubacteriales|f__Clostridiaceae|g__Clostridium|s__Clostridium_butyricum		species
Veillonella_rogosae			-3.23808	0.61822	4.13885e-07	3.78704e-05	k__Bacteria|p__Firmicutes|c__Negativicutes|o__Veillonellales|f__Veillonellaceae|g__Veillonella|s__Veillonella_rogosae		species
Blautia_wexlerae: vSV1155_1156			-3.80505	0.683296	1.46204e-07	0.000225933			vSV
Blautia_wexlerae: vSV3419_3421			-3.83737	0.710396	2.785e-07	0.000225933			vSV
Subdoligranulum sp. 4_3_54A2FAA: vSV4201_4203			-3.30721	0.626022	3.58623e-07	0.000225933			vSV
Alistipes_shahii: vSV1884_1885.1886_1887			3.80781	0.748605	9.32781e-07	0.000440739			vSV
Subdoligranulum sp. 4_3_54A2FAA: vSV3274_3276			-2.42945	0.501868	2.75039e-06	0.000742605			vSV
Subdoligranulum sp. 4_3_54A2FAA: vSV4198_4200			-3.69045	0.759849	2.52224e-06	0.000742605			vSV
Subdoligranulum sp. 4_3_54A2FAA: vSV4194_4195			-2.64361	0.543365	2.37632e-06	0.000742605			vSV
Alistipes_shahii: vSV1077_1079.1079_1081.1081_1083.1083_1085.1085_1089.1089_1090			1.98637	0.427427	7.32108e-06	0.000783845			vSV
Subdoligranulum sp. 4_3_54A2FAA: vSV2133_2135			-3.65107	0.771047	4.21555e-06	0.000783845			vSV
Subdoligranulum sp. 4_3_54A2FAA: vSV4200_4201			-3.50694	0.755024	6.81383e-06	0.000783845			vSV
Subdoligranulum sp. 4_3_54A2FAA: vSV4192_4193			-2.28409	0.483365	4.58069e-06	0.000783845			vSV
Subdoligranulum sp. 4_3_54A2FAA: vSV4196_4197			-3.59578	0.767683	5.47168e-06	0.000783845			vSV
Subdoligranulum sp. 4_3_54A2FAA: vSV4193_4194			-3.56862	0.759984	5.34911e-06	0.000783845			vSV
Subdoligranulum sp. 4_3_54A2FAA: vSV4195_4196			-2.05521	0.445598	7.46519e-06	0.000783845			vSV
Subdoligranulum sp. 4_3_54A2FAA: vSV4197_4198			-2.82103	0.61066	7.09713e-06	0.000783845			vSV
Subdoligranulum sp. 4_3_54A2FAA: vSV718_719			-4.0757	0.879571	6.89479e-06	0.000783845			vSV
Subdoligranulum sp. 4_3_54A2FAA: vSV1864_1865			-2.65214	0.56929	6.1902e-06	0.000783845			vSV
Subdoligranulum sp. 4_3_54A2FAA: vSV1870_1872			-3.22057	0.690178	5.75924e-06	0.000783845			vSV
Prevotella_copri: vSV92_93.100_101.116_118.143_144.434_437.618_619.1479_1480			0.728509	0.161669	1.13046e-05	0.00082176			vSV
Subdoligranulum sp. 4_3_54A2FAA: vSV4203_4204			-2.17625	0.476133	1.03254e-05	0.00082176			vSV
Subdoligranulum sp. 4_3_54A2FAA: vSV687_689			-2.73479	0.598054	8.95612e-06	0.00082176			vSV
Subdoligranulum sp. 4_3_54A2FAA: vSV1840_1841			-2.5676	0.564724	1.00448e-05	0.00082176			vSV
Subdoligranulum sp. 4_3_54A2FAA: vSV1841_1845			-2.01767	0.446438	1.1037e-05	0.00082176			vSV
Subdoligranulum sp. 4_3_54A2FAA: vSV1862_1863.1865_1868			-2.35923	0.518821	9.71808e-06	0.00082176			vSV
Subdoligranulum sp. 4_3_54A2FAA: vSV1853_1854			-2.45584	0.533915	8.26534e-06	0.00082176			vSV
Subdoligranulum sp. 4_3_54A2FAA: vSV1858_1860			-3.06371	0.675796	1.05895e-05	0.00082176			vSV
Subdoligranulum sp. 4_3_54A2FAA: vSV704_712			-2.08379	0.463661	1.22512e-05	0.000857585			vSV
Subdoligranulum sp. 4_3_54A2FAA: vSV1835_1839			-1.94795	0.435685	1.37495e-05	0.000928093			vSV
Subdoligranulum sp. 4_3_54A2FAA: vSV680_681			-1.96053	0.439823	1.44649e-05	0.000942711			vSV
Subdoligranulum sp. 4_3_54A2FAA: vSV719_720			-2.38105	0.536397	1.56373e-05	0.00098515			vSV
Subdoligranulum sp. 4_3_54A2FAA: vSV1851_1853			-1.74084	0.396499	1.8747e-05	0.00114297			vSV
Subdoligranulum sp. 4_3_54A2FAA: vSV2135_2136			-2.52931	0.580806	2.19672e-05	0.00129744			vSV
Blautia_wexlerae: vSV2079_2081			-4.31184	0.994684	2.73436e-05	0.00135998			vSV
Blautia_wexlerae: vSV3983_3984			-2.94407	0.682556	2.72045e-05	0.00135998			vSV
Blautia_wexlerae: vSV3893_3896			-4.20323	0.966412	2.67109e-05	0.00135998			vSV
Blautia_wexlerae: vSV1218_1219			-3.89723	0.876119	2.65218e-05	0.00135998			vSV
Subdoligranulum sp. 4_3_54A2FAA: vSV4204_4205			-2.1648	0.498533	2.4687e-05	0.00135998			vSV
Subdoligranulum sp. 4_3_54A2FAA: vSV1832_1834			-2.46732	0.56996	2.48904e-05	0.00135998			vSV
Subdoligranulum sp. 4_3_54A2FAA: vSV1433_1438.1826_1831.1846_1851			-2.01814	0.470498	2.90445e-05	0.00140754			vSV
Subdoligranulum sp. 4_3_54A2FAA: vSV2776_2777			-2.53825	0.59545	3.429e-05	0.0016202			vSV
Blautia_wexlerae: vSV3537_3538			-2.21204	0.517625	3.66238e-05	0.00165565			vSV
Prevotella_copri: vSV1489_1490.3183_3184.3184_3186			0.612762	0.145131	3.69392e-05	0.00165565			vSV
Subdoligranulum sp. 4_3_54A2FAA: vSV1432_1433			-1.98537	0.468878	3.76681e-05	0.00165565			vSV
Prevotella_copri: vSV3097_3099.3099_3100			0.76614	0.182299	4.02235e-05	0.00172778			vSV
Blautia_wexlerae: vSV1337_1338			-3.16164	0.748148	4.26695e-05	0.00179212			vSV
Subdoligranulum sp. 4_3_54A2FAA: vSV1861_1862			-1.98173	0.472127	4.40184e-05	0.00180858			vSV
Blautia_wexlerae: vSV1715_1716			-3.14696	0.754635	4.58592e-05	0.0018232			vSV
Alistipes_shahii: vSV2252_2254.2260_2262.2263_2264			2.0933	0.502834	4.72023e-05	0.0018232			vSV
Subdoligranulum sp. 4_3_54A2FAA: vSV682_683			-2.53366	0.606103	4.72681e-05	0.0018232			vSV
Subdoligranulum sp. 4_3_54A2FAA: vSV1845_1846			-2.06955	0.498368	5.07987e-05	0.00192019			vSV
Blautia_wexlerae: vSV3984_3985			-2.29493	0.553486	5.68732e-05	0.00210766			vSV
Blautia_wexlerae: vSV2788_2790.2790_2791.2791_2792.2792_2794			-3.08076	0.752363	6.55488e-05	0.00235682			vSV
Prevotella_copri: vSV1018_1019			0.76079	0.186617	6.63476e-05	0.00235682			vSV
Subdoligranulum sp. 4_3_54A2FAA: vSV2089_2091			-3.20295	0.777512	6.73378e-05	0.00235682			vSV
Subdoligranulum sp. 4_3_54A2FAA: vSV950_951.1011_1014.1014_1022.1022_1023			-2.51872	0.614387	7.27555e-05	0.00250014			vSV
Subdoligranulum sp. 4_3_54A2FAA: vSV678_679			-2.76903	0.679979	7.71817e-05	0.00260488			vSV
Blautia_wexlerae: vSV2794_2798			-2.79089	0.690953	8.06897e-05	0.0026755			vSV
Subdoligranulum sp. 4_3_54A2FAA: vSV700_701			-2.72543	0.6757	8.32549e-05	0.00267668			vSV
Subdoligranulum sp. 4_3_54A2FAA: vSV1856_1858			-2.65263	0.658462	8.35578e-05	0.00267668			vSV
Subdoligranulum sp. 4_3_54A2FAA: vSV679_680			-2.29157	0.569843	8.76509e-05	0.00271574			vSV
Subdoligranulum sp. 4_3_54A2FAA: vSV1869_1870			-1.75534	0.437391	8.70881e-05	0.00271574			vSV
Alistipes_shahii: vSV384_388			1.75356	0.437955	8.91131e-05	0.00271651			vSV
Blautia_wexlerae: vSV1333_1337			-4.96281	1.23803	9.10476e-05	0.00273143			vSV
Blautia_wexlerae: vSV2633_2634.2634_2635			-2.75185	0.682816	0.000103229	0.00300159			vSV
Subdoligranulum sp. 4_3_54A2FAA: vSV2106_2108.2128_2132.2132_2133			-2.17607	0.546941	0.000102669	0.00300159			vSV
Blautia_wexlerae: vSV4500_4501			-3.18482	0.822811	0.0001514	0.00433555			vSV
Blautia_wexlerae: vSV3522_3524			-2.11604	0.545714	0.000154076	0.00434631			vSV
Blautia_wexlerae: vSV4406_4407			-2.2833	0.59083	0.0001569	0.00436089			vSV
Alistipes_shahii: vSV3737_3740			1.25919	0.327161	0.000162272	0.00440187			vSV
Subdoligranulum sp. 4_3_54A2FAA: vSV689_691			-2.25876	0.587012	0.00016769	0.00440187			vSV
Subdoligranulum sp. 4_3_54A2FAA: vSV1831_1832			-2.11214	0.546471	0.000165754	0.00440187			vSV
Subdoligranulum sp. 4_3_54A2FAA: vSV1872_1879			-1.51056	0.393275	0.000166651	0.00440187			vSV
Subdoligranulum sp. 4_3_54A2FAA: vSV721_724			-2.00151	0.51723	0.000171052	0.0044286			vSV
Alistipes_shahii: vSV66_73.73_77.77_81.81_83.85_86.884_885.2144_2148.2148_2152.2152_2157.2157_2158.2173_2175.2179_2180.3363_3364			1.68134	0.440673	0.000183793	0.00451128			vSV
Subdoligranulum sp. 4_3_54A2FAA: vSV736_737			-2.09612	0.542564	0.00018095	0.00451128			vSV
Subdoligranulum sp. 4_3_54A2FAA: vSV734_736			-1.83529	0.47993	0.000182336	0.00451128			vSV
Subdoligranulum sp. 4_3_54A2FAA: vSV697_700			-2.17611	0.569061	0.000182051	0.00451128			vSV
Blautia_wexlerae: vSV4498_4499			-2.55069	0.665974	0.000193291	0.00460951			vSV
Blautia_wexlerae: vSV4407_4409			-2.01158	0.528724	0.000190284	0.00460951			vSV
Subdoligranulum sp. 4_3_54A2FAA: vSV683_684			-2.0069	0.52575	0.000195112	0.00460951			vSV
Alistipes_shahii: vSV3056_3059			1.4091	0.373671	0.000215241	0.00502229			vSV
Subdoligranulum sp. 4_3_54A2FAA: vSV4159_4160			-2.18466	0.574766	0.000219898	0.00506839			vSV
Subdoligranulum sp. 4_3_54A2FAA: vSV713_714.715_717			-2.30479	0.613378	0.000235565	0.00536406			vSV
Alistipes_shahii: vSV3352_3355			1.21045	0.323763	0.000243045	0.00540417			vSV
Subdoligranulum sp. 4_3_54A2FAA: vSV1834_1835			-1.9089	0.507733	0.000240612	0.00540417			vSV
Subdoligranulum sp. 4_3_54A2FAA: vSV1839_1840			-2.00908	0.536392	0.000251808	0.00547939			vSV
Subdoligranulum sp. 4_3_54A2FAA: vSV696_697			-2.45601	0.654263	0.000252226	0.00547939			vSV
Subdoligranulum sp. 4_3_54A2FAA: vSV671_676			-2.56031	0.685373	0.000256671	0.0055126			vSV
Subdoligranulum sp. 4_3_54A2FAA: vSV1023_1024			-1.70903	0.456436	0.000271425	0.00576396			vSV
Clostridium_symbiosum: vSV4244_4245			-1.46901	0.396711	0.000280335	0.00588704			vSV
Blautia_wexlerae: vSV674_675			-2.64027	0.712338	0.00029972	0.00596285			vSV
Blautia_wexlerae: vSV3513_3515			-2.00817	0.5451	0.000297702	0.00596285			vSV
Alistipes_shahii: vSV3340_3341			1.47281	0.39873	0.000293354	0.00596285			vSV
Subdoligranulum sp. 4_3_54A2FAA: vSV677_678			-2.02204	0.537177	0.000294145	0.00596285			vSV
Subdoligranulum sp. 4_3_54A2FAA: vSV692_693			-2.12584	0.573711	0.000291437	0.00596285			vSV
Clostridium_symbiosum: vSV4902_4904			-0.797985	0.217137	0.000309688	0.00603412			vSV
Clostridium_symbiosum: vSV1388_1389			-1.14976	0.312629	0.000309224	0.00603412			vSV
Subdoligranulum sp. 4_3_54A2FAA: vSV694_696			-1.68342	0.458599	0.000321387	0.00619819			vSV
Alistipes_obesi: vSV2427_2429			1.18867	0.32559	0.000336553	0.00642511			vSV
Subdoligranulum sp. 4_3_54A2FAA: vSV670_671			-1.78783	0.489864	0.000368164	0.0069583			vSV
Alistipes_shahii: vSV2234_2235.2236_2239			1.61563	0.446608	0.000383063	0.00696144			vSV
Alistipes_shahii: vSV3173_3175.3175_3187.3187_3188			2.06821	0.572222	0.000382756	0.00696144			vSV
[Eubacterium] hallii DSM 3353: vSV1892_1893			-1.28446	0.354454	0.000376571	0.00696144			vSV
Subdoligranulum sp. 4_3_54A2FAA: vSV681_682			-3.10384	0.854534	0.000376058	0.00696144			vSV
Clostridium_symbiosum: vSV3731_3732			-1.28801	0.357052	0.000393499	0.00696856			vSV
Subdoligranulum sp. 4_3_54A2FAA: vSV1863_1864			-2.2306	0.615447	0.000394516	0.00696856			vSV
Eubacterium_eligens: vSV1718_1719			-2.02317	0.559938	0.000390073	0.00696856			vSV
Tyzzerella_nexilis: vSV2281_2282			-1.2447	0.344464	0.000403762	0.00706584			vSV
Subdoligranulum sp. 4_3_54A2FAA: vSV1868_1869			-1.69019	0.468563	0.000415497	0.00720448			vSV
Subdoligranulum sp. 4_3_54A2FAA: vSV401_411			-2.15508	0.597811	0.000419569	0.00720895			vSV
Blautia_wexlerae: vSV2659_2660			-1.88547	0.524304	0.000433665	0.00726645			vSV
Subdoligranulum sp. 4_3_54A2FAA: vSV2095_2106.2138_2140			-3.09835	0.858548	0.000434307	0.00726645			vSV
Subdoligranulum sp. 4_3_54A2FAA: vSV1821_1822			-2.09733	0.583133	0.000434449	0.00726645			vSV
Alistipes_shahii: vSV1396_1399			1.50286	0.420118	0.000443886	0.00735916			vSV
Clostridium_symbiosum: vSV4686_4687			-1.09066	0.306102	0.00046404	0.0076264			vSV
Clostridium_symbiosum: vSV4242_4244			-2.04606	0.575503	0.000480659	0.00783142			vSV
Clostridium_symbiosum: vSV4693_4694			-1.06246	0.299453	0.000493842	0.00797746			vSV
Blautia_wexlerae: vSV4501_4503			-1.94576	0.548566	0.000513989	0.00816336			vSV
Blautia_wexlerae: vSV2343_2348			-2.44351	0.6853	0.000513874	0.00816336			vSV
Blautia_wexlerae: vSV3520_3521			-2.00651	0.568637	0.000528251	0.00831995			vSV
Megamonas_rupellensis: vSV59_60.871_872.1606_1611.2074_2075			0.665372	0.189416	0.000549943	0.00852322			vSV
Alistipes_shahii: vSV2218_2222.2222_2224.2224_2225.2226_2227			1.4246	0.404584	0.000550176	0.00852322			vSV
Barnesiella_intestinihominis: vSV2353_2359.2361_2370.2372_2409			1.22309	0.350357	0.000594468	0.00913451			vSV
Blautia_wexlerae: vSV4499_4500			-2.11067	0.606077	0.000629059	0.00955882			vSV
Subdoligranulum sp. 4_3_54A2FAA: vSV1824_1826			-2.12443	0.607805	0.000632197	0.00955882			vSV
Megamonas_rupellensis: vSV163_164.1373_1374			0.690099	0.198872	0.000643866	0.00965799			vSV
Alistipes_shahii: vSV3598_3599			2.23306	0.644605	0.000654392	0.00973859			vSV
Subdoligranulum sp. 4_3_54A2FAA: vSV4160_4163.4169_4172.4172_4174			-2.55927	0.734589	0.000662466	0.00978173			vSV
Blautia_wexlerae: dSV2248_2249.3405_3407.3966_3968			-0.374126	0.0682988	1.30466e-07	0.000277044			dSV
Subdoligranulum sp. 4_3_54A2FAA: dSV3675_3678			-0.336364	0.0613738	1.28692e-07	0.000277044			dSV
Subdoligranulum sp. 4_3_54A2FAA: dSV1264_1266.1269_1271.1273_1275.1280_1282.1307_1309			-0.359042	0.0682268	3.69521e-07	0.000523119			dSV
Blautia_wexlerae: dSV1169_1172.2303_2304.3280_3282.4447_4448			-0.345591	0.0681323	9.05861e-07	0.000650092			dSV
Subdoligranulum sp. 4_3_54A2FAA: dSV1333_1335			-0.327107	0.0645299	9.18425e-07	0.000650092			dSV
Subdoligranulum sp. 4_3_54A2FAA: dSV2200_2201			-0.335417	0.0655133	7.66637e-07	0.000650092			dSV
Blautia_wexlerae: dSV198_199.665_669.669_671.671_672.3225_3227.3975_3977			-0.340171	0.0699988	2.39532e-06	0.00132319			dSV
Blautia_wexlerae: dSV686_687			-0.338952	0.0699596	2.55922e-06	0.00132319			dSV
Blautia_wexlerae: dSV3410_3411			-0.311674	0.065194	3.4124e-06	0.00132319			dSV
Blautia_wexlerae: dSV4455_4456			-0.34304	0.0720645	3.73871e-06	0.00132319			dSV
Subdoligranulum sp. 4_3_54A2FAA: dSV643_644			-0.315959	0.0663066	3.71706e-06	0.00132319			dSV
Subdoligranulum sp. 4_3_54A2FAA: dSV3845_3846			-0.306746	0.064416	3.70937e-06	0.00132319			dSV
Blautia_wexlerae: dSV1350_1351.1351_1352.1355_1356			-0.339222	0.0717982	4.37601e-06	0.00142961			dSV
Subdoligranulum sp. 4_3_54A2FAA: dSV3765_3766			-0.288682	0.0616819	5.32266e-06	0.00161467			dSV
Alistipes_shahii: dSV1881_1882.1883_1885.1885_1887.1887_1888			0.273076	0.0586559	6.10345e-06	0.00172101			dSV
Blautia_wexlerae: dSV2316_2318.3274_3276.4457_4459			-0.312986	0.0678026	7.04022e-06	0.00172101			dSV
Blautia_wexlerae: dSV4391_4392			-0.331456	0.071931	7.29413e-06	0.00172101			dSV
Subdoligranulum sp. 4_3_54A2FAA: dSV748_751			-0.305603	0.0661789	7.04739e-06	0.00172101			dSV
Subdoligranulum sp. 4_3_54A2FAA: dSV268_269.3889_3890			-0.282765	0.0615778	7.81701e-06	0.00174731			dSV
Subdoligranulum sp. 4_3_54A2FAA: dSV669_670			-0.311053	0.0680358	8.52611e-06	0.00181052			dSV
Blautia_wexlerae: dSV2634_2636.2636_2639.2639_2642.2642_2644.2644_2645			-0.329129	0.0720753	9.1468e-06	0.00184983			dSV
Blautia_wexlerae: dSV735_736			-0.322287	0.0718285	1.2272e-05	0.00236906			dSV
Subdoligranulum sp. 4_3_54A2FAA: dSV3541_3542.4142_4144.4144_4148.4150_4152.4160_4162.4169_4171.4173_4175.4175_4177.4179_4181.4182_4184.4184_4189.4205_4206			-0.309225	0.0691062	1.31254e-05	0.00242364			dSV
Blautia_wexlerae: dSV1165_1167.2100_2102.2102_2104.2199_2201.2453_2455			-0.287416	0.0654246	1.8237e-05	0.00270319			dSV
Blautia_wexlerae: dSV1219_1220			-0.318769	0.0725328	1.84583e-05	0.00270319			dSV
Blautia_wexlerae: dSV2247_2248			-0.314258	0.0714056	1.76396e-05	0.00270319			dSV
Blautia_wexlerae: dSV2777_2778			-0.307848	0.0699164	1.79533e-05	0.00270319			dSV
Blautia_wexlerae: dSV3039_3040			-0.314247	0.0714515	1.81215e-05	0.00270319			dSV
Subdoligranulum sp. 4_3_54A2FAA: dSV2096_2098.2098_2100.2104_2106			-0.300683	0.0682783	1.74361e-05	0.00270319			dSV
Lachnospiraceae_bacterium_3_1_46FAA: dSV1102_1103.1103_1104.1161_1163			-0.2906	0.0664223	1.96668e-05	0.00278416			dSV
Blautia_wexlerae: dSV2068_2070			-0.31289	0.0718108	2.11906e-05	0.00290311			dSV
Lachnospiraceae_bacterium_3_1_46FAA: dSV455_456.831_833.835_836			-0.281977	0.065319	2.50409e-05	0.00314311			dSV
Blautia_wexlerae: dSV1362_1363.1363_1365.1365_1367.1367_1369			-0.306656	0.0711294	2.56354e-05	0.00314311			dSV
Blautia_wexlerae: dSV3777_3778			-0.309758	0.0717938	2.52875e-05	0.00314311			dSV
Alistipes_shahii: dSV2326_2327			0.251178	0.0581557	2.59027e-05	0.00314311			dSV
Barnesiella_intestinihominis: dSV2370_2372			0.191864	0.0445673	2.73189e-05	0.00322287			dSV
Blautia_wexlerae: dSV3973_3975.3977_3978			-0.308964	0.0720946	2.92902e-05	0.00336204			dSV
Blautia_wexlerae: dSV512_514			-0.290836	0.068092	3.17904e-05	0.00337863			dSV
Blautia_wexlerae: dSV1616_1617			-0.305055	0.071733	3.26168e-05	0.00337863			dSV
Alistipes_shahii: dSV1064_1090			0.234412	0.0550771	3.24549e-05	0.00337863			dSV
Subdoligranulum sp. 4_3_54A2FAA: dSV255_256.3973_3975			-0.263425	0.0620523	3.36234e-05	0.00339997			dSV
Subdoligranulum sp. 4_3_54A2FAA: dSV721_723.723_724			-0.291927	0.0685555	3.23074e-05	0.00337863			dSV
Blautia_wexlerae: dSV672_673			-0.292252	0.0696167	4.07983e-05	0.00402955			dSV
Subdoligranulum sp. 4_3_54A2FAA: dSV1309_1310			-0.271546	0.0648054	4.20527e-05	0.00405904			dSV
Alistipes_shahii: dSV58_60.63_65.1449_1451.1454_1455			0.255581	0.0613301	4.61212e-05	0.00428078			dSV
Eubacterium_eligens: dSV564_565			-0.298092	0.0715537	4.63659e-05	0.00428078			dSV
Blautia_wexlerae: dSV3728_3730.3812_3813			-0.287381	0.0695675	5.33648e-05	0.00462531			dSV
Roseburia_intestinalis: dSV3036_3037			-0.222123	0.0536438	5.13219e-05	0.00462531			dSV
Subdoligranulum sp. 4_3_54A2FAA: dSV1451_1452			-0.263882	0.0638497	5.29606e-05	0.00462531			dSV
Blautia_wexlerae: dSV740_741			-0.298077	0.0723917	5.63016e-05	0.00478226			dSV
Subdoligranulum sp. 4_3_54A2FAA: dSV3996_3997			-0.275979	0.0670766	5.91404e-05	0.00492489			dSV
Blautia_wexlerae: dSV2041_2042			-0.290502	0.0713587	6.77493e-05	0.00553329			dSV
Subdoligranulum sp. 4_3_54A2FAA: dSV1661_1665.3064_3066.3066_3068.3068_3071.3071_3073			-0.283169	0.0697772	7.12715e-05	0.00571113			dSV
Subdoligranulum sp. 4_3_54A2FAA: dSV2201_2232			-0.241239	0.0596357	7.50166e-05	0.00589992			dSV
Blautia_wexlerae: dSV14_23.23_26			-0.28107	0.0697007	7.88552e-05	0.00598033			dSV
Blautia_wexlerae: dSV2689_2690.3738_3739			-0.276171	0.0684502	7.82784e-05	0.00598033			dSV
Blautia_wexlerae: dSV1614_1615			-0.294928	0.0733383	8.27206e-05	0.00605715			dSV
Blautia_wexlerae: dSV2442_2443			-0.28651	0.0711333	8.19699e-05	0.00605715			dSV
Subdoligranulum sp. 4_3_54A2FAA: dSV3777_3779.3779_3781.3784_3786			-0.27847	0.0697872	9.3038e-05	0.00669716			dSV
Blautia_wexlerae: dSV3972_3973			-0.28933	0.0725515	9.59408e-05	0.00679101			dSV
Blautia_wexlerae: dSV452_453			-0.289244	0.073117	0.000106336	0.00740342			dSV
Ruminococcus_gnavus: dSV3219_3220			-0.260068	0.0660975	0.000115459	0.00790895			dSV
Subdoligranulum sp. 4_3_54A2FAA: dSV3467_3469			-0.214639	0.054859	0.000126899	0.00855463			dSV
Blautia_wexlerae: dSV2462_2463			-0.283726	0.0727403	0.000131626	0.00860182			dSV
Escherichia_coli: dSV3180_3182.3182_3189.3189_3190			0.180947	0.0464383	0.000133676	0.00860182			dSV
Phascolarctobacterium_sp._CAG:207: dSV648_649.652_653			-0.231712	0.0592826	0.000132121	0.00860182			dSV
Blautia_wexlerae: dSV364_366.368_369			-0.280591	0.0723872	0.000145645	0.00923217			dSV
Ruthenibacterium_lactatiformans: 35356	A	T	-0.505717	0.0661503	8.84016e-13	6.64269e-07			SNV
Ruthenibacterium_lactatiformans: 75920	G	A	-0.47802	0.0674941	2.43871e-11	9.16249e-06			SNV
Ruthenibacterium_lactatiformans: 205497	A	C	-0.460285	0.0670677	8.45778e-11	2.11845e-05			SNV
Ruthenibacterium_lactatiformans: 112075	T	C	-0.448624	0.067573	2.96496e-10	5.56985e-05			SNV
Ruthenibacterium_lactatiformans: 91033	G	A	-0.445921	0.0680242	4.79724e-10	7.2095e-05			SNV
Prevotella_copri: 347522	T	C	0.444401	0.0682913	6.12791e-10	7.67441e-05			SNV
Ruthenibacterium_lactatiformans: 12542	A	G	-0.439271	0.0678498	7.35156e-10	7.8916e-05			SNV
Prevotella_copri: 3475221			0.441701	0.0685493	8.68801e-10	8.16045e-05			SNV
Ruthenibacterium_lactatiformans: 356355	A	G	-0.437025	0.0686188	1.30314e-09	0.000108801			SNV
Ruthenibacterium_lactatiformans: 57931	T	C	-0.43833	0.0699314	2.24506e-09	0.000168698			SNV
Ruthenibacterium_lactatiformans: 1917	A	G	-0.433119	0.0695691	3.04663e-09	0.000208119			SNV
Ruthenibacterium_lactatiformans: 38048	C	T	-0.428455	0.0696718	4.23176e-09	0.000264987			SNV
Ruthenibacterium_lactatiformans: 127381	T	G	-0.419801	0.0687121	5.20506e-09	0.000300861			SNV
Bacteroides_thetaiotaomicron: 1311401	T	C	0.418141	0.0688346	6.2572e-09	0.000335843			SNV
Ruthenibacterium_lactatiformans: 12366	A	G	-0.413571	0.06868	8.25302e-09	0.000359006			SNV
Ruthenibacterium_lactatiformans: 10609	G	A	-0.418595	0.0694053	7.85513e-09	0.000359006			SNV
Ruthenibacterium_lactatiformans: 6071	T	C	-0.413286	0.0687227	8.59984e-09	0.000359006			SNV
Ruthenibacterium_lactatiformans: 10239	G	A	-0.411955	0.0682172	7.54461e-09	0.000359006			SNV
Ruthenibacterium_lactatiformans: 34003	T	C	-0.412048	0.0690824	1.11113e-08	0.00043465			SNV
Ruthenibacterium_lactatiformans: 9566	C	A	-0.412863	0.0693095	1.15687e-08	0.00043465			SNV
Ruthenibacterium_lactatiformans: 93643	A	G	-0.405339	0.0687043	1.66071e-08	0.000594236			SNV
Ruthenibacterium_lactatiformans: 115851	A	G	-0.407947	0.0694117	1.74861e-08	0.000597248			SNV
Ruthenibacterium_lactatiformans: 628	T	C	-0.410664	0.0699858	1.83109e-08	0.000598226			SNV
Ruthenibacterium_lactatiformans: 160102	T	G	-0.405909	0.0694605	2.07174e-08	0.000598749			SNV
Ruthenibacterium_lactatiformans: 35318	A	G	-0.405532	0.0692331	1.93079e-08	0.000598749			SNV
Ruthenibacterium_lactatiformans: 616	A	G	-0.409487	0.0700586	2.05923e-08	0.000598749			SNV
Ruthenibacterium_lactatiformans: 38990	A	G	-0.400463	0.0687267	2.25834e-08	0.000606059			SNV
Ruthenibacterium_lactatiformans: 4745	T	G	-0.404809	0.0694012	2.19009e-08	0.000606059			SNV
Ruthenibacterium_lactatiformans: 150078	C	T	-0.40721	0.0699793	2.35105e-08	0.000609184			SNV
Ruthenibacterium_lactatiformans: 4613	A	G	-0.403286	0.0697218	2.8072e-08	0.000610301			SNV
Ruthenibacterium_lactatiformans: 79872	A	G	-0.395747	0.0684476	2.84268e-08	0.000610301			SNV
Ruthenibacterium_lactatiformans: 44481	G	T	-0.404841	0.0699447	2.75368e-08	0.000610301			SNV
Ruthenibacterium_lactatiformans: 66544	T	C	-0.404387	0.0697618	2.63476e-08	0.000610301			SNV
Ruthenibacterium_lactatiformans: 40756	T	C	-0.404764	0.0698589	2.6706e-08	0.000610301			SNV
Ruthenibacterium_lactatiformans: 112151	C	T	-0.398111	0.0683294	2.50896e-08	0.000610301			SNV
Veillonella_parvula: 925603	A	G	-0.403603	0.0699147	2.9753e-08	0.000621029			SNV
Ruthenibacterium_lactatiformans: 23136	T	C	-0.393501	0.0682447	3.07905e-08	0.000625314			SNV
Ruthenibacterium_lactatiformans: 78631	A	G	-0.399125	0.0696932	3.75433e-08	0.000656066			SNV
Ruthenibacterium_lactatiformans: 108476	A	G	-0.391802	0.0682973	3.66475e-08	0.000656066			SNV
Ruthenibacterium_lactatiformans: 44451	A	C	-0.398217	0.0694962	3.69474e-08	0.000656066			SNV
Ruthenibacterium_lactatiformans: 7445	G	A	-0.400572	0.0697425	3.45068e-08	0.000656066			SNV
Ruthenibacterium_lactatiformans: 42269	A	G	-0.399394	0.0696084	3.55397e-08	0.000656066			SNV
Ruthenibacterium_lactatiformans: 343	T	C	-0.39716	0.0691648	3.59041e-08	0.000656066			SNV
Ruthenibacterium_lactatiformans: 154725	T	G	-0.398323	0.0697119	4.01407e-08	0.000685514			SNV
Ruthenibacterium_lactatiformans: 9952	G	T	-0.399425	0.0701347	4.40679e-08	0.000735857			SNV
Ruthenibacterium_lactatiformans: 63885	T	C	-0.392336	0.0687245	4.64589e-08	0.000758918			SNV
Ruthenibacterium_lactatiformans: 91087	A	T	-0.395064	0.0696088	4.89113e-08	0.000767656			SNV
Ruthenibacterium_lactatiformans: 29371	C	T	-0.397979	0.0701424	4.9037e-08	0.000767656			SNV
Ruthenibacterium_lactatiformans: 178981	T	G	-0.401582	0.0708367	5.0485e-08	0.000774195			SNV
Ruthenibacterium_lactatiformans: 42272	A	G	-0.395971	0.0700028	5.35018e-08	0.000804049			SNV
Ruthenibacterium_lactatiformans: 45231	A	G	-0.392063	0.0694995	5.77542e-08	0.000850937			SNV
Ruthenibacterium_lactatiformans: 213398	A	C	-0.386617	0.0686321	6.01284e-08	0.000868881			SNV
Ruthenibacterium_lactatiformans: 7999	T	G	-0.387733	0.0688894	6.16019e-08	0.000873378			SNV
Veillonella_parvula: 294786	T	C	-0.388102	0.0691592	6.69262e-08	0.000931293			SNV
Veillonella_parvula: 1450264	A	G	-0.387886	0.0693298	7.28127e-08	0.000994782			SNV
Ruthenibacterium_lactatiformans: 341363	A	G	-0.391356	0.0700303	7.51744e-08	0.00100871			SNV
Bacteroides_thetaiotaomicron: 1311420	T	A	0.387795	0.070052	9.75428e-08	0.00107695			SNV
Ruthenibacterium_lactatiformans: 118259	A	C	-0.388202	0.0699298	9.03497e-08	0.00107695			SNV
Ruthenibacterium_lactatiformans: 40377	A	G	-0.387194	0.0700458	1.01519e-07	0.00107695			SNV
Ruthenibacterium_lactatiformans: 5674	T	C	-0.385864	0.0698777	1.04435e-07	0.00107695			SNV
Ruthenibacterium_lactatiformans: 18420	A	G	-0.391773	0.0702876	8.51944e-08	0.00107695			SNV
Ruthenibacterium_lactatiformans: 194022	T	C	-0.389789	0.0708306	1.14657e-07	0.00107695			SNV
Ruthenibacterium_lactatiformans: 7370	T	G	-0.387492	0.0700958	1.12087e-07	0.00107695			SNV
Ruthenibacterium_lactatiformans: 40609	A	G	-0.390587	0.0705248	9.63536e-08	0.00107695			SNV
Ruthenibacterium_lactatiformans: 144470	T	C	-0.384671	0.0693179	9.12187e-08	0.00107695			SNV
Ruthenibacterium_lactatiformans: 122866	T	C	-0.386302	0.0700894	1.09942e-07	0.00107695			SNV
Ruthenibacterium_lactatiformans: 182197	C	T	-0.383848	0.0694018	9.99856e-08	0.00107695			SNV
Ruthenibacterium_lactatiformans: 18004	T	C	-0.394399	0.0707802	8.29812e-08	0.00107695			SNV
Ruthenibacterium_lactatiformans: 51334	A	T	-0.383712	0.0696558	1.14133e-07	0.00107695			SNV
Ruthenibacterium_lactatiformans: 92645	T	C	-0.387057	0.0702726	1.11926e-07	0.00107695			SNV
Ruthenibacterium_lactatiformans: 92647	T	C	-0.387057	0.0702726	1.11926e-07	0.00107695			SNV
Ruthenibacterium_lactatiformans: 92650	A	G	-0.387057	0.0702726	1.11926e-07	0.00107695			SNV
Ruthenibacterium_lactatiformans: 92653	T	C	-0.388233	0.0703905	1.07867e-07	0.00107695			SNV
Ruthenibacterium_lactatiformans: 86006	C	G	-0.38231	0.0694035	1.1161e-07	0.00107695			SNV
Ruthenibacterium_lactatiformans: 86007	C	T	-0.38231	0.0694035	1.1161e-07	0.00107695			SNV
Ruthenibacterium_lactatiformans: 58224	A	G	-0.390976	0.0705282	1.01168e-07	0.00107695			SNV
Ruthenibacterium_lactatiformans: 10244	T	G	-0.389456	0.0700707	8.73882e-08	0.00107695			SNV
Ruthenibacterium_lactatiformans: 89042	A	T	-0.383832	0.0691703	9.13489e-08	0.00107695			SNV
Ruthenibacterium_lactatiformans: 187603	A	G	-0.388218	0.0701988	1.00257e-07	0.00107695			SNV
Ruthenibacterium_lactatiformans: 169773	T	G	-0.379301	0.0688781	1.1252e-07	0.00107695			SNV
Ruthenibacterium_lactatiformans: 199253	T	C	-0.384712	0.0700678	1.22602e-07	0.00111189			SNV
Ruthenibacterium_lactatiformans: 76993	A	C	-0.380574	0.0693931	1.30027e-07	0.00111189			SNV
Ruthenibacterium_lactatiformans: 77015	A	G	-0.380574	0.0693931	1.30027e-07	0.00111189			SNV
Ruthenibacterium_lactatiformans: 145876	G	A	-0.380056	0.0693367	1.27573e-07	0.00111189			SNV
Ruthenibacterium_lactatiformans: 3626	T	C	-0.380771	0.0694039	1.24479e-07	0.00111189			SNV
Ruthenibacterium_lactatiformans: 26058	T	C	-0.381233	0.0695793	1.28955e-07	0.00111189			SNV
Ruthenibacterium_lactatiformans: 98171	T	C	-0.383663	0.0700483	1.30215e-07	0.00111189			SNV
Ruthenibacterium_lactatiformans: 31526	T	C	-0.38531	0.070202	1.23094e-07	0.00111189			SNV
Ruthenibacterium_lactatiformans: 10408	C	T	-0.385549	0.0705232	1.36853e-07	0.00115544			SNV
Ruthenibacterium_lactatiformans: 91442	A	G	-0.381148	0.0697871	1.40518e-07	0.00116745			SNV
Ruthenibacterium_lactatiformans: 464	T	C	-0.38398	0.0703282	1.41735e-07	0.00116745			SNV
Ruthenibacterium_lactatiformans: 34901	T	C	-0.3845	0.0702815	1.42936e-07	0.00116745			SNV
Ruthenibacterium_lactatiformans: 70495	T	C	-0.384872	0.0705513	1.44977e-07	0.00117138			SNV
Prevotella_copri: 1049547	G	A	0.376979	0.0693422	1.58848e-07	0.00120568			SNV
Ruthenibacterium_lactatiformans: 21103	A	C	-0.376556	0.0692307	1.56807e-07	0.00120568			SNV
Ruthenibacterium_lactatiformans: 18283	C	T	-0.377694	0.0694003	1.5445e-07	0.00120568			SNV
Ruthenibacterium_lactatiformans: 18482	T	C	-0.380132	0.0697455	1.48511e-07	0.00118718			SNV
Ruthenibacterium_lactatiformans: 219866	A	G	-0.382594	0.0703026	1.54558e-07	0.00120568			SNV
Prevotella_copri: 10495471			0.376979	0.0693422	1.58848e-07	0.00120568			SNV
Veillonella_parvula: 1366407	T	C	-0.378533	0.0697246	1.64786e-07	0.00122598			SNV
Ruthenibacterium_lactatiformans: 16560	T	G	-0.380087	0.0700084	1.64634e-07	0.00122598			SNV
Ruthenibacterium_lactatiformans: 75840	G	A	-0.383081	0.0705941	1.68592e-07	0.00123051			SNV
Ruthenibacterium_lactatiformans: 211930	G	T	-0.375508	0.0691253	1.6867e-07	0.00123051			SNV
Ruthenibacterium_lactatiformans: 92570	A	G	-0.374641	0.0691939	1.76945e-07	0.00125435			SNV
Ruthenibacterium_lactatiformans: 92572	A	G	-0.374641	0.0691939	1.76945e-07	0.00125435			SNV
Ruthenibacterium_lactatiformans: 24275	T	C	-0.377725	0.0697033	1.72955e-07	0.00124964			SNV
Ruthenibacterium_lactatiformans: 27831	A	G	-0.375818	0.0694824	1.81783e-07	0.00126921			SNV
Ruthenibacterium_lactatiformans: 111880	A	G	-0.37268	0.0689114	1.8242e-07	0.00126921			SNV
Ruthenibacterium_lactatiformans: 88558	T	G	-0.377871	0.0699714	1.89407e-07	0.00130573			SNV
Veillonella_parvula: 1433785	A	G	-0.379579	0.0703117	2.00439e-07	0.00131866			SNV
Veillonella_parvula: 2100271	G	T	-0.364701	0.0677379	2.0506e-07	0.00131866			SNV
Ruthenibacterium_lactatiformans: 37242	C	T	-0.37701	0.0700505	2.07076e-07	0.00131866			SNV
Ruthenibacterium_lactatiformans: 205570	C	T	-0.379172	0.070414	2.04173e-07	0.00131866			SNV
Ruthenibacterium_lactatiformans: 162560	C	T	-0.375456	0.0697456	2.05834e-07	0.00131866			SNV
Ruthenibacterium_lactatiformans: 35444	C	T	-0.376256	0.0698032	1.98945e-07	0.00131866			SNV
Ruthenibacterium_lactatiformans: 280629	T	C	-0.376894	0.0699858	2.03768e-07	0.00131866			SNV
Ruthenibacterium_lactatiformans: 2796	T	C	-0.372371	0.0690784	1.98637e-07	0.00131866			SNV
Ruthenibacterium_lactatiformans: 156798	T	C	-0.380666	0.0704207	1.95462e-07	0.00131866			SNV
Ruthenibacterium_lactatiformans: 180050	A	C	-0.375183	0.0698017	2.14629e-07	0.00135527			SNV
Ruthenibacterium_lactatiformans: 61810	T	C	-0.379585	0.0706085	2.22464e-07	0.00136555			SNV
Ruthenibacterium_lactatiformans: 1898	C	A	-0.376271	0.070162	2.27111e-07	0.00136555			SNV
Ruthenibacterium_lactatiformans: 36867	C	G	-0.378264	0.0705314	2.26936e-07	0.00136555			SNV
Ruthenibacterium_lactatiformans: 113609	T	C	-0.371941	0.0692803	2.20893e-07	0.00136555			SNV
Ruthenibacterium_lactatiformans: 107111	G	A	-0.372337	0.0691943	2.21922e-07	0.00136555			SNV
Ruthenibacterium_lactatiformans: 16129	A	G	-0.378718	0.0706187	2.2716e-07	0.00136555			SNV
Veillonella_parvula: 1873554	C	G	-0.375095	0.0699752	2.29883e-07	0.00137094			SNV
Ruthenibacterium_lactatiformans: 228202	T	C	-0.377303	0.0704088	2.31714e-07	0.00137099			SNV
Ruthenibacterium_lactatiformans: 374545	T	C	-0.372336	0.0694253	2.37524e-07	0.00138357			SNV
Ruthenibacterium_lactatiformans: 15395	G	A	-0.369225	0.0689589	2.36768e-07	0.00138357			SNV
Ruthenibacterium_lactatiformans: 362438	A	G	-0.366933	0.0687211	2.54332e-07	0.0014177			SNV
Ruthenibacterium_lactatiformans: 28487	T	C	-0.36931	0.0692063	2.58139e-07	0.0014177			SNV
Ruthenibacterium_lactatiformans: 17307	A	G	-0.373556	0.0699836	2.56401e-07	0.0014177			SNV
Ruthenibacterium_lactatiformans: 16352	C	A	-0.376287	0.0704427	2.51524e-07	0.0014177			SNV
Ruthenibacterium_lactatiformans: 4670	A	G	-0.374071	0.0700573	2.54268e-07	0.0014177			SNV
Ruthenibacterium_lactatiformans: 20432	A	G	-0.377179	0.0706321	2.53588e-07	0.0014177			SNV
Ruthenibacterium_lactatiformans: 29046	A	G	-0.377179	0.0706321	2.53588e-07	0.0014177			SNV
Ruthenibacterium_lactatiformans: 56605	C	T	-0.375625	0.0703933	2.58477e-07	0.0014177			SNV
Ruthenibacterium_lactatiformans: 85831	T	C	-0.377095	0.070653	2.64814e-07	0.00144194			SNV
Bacteroides_thetaiotaomicron: 1311423	A	C	0.374326	0.0703078	2.73832e-07	0.00148031			SNV
Veillonella_parvula: 882957	C	T	-0.370749	0.0697854	2.89473e-07	0.00149306			SNV
Ruthenibacterium_lactatiformans: 54251	A	G	-0.373572	0.0702993	2.87443e-07	0.00149306			SNV
Ruthenibacterium_lactatiformans: 21148	A	C	-0.374749	0.0704614	2.81317e-07	0.00149306			SNV
Ruthenibacterium_lactatiformans: 59386	G	A	-0.375279	0.070613	2.86647e-07	0.00149306			SNV
Ruthenibacterium_lactatiformans: 183159	A	G	-0.372395	0.0701031	2.90099e-07	0.00149306			SNV
Ruthenibacterium_lactatiformans: 90993	T	G	-0.370255	0.0696042	2.80054e-07	0.00149306			SNV
Ruthenibacterium_lactatiformans: 104968	A	G	-0.371779	0.069918	2.87898e-07	0.00149306			SNV
Ruthenibacterium_lactatiformans: 208216	T	C	-0.373271	0.0703283	2.96498e-07	0.00151561			SNV
Ruthenibacterium_lactatiformans: 123890	A	C	-0.364655	0.0687591	3.02511e-07	0.00152559			SNV
Ruthenibacterium_lactatiformans: 50224	A	G	-0.375957	0.0708875	3.02217e-07	0.00152559			SNV
Ruthenibacterium_lactatiformans: 382454	A	G	-0.372833	0.0703432	3.07149e-07	0.00153866			SNV
Ruthenibacterium_lactatiformans: 35012	T	C	-0.372094	0.0702451	3.11776e-07	0.00154128			SNV
Ruthenibacterium_lactatiformans: 72899	G	T	-0.372094	0.0702451	3.11776e-07	0.00154128			SNV
Prevotella_copri: 1049550	A	T	0.367764	0.0697738	3.53557e-07	0.00154961			SNV
Veillonella_parvula: 141938	G	A	-0.36661	0.0695986	3.59189e-07	0.00154961			SNV
Veillonella_parvula: 1413180	G	T	-0.368526	0.0698737	3.47908e-07	0.00154961			SNV
Ruthenibacterium_lactatiformans: 16615	A	C	-0.371626	0.0702827	3.26271e-07	0.00154961			SNV
Lachnospira_eligens: 1863630	C	T	-0.36994	0.0701068	3.47497e-07	0.00154961			SNV
Ruthenibacterium_lactatiformans: 47638	A	G	-0.36864	0.0699139	3.50238e-07	0.00154961			SNV
Ruthenibacterium_lactatiformans: 6297	A	G	-0.374978	0.0710558	3.56846e-07	0.00154961			SNV
Ruthenibacterium_lactatiformans: 24621	T	C	-0.373664	0.0708041	3.42519e-07	0.00154961			SNV
Ruthenibacterium_lactatiformans: 4296	G	C	-0.373242	0.0708453	3.57633e-07	0.00154961			SNV
Ruthenibacterium_lactatiformans: 125235	C	T	-0.366791	0.0694463	3.48639e-07	0.00154961			SNV
Ruthenibacterium_lactatiformans: 52133	T	C	-0.368502	0.0696191	3.17751e-07	0.00154961			SNV
Ruthenibacterium_lactatiformans: 42275	T	C	-0.372925	0.0706628	3.42367e-07	0.00154961			SNV
Ruthenibacterium_lactatiformans: 31510	T	C	-0.372471	0.0704738	3.29958e-07	0.00154961			SNV
Ruthenibacterium_lactatiformans: 187625	C	G	-0.370648	0.0703784	3.60892e-07	0.00154961			SNV
Ruthenibacterium_lactatiformans: 25983	G	T	-0.370271	0.0700068	3.23977e-07	0.00154961			SNV
Ruthenibacterium_lactatiformans: 45958	A	C	-0.371371	0.0703767	3.43387e-07	0.00154961			SNV
Ruthenibacterium_lactatiformans: 57940	T	C	-0.37211	0.0705718	3.50225e-07	0.00154961			SNV
Ruthenibacterium_lactatiformans: 115539	G	A	-0.374857	0.0709739	3.35751e-07	0.00154961			SNV
Ruthenibacterium_lactatiformans: 44814	A	G	-0.36974	0.0699771	3.32354e-07	0.00154961			SNV
Ruthenibacterium_lactatiformans: 186252	A	G	-0.372202	0.0706327	3.55686e-07	0.00154961			SNV
Ruthenibacterium_lactatiformans: 56609	C	T	-0.376428	0.0712923	3.38266e-07	0.00154961			SNV
Ruthenibacterium_lactatiformans: 29359	G	A	-0.373756	0.0707907	3.38774e-07	0.00154961			SNV
Prevotella_copri: 10495501			0.367764	0.0697738	3.53557e-07	0.00154961			SNV
Ruthenibacterium_lactatiformans: 68531	A	G	-0.370782	0.0704315	3.71555e-07	0.00158633			SNV
Prevotella_copri: 2361514	G	C	-0.36314	0.0690635	3.7571e-07	0.00159501			SNV
Ruthenibacterium_lactatiformans: 129376	A	G	-0.371387	0.0706708	3.80938e-07	0.00160107			SNV
Ruthenibacterium_lactatiformans: 4113	T	C	-0.374417	0.0709942	3.82795e-07	0.00160107			SNV
Ruthenibacterium_lactatiformans: 88528	A	G	-0.369017	0.0702389	3.83529e-07	0.00160107			SNV
Veillonella_parvula: 1486576	G	A	-0.366046	0.0697079	3.88389e-07	0.0016124			SNV
Ruthenibacterium_lactatiformans: 22492	T	C	-0.366225	0.0697752	3.92971e-07	0.00161359			SNV
Ruthenibacterium_lactatiformans: 27394	C	G	-0.365803	0.0696883	3.92074e-07	0.00161359			SNV
Ruthenibacterium_lactatiformans: 316191	C	T	-0.368157	0.0702063	4.01898e-07	0.00161634			SNV
Ruthenibacterium_lactatiformans: 173073	T	C	-0.36698	0.0699647	3.99451e-07	0.00161634			SNV
Ruthenibacterium_lactatiformans: 45674	A	G	-0.363133	0.0692972	4.09053e-07	0.00161634			SNV
Ruthenibacterium_lactatiformans: 85417	C	T	-0.372518	0.0710411	4.02322e-07	0.00161634			SNV
Ruthenibacterium_lactatiformans: 93870	T	C	-0.368656	0.0703207	4.04658e-07	0.00161634			SNV
Ruthenibacterium_lactatiformans: 112220	G	A	-0.361533	0.0689997	4.10197e-07	0.00161634			SNV
Ruthenibacterium_lactatiformans: 206028	A	C	-0.361948	0.069068	4.08597e-07	0.00161634			SNV
Ruthenibacterium_lactatiformans: 124679	T	C	-0.371403	0.0708878	4.10848e-07	0.00161634			SNV
Veillonella_parvula: 2109062	T	A	-0.370799	0.0708123	4.28671e-07	0.00167767			SNV
Ruthenibacterium_lactatiformans: 2658	A	G	-0.362309	0.0692983	4.32983e-07	0.00168577			SNV
Prevotella_copri: 1049527	C	T	0.365064	0.0699179	4.47481e-07	0.00170684			SNV
Ruthenibacterium_lactatiformans: 58398	T	C	-0.369192	0.0706897	4.47247e-07	0.00170684			SNV
Ruthenibacterium_lactatiformans: 66431	C	T	-0.367418	0.0703551	4.45346e-07	0.00170684			SNV
Prevotella_copri: 10495271			0.365064	0.0699179	4.47481e-07	0.00170684			SNV
Ruthenibacterium_lactatiformans: 394964	C	T	-0.37054	0.0708684	4.52036e-07	0.00170688			SNV
Ruthenibacterium_lactatiformans: 137310	T	C	-0.36941	0.0707696	4.50511e-07	0.00170688			SNV
Ruthenibacterium_lactatiformans: 3542	T	A	-0.363148	0.0697739	4.84296e-07	0.00177009			SNV
Ruthenibacterium_lactatiformans: 6091	G	A	-0.36988	0.0710532	4.81939e-07	0.00177009			SNV
Ruthenibacterium_lactatiformans: 11296	A	G	-0.364478	0.0699829	4.76412e-07	0.00177009			SNV
Ruthenibacterium_lactatiformans: 92668	G	C	-0.367433	0.0706295	4.89774e-07	0.00177009			SNV
Ruthenibacterium_lactatiformans: 4013	T	C	-0.369145	0.0708134	4.80537e-07	0.00177009			SNV
Ruthenibacterium_lactatiformans: 7367	T	C	-0.369188	0.0709679	4.89977e-07	0.00177009			SNV
Ruthenibacterium_lactatiformans: 187704	T	C	-0.367056	0.0705341	4.85888e-07	0.00177009			SNV
Ruthenibacterium_lactatiformans: 88214	T	C	-0.366394	0.0703817	4.81624e-07	0.00177009			SNV
Ruthenibacterium_lactatiformans: 8014	A	G	-0.365502	0.0702003	4.79923e-07	0.00177009			SNV
Ruthenibacterium_lactatiformans: 34623	T	C	-0.367686	0.0707174	4.96801e-07	0.00178208			SNV
Ruthenibacterium_lactatiformans: 13072	A	G	-0.363525	0.0699258	4.98039e-07	0.00178208			SNV
Ruthenibacterium_lactatiformans: 156789	T	C	-0.361942	0.0696572	5.04423e-07	0.0017879			SNV
Ruthenibacterium_lactatiformans: 83949	G	A	-0.362686	0.0697932	5.03113e-07	0.0017879			SNV
Veillonella_parvula: 363318	G	T	-0.364602	0.0702057	5.10905e-07	0.00180237			SNV
Ruthenibacterium_lactatiformans: 15407	T	C	-0.368703	0.0710752	5.25193e-07	0.00184412			SNV
Ruthenibacterium_lactatiformans: 40122	T	C	-0.36641	0.0706871	5.35097e-07	0.0018615			SNV
Ruthenibacterium_lactatiformans: 40125	C	T	-0.36641	0.0706871	5.35097e-07	0.0018615			SNV
Ruthenibacterium_lactatiformans: 86782	C	T	-0.364618	0.0703552	5.37685e-07	0.00186188			SNV
Ruthenibacterium_lactatiformans: 186840	T	C	-0.365518	0.0705445	5.40616e-07	0.00186344			SNV
Veillonella_parvula: 1450276	A	G	-0.362125	0.0699132	5.45084e-07	0.00187027			SNV
Ruthenibacterium_lactatiformans: 3426	C	A	-0.364979	0.0705323	5.58067e-07	0.00190611			SNV
Veillonella_parvula: 1450144	A	G	-0.368471	0.0712166	5.86551e-07	0.00198535			SNV
Veillonella_parvula: 1486561	G	A	-0.36483	0.0706535	5.90092e-07	0.00198838			SNV
Ruthenibacterium_lactatiformans: 256395	T	C	-0.361248	0.0700001	5.96015e-07	0.00198952			SNV
Ruthenibacterium_lactatiformans: 336771	G	A	-0.365156	0.0706907	5.82516e-07	0.00198061			SNV
Ruthenibacterium_lactatiformans: 1937	T	G	-0.365372	0.0708097	5.98146e-07	0.00198952			SNV
Ruthenibacterium_lactatiformans: 154606	T	C	-0.363079	0.0703664	5.98375e-07	0.00198952			SNV
Ruthenibacterium_lactatiformans: 29212	T	C	-0.361164	0.070014	6.02307e-07	0.00199377			SNV
Ruthenibacterium_lactatiformans: 29199	A	G	-0.365172	0.0709409	6.33988e-07	0.00208032			SNV
Ruthenibacterium_lactatiformans: 88186	A	G	-0.364307	0.070748	6.33809e-07	0.00208032			SNV
Veillonella_parvula: 1107801	T	A	-0.359971	0.0699536	6.39053e-07	0.00208782			SNV
Ruthenibacterium_lactatiformans: 73188	A	C	-0.364433	0.0708858	6.53387e-07	0.00210357			SNV
Ruthenibacterium_lactatiformans: 2875	T	C	-0.365626	0.0711175	6.53326e-07	0.00210357			SNV
Ruthenibacterium_lactatiformans: 303773	T	C	-0.362879	0.070591	6.5507e-07	0.00210357			SNV
Ruthenibacterium_lactatiformans: 135212	A	G	-0.364765	0.0709389	6.50854e-07	0.00210357			SNV
Ruthenibacterium_lactatiformans: 55189	G	A	-0.364903	0.0710876	6.78337e-07	0.00210944			SNV
Ruthenibacterium_lactatiformans: 51205	G	T	-0.35811	0.0697604	6.77425e-07	0.00210944			SNV
Ruthenibacterium_lactatiformans: 3559	T	C	-0.35792	0.0695303	6.87267e-07	0.00210944			SNV
Ruthenibacterium_lactatiformans: 28398	A	G	-0.363256	0.0708133	6.89144e-07	0.00210944			SNV
Ruthenibacterium_lactatiformans: 83102	T	C	-0.361641	0.0705046	6.90586e-07	0.00210944			SNV
Ruthenibacterium_lactatiformans: 336990	T	G	-0.361056	0.0702935	6.68045e-07	0.00210944			SNV
Ruthenibacterium_lactatiformans: 45638	A	G	-0.362517	0.0706563	6.86099e-07	0.00210944			SNV
Ruthenibacterium_lactatiformans: 40807	C	T	-0.36418	0.0709291	6.74299e-07	0.00210944			SNV
Ruthenibacterium_lactatiformans: 41413	T	C	-0.359375	0.069846	6.80593e-07	0.00210944			SNV
Ruthenibacterium_lactatiformans: 48565	C	T	-0.361702	0.0704918	6.84793e-07	0.00210944			SNV
Ruthenibacterium_lactatiformans: 2621	A	G	-0.365188	0.0711147	6.71859e-07	0.00210944			SNV
Ruthenibacterium_lactatiformans: 75362	A	G	-0.35811	0.0697604	6.77425e-07	0.00210944			SNV
Anaerostipes_hadrus: 627112	T	C	-0.354218	0.0690961	6.99962e-07	0.00212892			SNV
Veillonella_parvula: 1413187	T	C	-0.36136	0.0703061	7.02631e-07	0.00212892			SNV
Ruthenibacterium_lactatiformans: 29223	G	A	-0.358433	0.0699423	7.05761e-07	0.00212982			SNV
Veillonella_parvula: 1790674	C	A	-0.357119	0.0696948	7.12658e-07	0.00213934			SNV
Ruthenibacterium_lactatiformans: 25203	C	T	-0.362819	0.0706653	7.1461e-07	0.00213934			SNV
Veillonella_parvula: 168976	T	C	-0.351764	0.0686326	7.38109e-07	0.00216658			SNV
Veillonella_parvula: 1041579	A	T	-0.357741	0.069938	7.38126e-07	0.00216658			SNV
Ruthenibacterium_lactatiformans: 55598	T	C	-0.354509	0.0692793	7.31305e-07	0.00216658			SNV
Ruthenibacterium_lactatiformans: 8517	T	C	-0.36071	0.0704981	7.33039e-07	0.00216658			SNV
Ruthenibacterium_lactatiformans: 54498	A	G	-0.36315	0.0707779	7.37233e-07	0.00216658			SNV
Veillonella_parvula: 2112228	G	A	-0.356392	0.0697595	7.63562e-07	0.00217332			SNV
Ruthenibacterium_lactatiformans: 24255	A	G	-0.359725	0.0703937	7.55291e-07	0.00217332			SNV
Ruthenibacterium_lactatiformans: 62137	T	C	-0.357371	0.0699433	7.57941e-07	0.00217332			SNV
Ruthenibacterium_lactatiformans: 7758	A	G	-0.36131	0.070701	7.56139e-07	0.00217332			SNV
Ruthenibacterium_lactatiformans: 2794	G	A	-0.358548	0.0701857	7.61065e-07	0.00217332			SNV
Ruthenibacterium_lactatiformans: 49060	T	C	-0.35793	0.0698585	7.58881e-07	0.00217332			SNV
Ruthenibacterium_lactatiformans: 45681	C	A	-0.360164	0.0704888	7.57697e-07	0.00217332			SNV
Ruthenibacterium_lactatiformans: 206080	G	A	-0.356533	0.0697504	7.50537e-07	0.00217332			SNV
Blautia_wexlerae: 2259886	C	T	-0.343733	0.0673219	7.70892e-07	0.00217679			SNV
Ruthenibacterium_lactatiformans: 4937	T	C	-0.353102	0.0691664	7.73471e-07	0.00217679			SNV
Ruthenibacterium_lactatiformans: 147592	G	A	-0.360034	0.0705086	7.6938e-07	0.00217679			SNV
Ruthenibacterium_lactatiformans: 16557	C	A	-0.363665	0.0712485	7.76839e-07	0.00217811			SNV
Ruthenibacterium_lactatiformans: 124768	G	T	-0.356965	0.0700748	8.14417e-07	0.00221316			SNV
Veillonella_parvula: 748997	A	G	-0.352732	0.0692618	8.19427e-07	0.00221316			SNV
Veillonella_parvula: 1613074	A	G	-0.347018	0.0680839	8.11225e-07	0.00221316			SNV
Blautia_wexlerae: 1449263	T	C	-0.320112	0.0628764	8.25632e-07	0.00221316			SNV
Ruthenibacterium_lactatiformans: 49122	T	C	-0.360918	0.0708612	8.17252e-07	0.00221316			SNV
Ruthenibacterium_lactatiformans: 30190	T	C	-0.355033	0.0697794	8.37986e-07	0.00222156			SNV
Veillonella_parvula: 2016712	A	G	-0.359894	0.0706564	8.16218e-07	0.00221316			SNV
Ruthenibacterium_lactatiformans: 336870	C	T	-0.360496	0.0707659	8.1387e-07	0.00221316			SNV
Ruthenibacterium_lactatiformans: 2785	C	T	-0.355833	0.0699442	8.40146e-07	0.00222156			SNV
Ruthenibacterium_lactatiformans: 58709	A	G	-0.354656	0.0696656	8.26733e-07	0.00221316			SNV
Ruthenibacterium_lactatiformans: 62839	A	G	-0.360995	0.070951	8.37959e-07	0.00222156			SNV
Ruthenibacterium_lactatiformans: 59918	T	G	-0.359397	0.0705097	8.05391e-07	0.00221316			SNV
Ruthenibacterium_lactatiformans: 41137	T	C	-0.360256	0.0706881	8.05498e-07	0.00221316			SNV
Ruthenibacterium_lactatiformans: 5716	T	G	-0.356202	0.0699436	8.19545e-07	0.00221316			SNV
Ruthenibacterium_lactatiformans: 12136	A	G	-0.361087	0.0708182	7.96627e-07	0.00221316			SNV
Ruthenibacterium_lactatiformans: 198724	C	A	-0.354106	0.0694625	8.2763e-07	0.00221316			SNV
Veillonella_parvula: 363294	A	C	-0.362326	0.0711944	8.51464e-07	0.00222156			SNV
Veillonella_parvula: 1041582	C	T	-0.35848	0.0705008	8.50497e-07	0.00222156			SNV
Ruthenibacterium_lactatiformans: 45998	C	T	-0.360179	0.0708269	8.48164e-07	0.00222156			SNV
Ruthenibacterium_lactatiformans: 336900	C	T	-0.358941	0.0705888	8.49694e-07	0.00222156			SNV
Ruthenibacterium_lactatiformans: 60046	G	A	-0.359002	0.0707182	8.83747e-07	0.00228989			SNV
Ruthenibacterium_lactatiformans: 228690	A	G	-0.356271	0.070179	8.83374e-07	0.00228989			SNV
Ruthenibacterium_lactatiformans: 40036	A	G	-0.357994	0.0705892	9.04543e-07	0.00230476			SNV
Ruthenibacterium_lactatiformans: 63441	A	G	-0.36132	0.0711888	9.04824e-07	0.00230476			SNV
Ruthenibacterium_lactatiformans: 58112	T	C	-0.356348	0.0702396	8.9702e-07	0.00230476			SNV
Ruthenibacterium_lactatiformans: 58118	A	G	-0.356348	0.0702396	8.9702e-07	0.00230476			SNV
Ruthenibacterium_lactatiformans: 48553	C	G	-0.36101	0.0711707	9.00598e-07	0.00230476			SNV
Veillonella_parvula: 1872780	C	A	-0.355405	0.0700591	9.18692e-07	0.00233218			SNV
Ruthenibacterium_lactatiformans: 39990	T	G	-0.358203	0.0707258	9.33825e-07	0.00233919			SNV
Ruthenibacterium_lactatiformans: 92662	T	C	-0.35858	0.0707994	9.33544e-07	0.00233919			SNV
Ruthenibacterium_lactatiformans: 84859	T	G	-0.358388	0.0705633	9.33907e-07	0.00233919			SNV
Ruthenibacterium_lactatiformans: 92611	T	C	-0.35858	0.0707994	9.33544e-07	0.00233919			SNV
Ruthenibacterium_lactatiformans: 57929	G	A	-0.356226	0.070385	9.49386e-07	0.00235442			SNV
Ruthenibacterium_lactatiformans: 65289	A	G	-0.357026	0.0705427	9.49279e-07	0.00235442			SNV
Ruthenibacterium_lactatiformans: 112097	G	A	-0.357403	0.0706093	9.46782e-07	0.00235442			SNV
Ruthenibacterium_lactatiformans: 51961	A	G	-0.356957	0.0705576	9.58333e-07	0.00236879			SNV
Veillonella_parvula: 1233178	A	G	-0.355625	0.0703052	9.61826e-07	0.00236963			SNV
Veillonella_parvula: 1836016	A	T	-0.325656	0.0643235	9.70479e-07	0.00237571			SNV
Ruthenibacterium_lactatiformans: 35553	G	C	-0.353994	0.0700099	9.70618e-07	0.00237571			SNV
Ruthenibacterium_lactatiformans: 108794	A	C	-0.357179	0.0706803	9.83766e-07	0.00239231			SNV
Ruthenibacterium_lactatiformans: 241671	A	G	-0.356094	0.070488	9.91079e-07	0.00240232			SNV
Ruthenibacterium_lactatiformans: 669	T	C	-0.357179	0.0706803	9.83766e-07	0.00239231			SNV
Ruthenibacterium_lactatiformans: 55400	T	C	-0.36278	0.0718343	1.00472e-06	0.00242755			SNV
Ruthenibacterium_lactatiformans: 87577	A	G	-0.357664	0.0708687	1.01428e-06	0.00243776			SNV
Faecalibacterium_prausnitzii: 134910	G	A	0.352756	0.0699418	1.02985e-06	0.00243776			SNV
Veillonella_parvula: 740828	A	G	-0.35768	0.0709424	1.03814e-06	0.00243776			SNV
Veillonella_parvula: 799825	A	G	-0.358656	0.0711015	1.02641e-06	0.00243776			SNV
Veillonella_parvula: 882862	A	T	-0.355327	0.0704652	1.03496e-06	0.00243776			SNV
Ruthenibacterium_lactatiformans: 388264	A	G	-0.353933	0.0701882	1.03434e-06	0.00243776			SNV
Ruthenibacterium_lactatiformans: 77216	C	T	-0.356664	0.070737	1.0368e-06	0.00243776			SNV
Ruthenibacterium_lactatiformans: 41537	T	C	-0.356364	0.0706412	1.02446e-06	0.00243776			SNV
Ruthenibacterium_lactatiformans: 40237	C	T	-0.351086	0.069608	1.02892e-06	0.00243776			SNV
Ruthenibacterium_lactatiformans: 51896	A	T	-0.360608	0.0713292	1.04187e-06	0.00243889			SNV
Ruthenibacterium_lactatiformans: 294694	T	C	-0.355487	0.0705526	1.05374e-06	0.00245309			SNV
Ruthenibacterium_lactatiformans: 158645	A	G	-0.354371	0.0703332	1.05446e-06	0.00245309			SNV
Ruthenibacterium_lactatiformans: 97059	C	T	-0.357556	0.0709783	1.05897e-06	0.00245596			SNV
Ruthenibacterium_lactatiformans: 64147	C	T	-0.35564	0.0706744	1.08598e-06	0.00251086			SNV
Ruthenibacterium_lactatiformans: 51542	G	A	-0.355764	0.0707218	1.09418e-06	0.00252207			SNV
Ruthenibacterium_lactatiformans: 149142	A	C	-0.351172	0.0698485	1.10865e-06	0.00253983			SNV
Ruthenibacterium_lactatiformans: 149143	A	C	-0.351172	0.0698485	1.10865e-06	0.00253983			SNV
Ruthenibacterium_lactatiformans: 205617	G	T	-0.353848	0.0704043	1.11728e-06	0.00255182			SNV
Bacteroides_thetaiotaomicron: 1308716	T	A	0.309365	0.0615772	1.1274e-06	0.00256712			SNV
Blautia_wexlerae: 635746	A	T	-0.285734	0.0568826	1.13141e-06	0.00256849			SNV
Ruthenibacterium_lactatiformans: 7427	C	T	-0.355231	0.0707346	1.13775e-06	0.00257509			SNV
Ruthenibacterium_lactatiformans: 179814	A	G	-0.355126	0.0707469	1.1502e-06	0.00257995			SNV
Ruthenibacterium_lactatiformans: 8278	T	G	-0.355877	0.0707692	1.14845e-06	0.00257995			SNV
Ruthenibacterium_lactatiformans: 25032	A	G	-0.352394	0.0701863	1.14394e-06	0.00257995			SNV
Ruthenibacterium_lactatiformans: 187596	T	C	-0.352833	0.0703233	1.16286e-06	0.00260059			SNV
Ruthenibacterium_lactatiformans: 20541	G	A	-0.354464	0.0706667	1.16985e-06	0.00260847			SNV
Ruthenibacterium_lactatiformans: 17126	A	G	-0.358862	0.0714933	1.17608e-06	0.0026146			SNV
Veillonella_parvula: 1107749	C	A	-0.351825	0.0702062	1.19543e-06	0.00261919			SNV
Veillonella_parvula: 2112208	C	A	-0.350748	0.069949	1.18182e-06	0.00261919			SNV
Ruthenibacterium_lactatiformans: 371514	T	C	-0.356695	0.0711814	1.19667e-06	0.00261919			SNV
Ruthenibacterium_lactatiformans: 53761	G	A	-0.357588	0.0713458	1.1914e-06	0.00261919			SNV
Ruthenibacterium_lactatiformans: 95756	A	G	-0.348133	0.0694786	1.19906e-06	0.00261919			SNV
Ruthenibacterium_lactatiformans: 373670	A	G	-0.351732	0.0701863	1.19483e-06	0.00261919			SNV
Ruthenibacterium_lactatiformans: 200481	T	C	-0.343124	0.0684911	1.20394e-06	0.00262222			SNV
Ruthenibacterium_lactatiformans: 49078	G	A	-0.35374	0.0706352	1.21381e-06	0.00263609			SNV
Veillonella_parvula: 358974	C	T	-0.346233	0.0691706	1.22789e-06	0.0026566			SNV
Bifidobacterium_longum: 2036383	G	A	-0.348009	0.0695487	1.2374e-06	0.0026566			SNV
Veillonella_parvula: 1070523	T	A	-0.35231	0.0704057	1.23638e-06	0.0026566			SNV
Ruthenibacterium_lactatiformans: 73012	G	A	-0.347702	0.0694747	1.2322e-06	0.0026566			SNV
Ruthenibacterium_lactatiformans: 73099	A	G	-0.352471	0.0704532	1.24257e-06	0.00266009			SNV
Ruthenibacterium_lactatiformans: 1301	G	A	-0.357338	0.0714348	1.25717e-06	0.00268372			SNV
Ruthenibacterium_lactatiformans: 58353	A	G	-0.354342	0.0708809	1.26449e-06	0.00269168			SNV
Faecalibacterium_prausnitzii: 68101	T	C	-0.339686	0.0681179	1.33857e-06	0.00280958			SNV
Ruthenibacterium_lactatiformans: 41106	T	C	-0.348164	0.0697901	1.32632e-06	0.00280958			SNV
Ruthenibacterium_lactatiformans: 6259	G	A	-0.355157	0.0712092	1.33376e-06	0.00280958			SNV
Ruthenibacterium_lactatiformans: 20758	A	G	-0.352202	0.0706264	1.33796e-06	0.00280958			SNV
Ruthenibacterium_lactatiformans: 14573	A	G	-0.355326	0.0712407	1.33274e-06	0.00280958			SNV
Faecalibacterium_prausnitzii: 14837	G	A	0.296681	0.0595491	1.36726e-06	0.00283941			SNV
Veillonella_parvula: 1211610	G	A	-0.353049	0.0709047	1.3857e-06	0.00283941			SNV
Veillonella_parvula: 1959464	T	A	-0.329464	0.0661033	1.35552e-06	0.00283724			SNV
Blautia_wexlerae: 1990471	C	A	-0.320063	0.0642754	1.38555e-06	0.00283941			SNV
Ruthenibacterium_lactatiformans: 373603	A	G	-0.350494	0.0703942	1.38679e-06	0.00283941			SNV
Ruthenibacterium_lactatiformans: 233195	A	G	-0.353302	0.0709671	1.39084e-06	0.00283997			SNV
Ruthenibacterium_lactatiformans: 47139	G	A	-0.353049	0.0709047	1.3857e-06	0.00283941			SNV
Ruthenibacterium_lactatiformans: 56859	A	G	-0.35385	0.0710338	1.37154e-06	0.00283941			SNV
Ruthenibacterium_lactatiformans: 56586	T	C	-0.357384	0.0717437	1.372e-06	0.00283941			SNV
Ruthenibacterium_lactatiformans: 57435	T	C	-0.342272	0.0687089	1.37133e-06	0.00283941			SNV
Ruthenibacterium_lactatiformans: 100028	G	A	-0.35584	0.0714494	1.40746e-06	0.00285067			SNV
Ruthenibacterium_lactatiformans: 29873	A	G	-0.352487	0.0708368	1.40591e-06	0.00285067			SNV
Ruthenibacterium_lactatiformans: 95958	T	C	-0.352487	0.0708368	1.40591e-06	0.00285067			SNV
Veillonella_parvula: 745337	C	T	-0.348025	0.0699708	1.42011e-06	0.00285494			SNV
Ruthenibacterium_lactatiformans: 10108	C	T	-0.34784	0.069925	1.41608e-06	0.00285494			SNV
Ruthenibacterium_lactatiformans: 223974	A	G	-0.353772	0.0711282	1.42097e-06	0.00285494			SNV
Veillonella_parvula: 1251043	T	C	-0.351249	0.0706772	1.44699e-06	0.00287578			SNV
Ruthenibacterium_lactatiformans: 20754	T	C	-0.349695	0.0703515	1.44093e-06	0.00287578			SNV
Ruthenibacterium_lactatiformans: 11134	A	G	-0.349695	0.0703515	1.44093e-06	0.00287578			SNV
Ruthenibacterium_lactatiformans: 72936	C	T	-0.350571	0.0705392	1.44624e-06	0.00287578			SNV
Ruthenibacterium_lactatiformans: 23007	A	G	-0.350072	0.0704478	1.45048e-06	0.00287578			SNV
Ruthenibacterium_lactatiformans: 42176	T	C	-0.35131	0.0707215	1.46199e-06	0.00289097			SNV
Ruthenibacterium_lactatiformans: 4694	A	G	-0.344248	0.0693113	1.4675e-06	0.00289425			SNV
Ruthenibacterium_lactatiformans: 92672	C	T	-0.354542	0.0714876	1.51673e-06	0.00297603			SNV
Ruthenibacterium_lactatiformans: 150050	T	C	-0.354165	0.0714119	1.51688e-06	0.00297603			SNV
Ruthenibacterium_lactatiformans: 12013	A	G	-0.346398	0.069894	1.5636e-06	0.00302098			SNV
Ruthenibacterium_lactatiformans: 60297	G	A	-0.35051	0.0707681	1.56286e-06	0.00302098			SNV
Ruthenibacterium_lactatiformans: 106288	A	C	-0.346302	0.0699003	1.55371e-06	0.00302098			SNV
Ruthenibacterium_lactatiformans: 65422	T	C	-0.349848	0.0706366	1.56392e-06	0.00302098			SNV
Ruthenibacterium_lactatiformans: 212216	A	G	-0.349595	0.070582	1.56224e-06	0.00302098			SNV
Ruthenibacterium_lactatiformans: 27443	T	C	-0.351872	0.0710419	1.56229e-06	0.00302098			SNV
Ruthenibacterium_lactatiformans: 57603	C	A	-0.356929	0.0720787	1.57348e-06	0.00303165			SNV
Veillonella_parvula: 1875566	T	G	-0.349033	0.0705265	1.59156e-06	0.00305865			SNV
Ruthenibacterium_lactatiformans: 98169	T	C	-0.353334	0.0714203	1.60407e-06	0.003067			SNV
Ruthenibacterium_lactatiformans: 7514	A	G	-0.353334	0.0714203	1.60407e-06	0.003067			SNV
Veillonella_parvula: 363357	A	T	-0.349264	0.0706557	1.63408e-06	0.00306972			SNV
Veillonella_parvula: 2110171	G	A	-0.349264	0.0706557	1.63408e-06	0.00306972			SNV
Ruthenibacterium_lactatiformans: 129127	G	A	-0.350679	0.0709193	1.62233e-06	0.00306972			SNV
Ruthenibacterium_lactatiformans: 7265	T	C	-0.345575	0.0698667	1.62953e-06	0.00306972			SNV
Ruthenibacterium_lactatiformans: 10364	T	C	-0.353711	0.0715322	1.62227e-06	0.00306972			SNV
Ruthenibacterium_lactatiformans: 90008	T	C	-0.350714	0.0709113	1.62712e-06	0.00306972			SNV
Ruthenibacterium_lactatiformans: 35429	A	G	-0.350679	0.0709193	1.62233e-06	0.00306972			SNV
Ruthenibacterium_lactatiformans: 31414	A	G	-0.343841	0.069583	1.64703e-06	0.00308631			SNV
Ruthenibacterium_lactatiformans: 25148	T	C	-0.351703	0.0711947	1.65794e-06	0.00309903			SNV
Blautia_wexlerae: 1338038	T	C	-0.351874	0.0712941	1.69227e-06	0.00315536			SNV
Bacteroides_stercoris: 38132	A	G	0.347749	0.0704702	1.69861e-06	0.00315935			SNV
Veillonella_parvula: 1974580	G	A	-0.350035	0.0709426	1.70362e-06	0.00316001			SNV
Veillonella_parvula: 278791	A	C	-0.344948	0.0699247	1.71078e-06	0.00316001			SNV
Veillonella_parvula: 1773851	A	T	-0.349642	0.0708917	1.71923e-06	0.00316001			SNV
Ruthenibacterium_lactatiformans: 189037	C	T	-0.349642	0.0708917	1.71923e-06	0.00316001			SNV
Ruthenibacterium_lactatiformans: 4570	T	G	-0.341971	0.0693453	1.7242e-06	0.00316001			SNV
Ruthenibacterium_lactatiformans: 4571	T	C	-0.341971	0.0693453	1.7242e-06	0.00316001			SNV
Ruthenibacterium_lactatiformans: 72217	T	C	-0.353009	0.0714134	1.72875e-06	0.00316064			SNV
Ruthenibacterium_lactatiformans: 145498	C	T	-0.342155	0.0693999	1.73466e-06	0.00316374			SNV
Ruthenibacterium_lactatiformans: 23873	C	T	-0.349349	0.0709006	1.75685e-06	0.00318874			SNV
Ruthenibacterium_lactatiformans: 119709	G	A	-0.349349	0.0709006	1.75685e-06	0.00318874			SNV
Ruthenibacterium_lactatiformans: 42744	T	A	-0.348172	0.0707028	1.77992e-06	0.0031916			SNV
Ruthenibacterium_lactatiformans: 45902	T	C	-0.348172	0.0707028	1.77992e-06	0.0031916			SNV
Ruthenibacterium_lactatiformans: 242019	G	C	-0.346618	0.0703563	1.76243e-06	0.00319115			SNV
Ruthenibacterium_lactatiformans: 38825	T	C	-0.351795	0.0714374	1.77922e-06	0.0031916			SNV
Ruthenibacterium_lactatiformans: 109010	T	C	-0.351795	0.0714374	1.77922e-06	0.0031916			SNV
Ruthenibacterium_lactatiformans: 141229	A	G	-0.346995	0.0704709	1.78391e-06	0.0031916			SNV
Ruthenibacterium_lactatiformans: 189727	T	C	-0.343549	0.0698048	1.80338e-06	0.00321113			SNV
Ruthenibacterium_lactatiformans: 45632	C	G	-0.350296	0.0709355	1.80061e-06	0.00321113			SNV
Ruthenibacterium_lactatiformans: 73788	A	G	-0.35333	0.0718063	1.81133e-06	0.00321767			SNV
Ruthenibacterium_lactatiformans: 8018	A	G	-0.35205	0.0714593	1.82713e-06	0.00323808			SNV
Blautia_wexlerae: 94166	G	A	-0.308949	0.0628321	1.84068e-06	0.00325442			SNV
Ruthenibacterium_lactatiformans: 35519	T	C	-0.348687	0.0709603	1.86799e-06	0.00328724			SNV
Ruthenibacterium_lactatiformans: 143264	A	G	-0.351357	0.0714858	1.85758e-06	0.00327658			SNV
Ruthenibacterium_lactatiformans: 19712	T	A	-0.349482	0.0711	1.88026e-06	0.00330109			SNV
Veillonella_parvula: 2047325	T	C	-0.333918	0.0680123	1.90427e-06	0.00333545			SNV
Ruthenibacterium_lactatiformans: 11330	C	A	-0.349518	0.0712156	1.91916e-06	0.0033382			SNV
Ruthenibacterium_lactatiformans: 48675	T	G	-0.348795	0.0710563	1.91196e-06	0.0033382			SNV
Ruthenibacterium_lactatiformans: 167821	A	G	-0.349518	0.0712156	1.91916e-06	0.0033382			SNV
Alistipes_putredinis: 771464	T	C	0.342786	0.0698575	1.92741e-06	0.0033405			SNV
Veillonella_parvula: 149320	T	C	-0.346187	0.0706853	2.01097e-06	0.00335797			SNV
Veillonella_parvula: 169042	G	A	-0.344715	0.0703833	2.01059e-06	0.00335797			SNV
Veillonella_parvula: 2120634	G	A	-0.348811	0.0711998	1.99777e-06	0.00335083			SNV
Veillonella_parvula: 2120636	G	A	-0.348811	0.0711998	1.99777e-06	0.00335083			SNV
Bacteroides_thetaiotaomicron: 1311483	A	G	0.347011	0.0707677	1.95756e-06	0.0033405			SNV
Blautia_wexlerae: 2350742	T	C	-0.329873	0.0672977	1.97383e-06	0.0033405			SNV
Ruthenibacterium_lactatiformans: 188067	C	T	-0.348249	0.0710626	1.98379e-06	0.00334229			SNV
Ruthenibacterium_lactatiformans: 24120	C	T	-0.347602	0.070913	1.97279e-06	0.0033405			SNV
Ruthenibacterium_lactatiformans: 761	A	G	-0.347079	0.0706703	1.98045e-06	0.00334229			SNV
Ruthenibacterium_lactatiformans: 90137	A	G	-0.343902	0.0700955	1.93392e-06	0.0033405			SNV
Ruthenibacterium_lactatiformans: 138163	T	C	-0.346694	0.0707069	1.95984e-06	0.0033405			SNV
Ruthenibacterium_lactatiformans: 40029	C	T	-0.347602	0.070913	1.97279e-06	0.0033405			SNV
Ruthenibacterium_lactatiformans: 40035	A	G	-0.347602	0.070913	1.97279e-06	0.0033405			SNV
Ruthenibacterium_lactatiformans: 54521	T	C	-0.347964	0.0709609	1.95687e-06	0.0033405			SNV
Ruthenibacterium_lactatiformans: 199	G	A	-0.34848	0.0710845	1.9681e-06	0.0033405			SNV
Ruthenibacterium_lactatiformans: 39866	A	G	-0.347241	0.0708328	1.96883e-06	0.0033405			SNV
Ruthenibacterium_lactatiformans: 124783	G	A	-0.345686	0.0705129	1.96702e-06	0.0033405			SNV
Veillonella_parvula: 1608999	G	A	-0.348008	0.0709882	2.02461e-06	0.00336482			SNV
Ruthenibacterium_lactatiformans: 155268	A	G	-0.338055	0.0690394	2.02042e-06	0.00336482			SNV
Ruthenibacterium_lactatiformans: 247160	C	A	-0.344618	0.0703923	2.0285e-06	0.00336482			SNV
Ruthenibacterium_lactatiformans: 58206	C	T	-0.348702	0.071252	2.04462e-06	0.00338407			SNV
Ruthenibacterium_lactatiformans: 155330	C	T	-0.343063	0.070108	2.04991e-06	0.00338539			SNV
Ruthenibacterium_lactatiformans: 10091	C	T	-0.347072	0.0709366	2.05604e-06	0.00338806			SNV
Veillonella_parvula: 649547	C	A	-0.346895	0.0709334	2.07732e-06	0.0034096			SNV
Ruthenibacterium_lactatiformans: 146962	T	C	-0.346333	0.0708199	2.07819e-06	0.0034096			SNV
Veillonella_parvula: 396345	T	G	-0.350288	0.0716393	2.08505e-06	0.0034134			SNV
Ruthenibacterium_lactatiformans: 273798	T	C	-0.347887	0.0711592	2.09218e-06	0.00341764			SNV
Ruthenibacterium_lactatiformans: 52969	T	C	-0.341187	0.0697958	2.09689e-06	0.00341789			SNV
Ruthenibacterium_lactatiformans: 373532	G	C	-0.344871	0.070594	2.12641e-06	0.00344464			SNV
Ruthenibacterium_lactatiformans: 376332	A	G	-0.344303	0.0704787	2.12704e-06	0.00344464			SNV
Ruthenibacterium_lactatiformans: 9022	T	C	-0.347618	0.0711573	2.12705e-06	0.00344464			SNV
Veillonella_parvula: 1556893	C	G	-0.350099	0.0714719	2.14665e-06	0.00345059			SNV
Bacteroides_thetaiotaomicron: 1311444	T	C	0.343118	0.0702686	2.14888e-06	0.00345059			SNV
Ruthenibacterium_lactatiformans: 46058	A	G	-0.343541	0.0703555	2.14909e-06	0.00345059			SNV
Ruthenibacterium_lactatiformans: 40023	T	C	-0.345341	0.070715	2.14302e-06	0.00345059			SNV
Veillonella_parvula: 647009	C	T	-0.349095	0.0716063	2.22554e-06	0.00347978			SNV
Veillonella_parvula: 1026423	C	A	-0.341921	0.070068	2.2209e-06	0.00347978			SNV
Veillonella_parvula: 1337158	C	T	-0.318704	0.0652746	2.23677e-06	0.00347978			SNV
Veillonella_parvula: 2031690	A	G	-0.344665	0.0707365	2.25271e-06	0.00347978			SNV
Ruthenibacterium_lactatiformans: 93851	A	G	-0.341625	0.0701337	2.26767e-06	0.00347978			SNV
Ruthenibacterium_lactatiformans: 17865	G	A	-0.347087	0.0712345	2.25327e-06	0.00347978			SNV
Ruthenibacterium_lactatiformans: 94371	A	G	-0.345533	0.0709381	2.26916e-06	0.00347978			SNV
Ruthenibacterium_lactatiformans: 55863	T	C	-0.345095	0.070723	2.18238e-06	0.00347937			SNV
Ruthenibacterium_lactatiformans: 71729	G	A	-0.345335	0.0708221	2.24404e-06	0.00347978			SNV
Ruthenibacterium_lactatiformans: 128528	T	C	-0.347951	0.0713108	2.26334e-06	0.00347978			SNV
Ruthenibacterium_lactatiformans: 148073	A	G	-0.348357	0.071452	2.22362e-06	0.00347978			SNV
Ruthenibacterium_lactatiformans: 122993	T	C	-0.348868	0.07148	2.18599e-06	0.00347937			SNV
Prevotella_copri: 3178565	T	C	-0.347164	0.0712561	2.25735e-06	0.00347978			SNV
Ruthenibacterium_lactatiformans: 47781	A	G	-0.348357	0.071452	2.22362e-06	0.00347978			SNV
Ruthenibacterium_lactatiformans: 7523	A	G	-0.343267	0.0704204	2.23234e-06	0.00347978			SNV
Ruthenibacterium_lactatiformans: 148879	T	C	-0.343918	0.0704884	2.18694e-06	0.00347937			SNV
Ruthenibacterium_lactatiformans: 19309	A	G	-0.346064	0.0709078	2.17309e-06	0.00347937			SNV
Ruthenibacterium_lactatiformans: 186489	T	C	-0.342063	0.0702154	2.26181e-06	0.00347978			SNV
Ruthenibacterium_lactatiformans: 92	A	C	-0.347164	0.0712561	2.25735e-06	0.00347978			SNV
Ruthenibacterium_lactatiformans: 7551	G	A	-0.34671	0.0710654	2.19017e-06	0.00347937			SNV
Ruthenibacterium_lactatiformans: 95760	G	C	-0.340818	0.0699223	2.2353e-06	0.00347978			SNV
Ruthenibacterium_lactatiformans: 95761	T	C	-0.340818	0.0699223	2.2353e-06	0.00347978			SNV
Ruthenibacterium_lactatiformans: 122739	G	A	-0.346349	0.071162	2.3091e-06	0.00353382			SNV
Veillonella_parvula: 1406154	C	G	-0.342879	0.0704618	2.31831e-06	0.00354071			SNV
Veillonella_parvula: 1233176	T	A	-0.343333	0.070577	2.3342e-06	0.00354336			SNV
Ruthenibacterium_lactatiformans: 97126	T	C	-0.345248	0.0709652	2.33012e-06	0.00354336			SNV
Ruthenibacterium_lactatiformans: 58021	A	G	-0.34942	0.0718133	2.33343e-06	0.00354336			SNV
Ruthenibacterium_lactatiformans: 57921	A	G	-0.344311	0.0707993	2.34959e-06	0.00355954			SNV
Ruthenibacterium_lactatiformans: 8955	G	A	-0.343179	0.0705822	2.36098e-06	0.00356961			SNV
Ruthenibacterium_lactatiformans: 280695	A	G	-0.343095	0.0705856	2.37633e-06	0.00358559			SNV
Ruthenibacterium_lactatiformans: 13583	G	T	-0.344164	0.0708209	2.38768e-06	0.0035953			SNV
Veillonella_parvula: 291679	G	C	-0.345372	0.071083	2.39758e-06	0.0035953			SNV
Ruthenibacterium_lactatiformans: 182308	A	G	-0.34718	0.0714804	2.41625e-06	0.0035953			SNV
Ruthenibacterium_lactatiformans: 145339	C	T	-0.34718	0.0714804	2.41625e-06	0.0035953			SNV
Ruthenibacterium_lactatiformans: 165241	T	C	-0.343556	0.070731	2.41369e-06	0.0035953			SNV
Ruthenibacterium_lactatiformans: 9988	T	G	-0.348878	0.0716901	2.41124e-06	0.0035953			SNV
Ruthenibacterium_lactatiformans: 3329	T	G	-0.345987	0.0712264	2.40998e-06	0.0035953			SNV
Veillonella_parvula: 1109070	A	T	-0.336171	0.0692423	2.43815e-06	0.00362072			SNV
Ruthenibacterium_lactatiformans: 109160	C	A	-0.343753	0.0706058	2.45636e-06	0.00363181			SNV
Ruthenibacterium_lactatiformans: 206001	T	A	-0.341541	0.0703772	2.46012e-06	0.00363181			SNV
Ruthenibacterium_lactatiformans: 11319	G	A	-0.341541	0.0703772	2.46012e-06	0.00363181			SNV
Ruthenibacterium_lactatiformans: 2271	G	A	-0.344071	0.0709411	2.49256e-06	0.00367247			SNV
Veillonella_parvula: 756996	A	G	-0.343126	0.0707568	2.50071e-06	0.00367728			SNV
Veillonella_parvula: 1384484	A	G	-0.343818	0.0709395	2.53173e-06	0.00370327			SNV
Veillonella_parvula: 1540740	A	T	-0.34481	0.0711634	2.5466e-06	0.00370327			SNV
Ruthenibacterium_lactatiformans: 65590	A	G	-0.344838	0.0710051	2.54468e-06	0.00370327			SNV
Ruthenibacterium_lactatiformans: 35632	T	G	-0.336532	0.0694564	2.54775e-06	0.00370327			SNV
Ruthenibacterium_lactatiformans: 16319	A	G	-0.34481	0.0711634	2.5466e-06	0.00370327			SNV
Bacteroides_thetaiotaomicron: 1308959	T	A	0.292193	0.060337	2.57856e-06	0.00370327			SNV
Prevotella_copri: 1049497	C	T	0.344372	0.0711096	2.57539e-06	0.00370327			SNV
Ruthenibacterium_lactatiformans: 132518	G	A	-0.344372	0.0711096	2.57539e-06	0.00370327			SNV
Ruthenibacterium_lactatiformans: 24269	A	G	-0.341513	0.0705114	2.58564e-06	0.00370327			SNV
Ruthenibacterium_lactatiformans: 46159	C	T	-0.346472	0.0715347	2.56865e-06	0.00370327			SNV
Ruthenibacterium_lactatiformans: 150334	C	T	-0.347211	0.0717023	2.58046e-06	0.00370327			SNV
Ruthenibacterium_lactatiformans: 10496	A	G	-0.344749	0.0712047	2.58904e-06	0.00370327			SNV
Ruthenibacterium_lactatiformans: 21474	A	G	-0.332371	0.0686451	2.58655e-06	0.00370327			SNV
Prevotella_copri: 10494971			0.344372	0.0711096	2.57539e-06	0.00370327			SNV
Veillonella_parvula: 957853	A	G	-0.338487	0.0699221	2.59771e-06	0.00370327			SNV
Ruthenibacterium_lactatiformans: 320546	T	C	-0.339287	0.0700841	2.5951e-06	0.00370327			SNV
Veillonella_parvula: 615588	C	T	-0.341071	0.0704614	2.60217e-06	0.00370327			SNV
Blautia_wexlerae: 1430191	G	A	-0.257212	0.0531577	2.62414e-06	0.00372045			SNV
Ruthenibacterium_lactatiformans: 29206	A	G	-0.341556	0.0705865	2.62218e-06	0.00372045			SNV
Ruthenibacterium_lactatiformans: 96399	T	C	-0.343195	0.0709405	2.63457e-06	0.00372595			SNV
Ruthenibacterium_lactatiformans: 41409	T	C	-0.343572	0.0710288	2.6429e-06	0.00372595			SNV
Ruthenibacterium_lactatiformans: 6250	C	G	-0.345942	0.0715177	2.6421e-06	0.00372595			SNV
Ruthenibacterium_lactatiformans: 182678	A	G	-0.340841	0.0705004	2.67261e-06	0.00375375			SNV
Ruthenibacterium_lactatiformans: 35192	T	C	-0.345565	0.0714753	2.67087e-06	0.00375375			SNV
Ruthenibacterium_lactatiformans: 2591	T	C	-0.337395	0.0698048	2.68697e-06	0.00375987			SNV
Ruthenibacterium_lactatiformans: 2593	C	A	-0.337395	0.0698048	2.68697e-06	0.00375987			SNV
Veillonella_parvula: 1233185	T	G	-0.342533	0.070932	2.74025e-06	0.00376857			SNV
Veillonella_parvula: 1393943	A	G	-0.331393	0.0685025	2.73514e-06	0.00376857			SNV
Ruthenibacterium_lactatiformans: 3379	T	C	-0.344733	0.07139	2.74263e-06	0.00376857			SNV
Ruthenibacterium_lactatiformans: 84218	A	G	-0.346018	0.0716489	2.7362e-06	0.00376857			SNV
Ruthenibacterium_lactatiformans: 31596	A	G	-0.346018	0.0716489	2.7362e-06	0.00376857			SNV
Ruthenibacterium_lactatiformans: 67858	T	G	-0.339725	0.0703316	2.7243e-06	0.00376857			SNV
Ruthenibacterium_lactatiformans: 59809	A	G	-0.340617	0.070539	2.74334e-06	0.00376857			SNV
Ruthenibacterium_lactatiformans: 35068	A	G	-0.342789	0.0709063	2.7015e-06	0.00376857			SNV
Ruthenibacterium_lactatiformans: 112294	C	T	-0.343849	0.0711734	2.71436e-06	0.00376857			SNV
Ruthenibacterium_lactatiformans: 45768	G	A	-0.342533	0.070932	2.74025e-06	0.00376857			SNV
Veillonella_parvula: 168988	A	G	-0.339802	0.0704211	2.78678e-06	0.00382126			SNV
Ruthenibacterium_lactatiformans: 41602	C	T	-0.34558	0.0716299	2.79626e-06	0.00382727			SNV
Ruthenibacterium_lactatiformans: 98241	A	G	-0.343725	0.0712602	2.80882e-06	0.00383748			SNV
Veillonella_parvula: 156888	T	C	-0.317368	0.0658039	2.82938e-06	0.00385156			SNV
Ruthenibacterium_lactatiformans: 119571	T	C	-0.342833	0.0711174	2.84507e-06	0.00385315			SNV
Ruthenibacterium_lactatiformans: 173395	A	G	-0.343364	0.0712285	2.84593e-06	0.00385315			SNV
Ruthenibacterium_lactatiformans: 23297	G	A	-0.342171	0.0709481	2.81751e-06	0.00384236			SNV
Ruthenibacterium_lactatiformans: 34014	T	C	-0.341934	0.0709282	2.84285e-06	0.00385315			SNV
Ruthenibacterium_lactatiformans: 45698	G	A	-0.337748	0.0700775	2.85819e-06	0.00386278			SNV
Veillonella_parvula: 405259	G	T	-0.340018	0.070586	2.89133e-06	0.00387891			SNV
Veillonella_parvula: 1528645	A	G	-0.341087	0.0708035	2.88747e-06	0.00387891			SNV
Ruthenibacterium_lactatiformans: 40194	C	T	-0.337756	0.0700981	2.87494e-06	0.00387845			SNV
Ruthenibacterium_lactatiformans: 150046	G	A	-0.34495	0.0716059	2.88796e-06	0.00387891			SNV
Veillonella_parvula: 745325	T	C	-0.33944	0.0704857	2.90871e-06	0.00387891			SNV
Veillonella_parvula: 1406160	C	G	-0.33944	0.0704857	2.90871e-06	0.00387891			SNV
Ruthenibacterium_lactatiformans: 154966	C	T	-0.341539	0.070792	2.90561e-06	0.00387891			SNV
Ruthenibacterium_lactatiformans: 8511	T	C	-0.343649	0.0713664	2.91468e-06	0.00387891			SNV
Ruthenibacterium_lactatiformans: 152001	A	G	-0.333205	0.0690513	2.96029e-06	0.00387891			SNV
Veillonella_parvula: 1121197	C	A	-0.34291	0.0712276	2.92766e-06	0.00387891			SNV
Veillonella_parvula: 1762330	A	G	-0.334656	0.0695322	2.94511e-06	0.00387891			SNV
Ruthenibacterium_lactatiformans: 56547	A	G	-0.339303	0.0705044	2.95109e-06	0.00387891			SNV
Ruthenibacterium_lactatiformans: 16991	A	G	-0.339364	0.0705096	2.94444e-06	0.00387891			SNV
Ruthenibacterium_lactatiformans: 362	A	G	-0.344026	0.0714934	2.9578e-06	0.00387891			SNV
Ruthenibacterium_lactatiformans: 363	G	A	-0.344026	0.0714934	2.9578e-06	0.00387891			SNV
Ruthenibacterium_lactatiformans: 7123	C	A	-0.335856	0.0698013	2.96304e-06	0.00387891			SNV
Ruthenibacterium_lactatiformans: 101581	A	G	-0.342034	0.0710444	2.92662e-06	0.00387891			SNV
Ruthenibacterium_lactatiformans: 57422	A	G	-0.333056	0.0691979	2.94327e-06	0.00387891			SNV
Ruthenibacterium_lactatiformans: 99794	C	T	-0.346898	0.0720573	2.97232e-06	0.0038843			SNV
Ruthenibacterium_lactatiformans: 5558	G	A	-0.340081	0.0706968	2.97892e-06	0.00388616			SNV
Veillonella_parvula: 364904	T	C	-0.34273	0.0712351	3.01177e-06	0.0039222			SNV
Bacteroides_thetaiotaomicron: 1310948	T	C	0.345989	0.0717815	3.01856e-06	0.00392425			SNV
Ruthenibacterium_lactatiformans: 186779	G	C	-0.340918	0.0709344	3.03697e-06	0.00394135			SNV
Ruthenibacterium_lactatiformans: 35899	C	T	-0.338825	0.0705346	3.07009e-06	0.00397747			SNV
Veillonella_parvula: 1456054	T	G	-0.342672	0.0713519	3.08533e-06	0.00399034			SNV
Blautia_wexlerae: 4320452	A	T	-0.346704	0.0721194	3.0982e-06	0.00400009			SNV
Veillonella_parvula: 14729	T	C	-0.344744	0.0717864	3.11113e-06	0.00400694			SNV
Ruthenibacterium_lactatiformans: 60074	T	C	-0.343665	0.0715895	3.11417e-06	0.00400694			SNV
Ruthenibacterium_lactatiformans: 94592	T	C	-0.341825	0.0712282	3.13473e-06	0.00401985			SNV
Ruthenibacterium_lactatiformans: 57701	C	A	-0.344643	0.0717503	3.13608e-06	0.00401985			SNV
Ruthenibacterium_lactatiformans: 79618	G	A	-0.341295	0.0711239	3.14058e-06	0.00401985			SNV
Ruthenibacterium_lactatiformans: 12128	T	C	-0.341464	0.0711644	3.1456e-06	0.00401985			SNV
Veillonella_parvula: 1107822	A	G	-0.330848	0.0689702	3.16352e-06	0.00403043			SNV
Ruthenibacterium_lactatiformans: 114051	T	G	-0.342926	0.0714948	3.16997e-06	0.00403043			SNV
Alistipes_putredinis: 771540	A	G	0.33541	0.0699233	3.1655e-06	0.00403043			SNV
Veillonella_parvula: 1233199	C	A	-0.339817	0.0708614	3.18402e-06	0.00404146			SNV
Veillonella_parvula: 1825959	G	A	-0.341372	0.0712262	3.22331e-06	0.00405706			SNV
Ruthenibacterium_lactatiformans: 187395	G	A	-0.340118	0.0709522	3.21123e-06	0.00405706			SNV
Ruthenibacterium_lactatiformans: 538	C	T	-0.338911	0.0707268	3.2369e-06	0.00406735			SNV
Ruthenibacterium_lactatiformans: 106072	T	C	-0.343812	0.0714916	3.2192e-06	0.00405706			SNV
Ruthenibacterium_lactatiformans: 154014	A	G	-0.34211	0.0713741	3.21724e-06	0.00405706			SNV
Ruthenibacterium_lactatiformans: 15480	G	A	-0.338149	0.070552	3.22148e-06	0.00405706			SNV
Veillonella_parvula: 1871568	G	A	-0.334809	0.0698828	3.24893e-06	0.00407109			SNV
Ruthenibacterium_lactatiformans: 100758	C	T	-0.34368	0.071737	3.25144e-06	0.00407109			SNV
Ruthenibacterium_lactatiformans: 142735	T	G	-0.337764	0.0705069	3.25613e-06	0.00407109			SNV
Ruthenibacterium_lactatiformans: 33380	A	G	-0.339456	0.0709096	3.30512e-06	0.00412548			SNV
Veillonella_parvula: 1787382	A	G	-0.340018	0.0710488	3.3323e-06	0.00415251			SNV
Ruthenibacterium_lactatiformans: 128723	A	G	-0.339202	0.0709383	3.38744e-06	0.00421424			SNV
Ruthenibacterium_lactatiformans: 6080	T	C	-0.338511	0.0708097	3.40381e-06	0.00422263			SNV
Ruthenibacterium_lactatiformans: 86112	A	G	-0.341311	0.0713974	3.40586e-06	0.00422263			SNV
Ruthenibacterium_lactatiformans: 75787	T	C	-0.336817	0.0704625	3.41105e-06	0.00422263			SNV
Ruthenibacterium_lactatiformans: 263	G	A	-0.342126	0.0716061	3.44475e-06	0.00425733			SNV
Ruthenibacterium_lactatiformans: 850	A	G	-0.339925	0.0711627	3.46251e-06	0.00425993			SNV
Ruthenibacterium_lactatiformans: 854	T	C	-0.339925	0.0711627	3.46251e-06	0.00425993			SNV
Veillonella_parvula: 5253	G	A	-0.338371	0.0708612	3.48732e-06	0.00425993			SNV
Veillonella_parvula: 510831	T	C	-0.315602	0.0660897	3.48365e-06	0.00425993			SNV
Veillonella_parvula: 1501061	T	C	-0.337501	0.0705967	3.50456e-06	0.00425993			SNV
Veillonella_parvula: 1846119	C	A	-0.33801	0.0707806	3.48225e-06	0.00425993			SNV
Ruthenibacterium_lactatiformans: 154233	A	G	-0.337396	0.0706038	3.50698e-06	0.00425993			SNV
Ruthenibacterium_lactatiformans: 238047	T	A	-0.341387	0.0715023	3.49727e-06	0.00425993			SNV
Ruthenibacterium_lactatiformans: 46886	G	A	-0.336595	0.0704988	3.49751e-06	0.00425993			SNV
Ruthenibacterium_lactatiformans: 15232	A	G	-0.342218	0.0716551	3.47523e-06	0.00425993			SNV
Ruthenibacterium_lactatiformans: 49124	C	T	-0.342662	0.0716761	3.50921e-06	0.00425993			SNV
Ruthenibacterium_lactatiformans: 70468	T	C	-0.333821	0.069795	3.53128e-06	0.00427981			SNV
Ruthenibacterium_lactatiformans: 56664	C	T	-0.338872	0.0710344	3.55936e-06	0.00429998			SNV
Ruthenibacterium_lactatiformans: 117134	A	T	-0.338872	0.0710344	3.55936e-06	0.00429998			SNV
Ruthenibacterium_lactatiformans: 66611	A	G	-0.344786	0.0722794	3.56612e-06	0.00430123			SNV
Veillonella_parvula: 925500	A	G	-0.341026	0.0715186	3.59417e-06	0.00432811			SNV
Ruthenibacterium_lactatiformans: 52946	T	C	-0.33511	0.070284	3.60083e-06	0.00432918			SNV
Ruthenibacterium_lactatiformans: 21458	G	T	-0.337917	0.0708963	3.62613e-06	0.00435265			SNV
Veillonella_parvula: 1009103	C	A	-0.334695	0.0702279	3.63456e-06	0.0043558			SNV
Ruthenibacterium_lactatiformans: 20889	T	C	-0.336957	0.0707408	3.6766e-06	0.00439917			SNV
Ruthenibacterium_lactatiformans: 13091	G	A	-0.339941	0.0713758	3.68576e-06	0.00440312			SNV
Veillonella_parvula: 219288	G	T	-0.331225	0.0695641	3.70645e-06	0.00440681			SNV
Ruthenibacterium_lactatiformans: 81472	C	T	-0.331225	0.0695641	3.70645e-06	0.00440681			SNV
Ruthenibacterium_lactatiformans: 205997	C	T	-0.331225	0.0695641	3.70645e-06	0.00440681			SNV
Veillonella_parvula: 1873551	G	T	-0.337664	0.0709352	3.72731e-06	0.00441763			SNV
Ruthenibacterium_lactatiformans: 29197	G	A	-0.337664	0.0709352	3.72731e-06	0.00441763			SNV
Ruminococcus_bicirculans: 1984618	A	G	-0.335066	0.0704225	3.7645e-06	0.00442051			SNV
Veillonella_parvula: 156900	C	T	-0.313124	0.0657959	3.76503e-06	0.00442051			SNV
Veillonella_parvula: 1937208	A	G	-0.341404	0.0717099	3.78295e-06	0.00442069			SNV
Veillonella_parvula: 2029886	T	C	-0.335925	0.0706245	3.78872e-06	0.00442069			SNV
Ruthenibacterium_lactatiformans: 64375	A	G	-0.339967	0.0713178	3.75855e-06	0.00442051			SNV
Ruthenibacterium_lactatiformans: 759	A	C	-0.33935	0.0712994	3.73847e-06	0.00442051			SNV
Ruthenibacterium_lactatiformans: 16845	A	C	-0.340149	0.0714739	3.74565e-06	0.00442051			SNV
Ruthenibacterium_lactatiformans: 9278	G	A	-0.342115	0.0718292	3.75536e-06	0.00442051			SNV
Ruthenibacterium_lactatiformans: 186435	A	C	-0.338025	0.0710636	3.78595e-06	0.00442069			SNV
Ruthenibacterium_lactatiformans: 84178	A	C	-0.339595	0.0713858	3.77719e-06	0.00442069			SNV
Ruthenibacterium_lactatiformans: 172231	G	C	-0.338218	0.0711327	3.81824e-06	0.00444823			SNV
Veillonella_parvula: 1875591	T	C	-0.33674	0.0708335	3.83145e-06	0.00445671			SNV
Ruthenibacterium_lactatiformans: 56999	T	C	-0.338489	0.0712146	3.90086e-06	0.00452451			SNV
Ruthenibacterium_lactatiformans: 175946	A	G	-0.337479	0.0710535	3.90565e-06	0.00452451			SNV
Ruthenibacterium_lactatiformans: 951	T	C	-0.340165	0.0716208	3.9078e-06	0.00452451			SNV
Blautia_wexlerae: 2334424	A	G	-0.260696	0.0548991	3.92308e-06	0.00452825			SNV
Ruthenibacterium_lactatiformans: 43009	A	G	-0.33351	0.0702308	3.92091e-06	0.00452825			SNV
Ruthenibacterium_lactatiformans: 42643	C	T	-0.33768	0.0711262	3.94109e-06	0.00453432			SNV
Alistipes_putredinis: 771465	G	A	0.333571	0.0702653	3.94644e-06	0.00453432			SNV
Ruthenibacterium_lactatiformans: 54609	A	G	-0.340696	0.0717648	3.94499e-06	0.00453432			SNV
Ruthenibacterium_lactatiformans: 86152	T	C	-0.336379	0.0708816	3.97568e-06	0.00455724			SNV
Veillonella_parvula: 1927374	T	C	-0.335764	0.0707698	3.99671e-06	0.00455724			SNV
Ruthenibacterium_lactatiformans: 92040	T	C	-0.340603	0.0717867	3.99315e-06	0.00455724			SNV
Ruthenibacterium_lactatiformans: 84826	A	G	-0.339788	0.0716178	3.99661e-06	0.00455724			SNV
Ruthenibacterium_lactatiformans: 60856	G	A	-0.339602	0.0714545	3.99475e-06	0.00455724			SNV
Ruthenibacterium_lactatiformans: 4968	C	G	-0.34101	0.0717482	4.00632e-06	0.00456126			SNV
Anaerostipes_hadrus: 1124832	T	C	-0.335125	0.0707493	4.13456e-06	0.00466006			SNV
Veillonella_parvula: 1121984	T	A	-0.33391	0.0704532	4.1365e-06	0.00466006			SNV
Bacteroides_thetaiotaomicron: 1307398	T	G	0.338672	0.0714653	4.09511e-06	0.00464289			SNV
Ruthenibacterium_lactatiformans: 5765	A	G	-0.336125	0.0709307	4.09836e-06	0.00464289			SNV
Ruthenibacterium_lactatiformans: 35724	T	C	-0.338848	0.0714403	4.10273e-06	0.00464289			SNV
Ruthenibacterium_lactatiformans: 13967	A	G	-0.338672	0.0714653	4.09511e-06	0.00464289			SNV
Ruthenibacterium_lactatiformans: 179958	C	T	-0.337572	0.0712514	4.11712e-06	0.00465217			SNV
Ruthenibacterium_lactatiformans: 48221	A	G	-0.33721	0.0712194	4.17123e-06	0.00469215			SNV
Ruthenibacterium_lactatiformans: 109019	T	C	-0.339503	0.071718	4.18871e-06	0.00470477			SNV
Veillonella_parvula: 1096944	A	T	-0.332993	0.0701856	4.20717e-06	0.00471845			SNV
Ruthenibacterium_lactatiformans: 12318	C	A	-0.33578	0.0709543	4.21711e-06	0.00472255			SNV
Ruthenibacterium_lactatiformans: 68873	T	C	-0.336756	0.0712137	4.28346e-06	0.00478972			SNV
Bacteroides_ovatus: 3814756	C	T	-0.334697	0.0707983	4.30892e-06	0.00479676			SNV
Ruthenibacterium_lactatiformans: 10896	C	T	-0.326873	0.0691433	4.30891e-06	0.00479676			SNV
Ruthenibacterium_lactatiformans: 37778	A	G	-0.332726	0.0703782	4.30474e-06	0.00479676			SNV
Veillonella_parvula: 369601	G	A	-0.316086	0.0668802	4.33404e-06	0.00480339			SNV
Ruthenibacterium_lactatiformans: 73352	T	C	-0.339188	0.0717684	4.33405e-06	0.00480339			SNV
Ruthenibacterium_lactatiformans: 73358	G	A	-0.339188	0.0717684	4.33405e-06	0.00480339			SNV
Ruthenibacterium_lactatiformans: 28101	A	G	-0.332349	0.0703414	4.36016e-06	0.00481723			SNV
Ruthenibacterium_lactatiformans: 42670	A	C	-0.33588	0.0710931	4.36577e-06	0.00481723			SNV
Ruthenibacterium_lactatiformans: 8093	G	A	-0.337949	0.0715295	4.36376e-06	0.00481723			SNV
Ruthenibacterium_lactatiformans: 78147	A	G	-0.339534	0.0718789	4.38126e-06	0.00482724			SNV
Veillonella_parvula: 1823450	C	A	-0.328723	0.0695918	4.38862e-06	0.00482826			SNV
Ruthenibacterium_lactatiformans: 63476	C	T	-0.338833	0.0716846	4.41156e-06	0.00484489			SNV
Ruthenibacterium_lactatiformans: 91417	A	G	-0.339065	0.0718095	4.41974e-06	0.00484489			SNV
Ruthenibacterium_lactatiformans: 92671	G	A	-0.338249	0.0716394	4.42307e-06	0.00484489			SNV
Blautia_wexlerae: 3345659	G	A	-0.188975	0.0400316	4.4409e-06	0.00485734			SNV
Veillonella_parvula: 1076950	G	A	-0.327663	0.0694216	4.45548e-06	0.0048662			SNV
Bacteroides_thetaiotaomicron: 1307479	A	G	0.308049	0.0652812	4.47709e-06	0.00486857			SNV
Blautia_wexlerae: 1612237	A	G	-0.233304	0.0494357	4.46646e-06	0.00486857			SNV
Ruthenibacterium_lactatiformans: 361237	A	C	-0.334479	0.0708815	4.47622e-06	0.00486857			SNV
Ruthenibacterium_lactatiformans: 106044	T	C	-0.336033	0.0712457	4.52216e-06	0.00490339			SNV
Ruthenibacterium_lactatiformans: 98142	T	C	-0.338326	0.0717313	4.52148e-06	0.00490339			SNV
Ruthenibacterium_lactatiformans: 40864	C	T	-0.333033	0.0706227	4.53965e-06	0.00491203			SNV
Prevotella_copri: 2361508	A	C	-0.33041	0.0700691	4.5432e-06	0.00491203			SNV
Bacteroides_ovatus: 3830641	T	G	-0.332797	0.0705812	4.55115e-06	0.00491356			SNV
Blautia_wexlerae: 4476298	G	A	-0.306703	0.0650538	4.56075e-06	0.00491685			SNV
Ruthenibacterium_lactatiformans: 50773	T	C	-0.339179	0.0719154	4.57546e-06	0.00492476			SNV
Veillonella_parvula: 1670	A	G	-0.335284	0.0710827	4.60387e-06	0.00492799			SNV
Veillonella_parvula: 1586689	T	C	-0.333895	0.0708501	4.59944e-06	0.00492799			SNV
Ruthenibacterium_lactatiformans: 29898	A	G	-0.338703	0.0718576	4.5825e-06	0.00492476			SNV
Ruthenibacterium_lactatiformans: 25280	G	T	-0.338782	0.0718056	4.58774e-06	0.00492476			SNV
Ruthenibacterium_lactatiformans: 2677	T	C	-0.335141	0.071136	4.62847e-06	0.00494025			SNV
Ruthenibacterium_lactatiformans: 169659	T	C	-0.331233	0.0702969	4.61532e-06	0.00493322			SNV
Ruthenibacterium_lactatiformans: 131254	A	G	-0.337511	0.0716478	4.64038e-06	0.00494594			SNV
Lachnospira_eligens: 396243	T	C	-0.338373	0.0719343	4.78104e-06	0.00508864			SNV
Ruthenibacterium_lactatiformans: 64113	T	C	-0.335084	0.0711966	4.80418e-06	0.0050937			SNV
Ruthenibacterium_lactatiformans: 112	T	C	-0.325055	0.0691483	4.8461e-06	0.00510009			SNV
Ruthenibacterium_lactatiformans: 98292	A	G	-0.337149	0.0717117	4.83325e-06	0.0050937			SNV
Ruthenibacterium_lactatiformans: 112047	T	C	-0.331995	0.0706031	4.81572e-06	0.0050937			SNV
Ruthenibacterium_lactatiformans: 5120	G	A	-0.337619	0.0718113	4.83288e-06	0.0050937			SNV
Ruthenibacterium_lactatiformans: 29215	T	C	-0.332687	0.0707565	4.82456e-06	0.0050937			SNV
Ruthenibacterium_lactatiformans: 171275	G	T	-0.33641	0.0715329	4.80301e-06	0.0050937			SNV
Ruthenibacterium_lactatiformans: 2269	A	C	-0.337149	0.0717117	4.83325e-06	0.0050937			SNV
Ruthenibacterium_lactatiformans: 138166	T	C	-0.331987	0.0706326	4.85996e-06	0.00510018			SNV
Ruthenibacterium_lactatiformans: 52954	A	G	-0.334272	0.0711165	4.8568e-06	0.00510018			SNV
Ruthenibacterium_lactatiformans: 43344	T	C	-0.333225	0.0709006	4.86655e-06	0.00510018			SNV
Blautia_wexlerae: 1990505	G	A	-0.273065	0.0581307	4.91953e-06	0.00514852			SNV
Ruthenibacterium_lactatiformans: 74614	T	C	-0.334495	0.0712387	4.96363e-06	0.00517307			SNV
Ruthenibacterium_lactatiformans: 121151	A	G	-0.335595	0.071471	4.96075e-06	0.00517307			SNV
Ruthenibacterium_lactatiformans: 37175	T	C	-0.334041	0.0711346	4.95296e-06	0.00517307			SNV
Ruthenibacterium_lactatiformans: 1338	A	C	-0.337145	0.0718014	5.01626e-06	0.0052161			SNV
Ruthenibacterium_lactatiformans: 186216	A	G	-0.33341	0.0710461	5.01937e-06	0.0052161			SNV
Ruthenibacterium_lactatiformans: 143675	T	C	-0.334133	0.0712066	5.02871e-06	0.0052161			SNV
Ruthenibacterium_lactatiformans: 11177	T	G	-0.332125	0.0707814	5.03269e-06	0.0052161			SNV
Blautia_wexlerae: 2450808	T	G	-0.257619	0.0549123	5.05042e-06	0.00522156			SNV
Ruthenibacterium_lactatiformans: 25112	G	T	-0.335157	0.0714454	5.0588e-06	0.00522156			SNV
Ruthenibacterium_lactatiformans: 25115	C	T	-0.335157	0.0714454	5.0588e-06	0.00522156			SNV
Ruthenibacterium_lactatiformans: 15456	T	C	-0.337165	0.071879	5.06678e-06	0.00522262			SNV
Blautia_wexlerae: 3240454	T	G	-0.280803	0.0598704	5.07917e-06	0.00522822			SNV
Veillonella_parvula: 1899230	G	A	-0.330172	0.0702694	5.08856e-06	0.00523072			SNV
Ruthenibacterium_lactatiformans: 13046	T	G	-0.334734	0.0713838	5.10054e-06	0.00523587			SNV
Ruthenibacterium_lactatiformans: 6746	C	G	-0.331542	0.070616	5.13146e-06	0.00526043			SNV
Ruminococcus_torques: 73419	C	T	-0.339447	0.0724123	5.14646e-06	0.00526861			SNV
Veillonella_parvula: 2130313	T	G	-0.332864	0.071029	5.1662e-06	0.0052752			SNV
Ruthenibacterium_lactatiformans: 42932	T	C	-0.328956	0.070201	5.1752e-06	0.00527647			SNV
Ruthenibacterium_lactatiformans: 7314	C	T	-0.336064	0.0717125	5.16693e-06	0.0052752			SNV
Anaerostipes_hadrus: 1124825	G	A	-0.332426	0.0709574	5.19915e-06	0.00529366			SNV
Ruthenibacterium_lactatiformans: 212042	A	G	-0.33398	0.0712941	5.20669e-06	0.00529366			SNV
Ruthenibacterium_lactatiformans: 39726	C	T	-0.334418	0.071392	5.21319e-06	0.00529366			SNV
Prevotella_copri: 3774581			0.333064	0.0711356	5.26256e-06	0.00533658			SNV
Veillonella_parvula: 1414032	T	C	-0.329125	0.0703283	5.31534e-06	0.00538151			SNV
Ruthenibacterium_lactatiformans: 66673	A	G	-0.335611	0.0717228	5.32835e-06	0.00538151			SNV
Ruthenibacterium_lactatiformans: 4354	G	A	-0.333318	0.0712305	5.3248e-06	0.00538151			SNV
Ruthenibacterium_lactatiformans: 88287	C	A	-0.334795	0.0715731	5.36606e-06	0.00538341			SNV
Ruthenibacterium_lactatiformans: 88292	T	C	-0.334795	0.0715731	5.36606e-06	0.00538341			SNV
Ruthenibacterium_lactatiformans: 161705	C	T	-0.335719	0.0717535	5.33996e-06	0.00538341			SNV
Ruthenibacterium_lactatiformans: 40043	T	G	-0.333426	0.0712797	5.365e-06	0.00538341			SNV
Ruthenibacterium_lactatiformans: 25139	A	G	-0.334795	0.0715731	5.36606e-06	0.00538341			SNV
Ruthenibacterium_lactatiformans: 173055	A	C	-0.336457	0.0719405	5.38456e-06	0.00539477			SNV
Blautia_wexlerae: 1431199	T	C	-0.310257	0.0663146	5.42733e-06	0.00541802			SNV
Ruthenibacterium_lactatiformans: 57652	T	C	-0.333573	0.0713496	5.42467e-06	0.00541802			SNV
Ruthenibacterium_lactatiformans: 200968	T	C	-0.334079	0.0713844	5.42939e-06	0.00541802			SNV
Veillonella_parvula: 598600	T	C	-0.334056	0.0714718	5.45406e-06	0.00542821			SNV
Ruthenibacterium_lactatiformans: 11199	A	G	-0.334056	0.0714718	5.45406e-06	0.00542821			SNV
Ruthenibacterium_lactatiformans: 17100	T	C	-0.331219	0.0709009	5.51125e-06	0.00547787			SNV
Ruthenibacterium_lactatiformans: 151962	T	C	-0.32614	0.0698392	5.55277e-06	0.00551185			SNV
Bacteroides_thetaiotaomicron: 1311407	A	G	0.335497	0.0717955	5.59054e-06	0.00552018			SNV
Ruthenibacterium_lactatiformans: 116166	G	A	-0.333618	0.071454	5.5741e-06	0.00551758			SNV
Ruthenibacterium_lactatiformans: 116172	A	G	-0.333618	0.071454	5.5741e-06	0.00551758			SNV
Ruthenibacterium_lactatiformans: 185273	T	C	-0.3305	0.0706836	5.58057e-06	0.00551758			SNV
Ruthenibacterium_lactatiformans: 45502	A	G	-0.335188	0.0718361	5.6474e-06	0.00556177			SNV
Ruthenibacterium_lactatiformans: 15084	T	C	-0.333196	0.0714091	5.64747e-06	0.00556177			SNV
Ruthenibacterium_lactatiformans: 1951	G	A	-0.336345	0.0720995	5.68078e-06	0.00557995			SNV
Ruthenibacterium_lactatiformans: 140464	A	G	-0.328903	0.0705069	5.67675e-06	0.00557995			SNV
Veillonella_parvula: 1540779	G	T	-0.332879	0.0713915	5.7291e-06	0.00559087			SNV
Ruthenibacterium_lactatiformans: 128043	G	A	-0.332879	0.0713915	5.7291e-06	0.00559087			SNV
Ruthenibacterium_lactatiformans: 57120	A	G	-0.334164	0.07166	5.71748e-06	0.00559087			SNV
Ruthenibacterium_lactatiformans: 186300	G	A	-0.334164	0.07166	5.71748e-06	0.00559087			SNV
Ruthenibacterium_lactatiformans: 186302	A	G	-0.334164	0.07166	5.71748e-06	0.00559087			SNV
Ruthenibacterium_lactatiformans: 14844	A	T	-0.32941	0.0706595	5.74934e-06	0.00560334			SNV
Veillonella_parvula: 1927371	G	A	-0.325087	0.0697377	5.75851e-06	0.00560501			SNV
Ruthenibacterium_lactatiformans: 26491	G	A	-0.331526	0.071136	5.78665e-06	0.00562512			SNV
Veillonella_parvula: 231158	C	T	-0.331264	0.0711152	5.84556e-06	0.00566041			SNV
Ruthenibacterium_lactatiformans: 158468	T	C	-0.331779	0.0712208	5.83724e-06	0.00566041			SNV
Ruthenibacterium_lactatiformans: 175039	A	G	-0.328775	0.0704417	5.8397e-06	0.00566041			SNV
Ruthenibacterium_lactatiformans: 43960	T	C	-0.334011	0.0717351	5.89586e-06	0.00566254			SNV
Ruthenibacterium_lactatiformans: 43961	T	C	-0.334011	0.0717351	5.89586e-06	0.00566254			SNV
Ruthenibacterium_lactatiformans: 146050	A	G	-0.330087	0.0708951	5.9005e-06	0.00566254			SNV
Ruthenibacterium_lactatiformans: 42494	A	G	-0.33418	0.0717733	5.89909e-06	0.00566254			SNV
Ruthenibacterium_lactatiformans: 42497	G	C	-0.33418	0.0717733	5.89909e-06	0.00566254			SNV
Ruthenibacterium_lactatiformans: 42499	T	C	-0.33418	0.0717733	5.89909e-06	0.00566254			SNV
Ruthenibacterium_lactatiformans: 108810	T	G	-0.33528	0.0720005	5.88394e-06	0.00566254			SNV
Ruthenibacterium_lactatiformans: 45861	G	T	-0.332972	0.0715197	5.909e-06	0.00566346			SNV
Veillonella_parvula: 775005	T	A	-0.325794	0.0700064	5.95809e-06	0.00569598			SNV
Ruthenibacterium_lactatiformans: 338861	T	C	-0.325794	0.0700064	5.95809e-06	0.00569598			SNV
Ruthenibacterium_lactatiformans: 42511	C	T	-0.334557	0.0719064	5.98669e-06	0.00571605			SNV
Veillonella_parvula: 1618090	G	A	-0.32914	0.0707597	6.01697e-06	0.00573767			SNV
Anaerostipes_hadrus: 627101	T	C	-0.320326	0.0688848	6.05279e-06	0.00576104			SNV
Ruthenibacterium_lactatiformans: 1658	C	T	-0.330046	0.0709131	6.05681e-06	0.00576104			SNV
Ruthenibacterium_lactatiformans: 203219	T	C	-0.330271	0.0710112	6.121e-06	0.00581474			SNV
Veillonella_parvula: 1759073	C	T	-0.334088	0.0719176	6.17949e-06	0.00584812			SNV
Ruthenibacterium_lactatiformans: 253529	A	G	-0.331697	0.0712989	6.17307e-06	0.00584812			SNV
Ruthenibacterium_lactatiformans: 85195	A	G	-0.331903	0.0714467	6.17844e-06	0.00584812			SNV
Ruthenibacterium_lactatiformans: 45870	A	G	-0.332895	0.0716772	6.20818e-06	0.00586788			SNV
Veillonella_parvula: 1762332	A	T	-0.328906	0.0707331	6.24466e-06	0.00589494			SNV
Ruthenibacterium_lactatiformans: 23145	C	T	-0.329349	0.0709498	6.27276e-06	0.00590415			SNV
Ruthenibacterium_lactatiformans: 1896	T	C	-0.332844	0.0715126	6.27798e-06	0.00590415			SNV
Ruthenibacterium_lactatiformans: 47788	A	G	-0.332264	0.0715741	6.26589e-06	0.00590415			SNV
Ruthenibacterium_lactatiformans: 58162	C	T	-0.330903	0.0713074	6.31338e-06	0.00592909			SNV
Eubacterium_rectale: 2363987	A	G	-0.326048	0.0702649	6.32028e-06	0.00592909			SNV
Ruthenibacterium_lactatiformans: 96270	A	G	-0.33048	0.0712318	6.34124e-06	0.00593531			SNV
Ruthenibacterium_lactatiformans: 31809	T	C	-0.328172	0.070735	6.34271e-06	0.00593531			SNV
Veillonella_parvula: 286559	A	G	-0.331446	0.071464	6.41393e-06	0.00597873			SNV
Veillonella_parvula: 380406	A	G	-0.330037	0.0710867	6.42139e-06	0.00597873			SNV
Ruthenibacterium_lactatiformans: 190441	A	G	-0.332311	0.0716689	6.41762e-06	0.00597873			SNV
Ruthenibacterium_lactatiformans: 180710	A	G	-0.332866	0.0717901	6.42075e-06	0.00597873			SNV
Bifidobacterium_longum: 580637	T	C	-0.333681	0.0719705	6.42889e-06	0.00597873			SNV
Veillonella_parvula: 745331	G	A	-0.325594	0.0702332	6.44189e-06	0.0059807			SNV
Ruthenibacterium_lactatiformans: 131471	G	A	-0.333742	0.072028	6.50937e-06	0.0059807			SNV
Ruthenibacterium_lactatiformans: 26301	C	T	-0.332534	0.0717409	6.46138e-06	0.0059807			SNV
Ruthenibacterium_lactatiformans: 15326	C	T	-0.331433	0.0715189	6.48955e-06	0.0059807			SNV
Ruthenibacterium_lactatiformans: 97197	A	G	-0.325464	0.0702247	6.47816e-06	0.0059807			SNV
Ruthenibacterium_lactatiformans: 23229	T	C	-0.331718	0.0715888	6.50488e-06	0.0059807			SNV
Ruthenibacterium_lactatiformans: 26158	A	C	-0.325464	0.0702247	6.47816e-06	0.0059807			SNV
Ruthenibacterium_lactatiformans: 77620	A	G	-0.32738	0.0706269	6.45742e-06	0.0059807			SNV
Prevotella_copri: 6031701			0.328549	0.0708984	6.49309e-06	0.0059807			SNV
Veillonella_parvula: 364888	T	C	-0.331076	0.0714571	6.56401e-06	0.0059807			SNV
Ruthenibacterium_lactatiformans: 41612	A	G	-0.333288	0.071958	6.56065e-06	0.0059807			SNV
Ruthenibacterium_lactatiformans: 150886	C	T	-0.331673	0.0715904	6.52583e-06	0.0059807			SNV
Ruthenibacterium_lactatiformans: 114682	T	C	-0.331236	0.0714523	6.55888e-06	0.0059807			SNV
Ruthenibacterium_lactatiformans: 62775	T	C	-0.331072	0.071471	6.545e-06	0.0059807			SNV
Ruthenibacterium_lactatiformans: 186042	A	G	-0.327602	0.0707379	6.57484e-06	0.0059807			SNV
Ruthenibacterium_lactatiformans: 178116	G	A	-0.332095	0.0717122	6.58224e-06	0.0059807			SNV
Ruthenibacterium_lactatiformans: 73475	T	C	-0.330979	0.0714693	6.57879e-06	0.0059807			SNV
Ruthenibacterium_lactatiformans: 14090	A	T	-0.332911	0.0718871	6.58007e-06	0.0059807			SNV
Ruthenibacterium_lactatiformans: 2632	G	A	-0.332095	0.0717122	6.58224e-06	0.0059807			SNV
Veillonella_parvula: 1413199	C	T	-0.329518	0.0711772	6.62275e-06	0.00601024			SNV
Ruthenibacterium_lactatiformans: 27470	T	C	-0.325079	0.0702342	6.65282e-06	0.00603025			SNV
Anaerostipes_hadrus: 2896580	G	A	-0.331638	0.0716573	6.66401e-06	0.00603312			SNV
Veillonella_parvula: 1679	T	C	-0.324524	0.0701496	6.72053e-06	0.00607696			SNV
Bacteroides_stercoris: 18795	A	T	0.324368	0.0701108	6.73368e-06	0.00608153			SNV
Veillonella_parvula: 1315465	A	T	-0.327988	0.0709151	6.78989e-06	0.00611759			SNV
Blautia_wexlerae: 1541510	C	T	-0.290488	0.0628207	6.78235e-06	0.00611759			SNV
Ruthenibacterium_lactatiformans: 41757	T	G	-0.332996	0.0720207	6.81069e-06	0.00612674			SNV
Ruthenibacterium_lactatiformans: 84590	A	G	-0.332549	0.0719349	6.81635e-06	0.00612674			SNV
Ruthenibacterium_lactatiformans: 155248	T	C	-0.334789	0.0724391	6.89245e-06	0.00618774			SNV
Ruthenibacterium_lactatiformans: 14069	A	G	-0.331449	0.0717412	6.90153e-06	0.0061885			SNV
Bacteroides_thetaiotaomicron: 1306748	A	G	0.32522	0.0704198	6.95565e-06	0.00622959			SNV
Ruthenibacterium_lactatiformans: 151487	T	G	-0.329742	0.0714216	6.99941e-06	0.00626132			SNV
Ruthenibacterium_lactatiformans: 124903	C	G	-0.326288	0.0705162	7.02338e-06	0.00626784			SNV
Ruthenibacterium_lactatiformans: 183431	G	C	-0.328793	0.0710292	7.02234e-06	0.00626784			SNV
Ruthenibacterium_lactatiformans: 58629	A	G	-0.328187	0.0711231	7.07502e-06	0.00629896			SNV
Ruthenibacterium_lactatiformans: 84182	T	C	-0.328187	0.0711231	7.07502e-06	0.00629896			SNV
Blautia_wexlerae: 3060485	T	G	-0.287004	0.0622069	7.0954e-06	0.00630327			SNV
Ruthenibacterium_lactatiformans: 5821	T	C	-0.332127	0.0719878	7.09663e-06	0.00630327			SNV
Veillonella_parvula: 611015	T	C	-0.32701	0.0709004	7.14e-06	0.00631938			SNV
Ruthenibacterium_lactatiformans: 213255	C	A	-0.32701	0.0709004	7.14e-06	0.00631938			SNV
Ruthenibacterium_lactatiformans: 62968	A	G	-0.332144	0.0719773	7.12996e-06	0.00631938			SNV
Ruthenibacterium_lactatiformans: 104717	T	C	-0.33018	0.0715946	7.15407e-06	0.00632273			SNV
Ruthenibacterium_lactatiformans: 48353	G	A	-0.327388	0.0709965	7.16903e-06	0.00632273			SNV
Prevotella_copri: 8856451			0.327388	0.0709965	7.16903e-06	0.00632273			SNV
Ruthenibacterium_lactatiformans: 173606	A	G	-0.326187	0.0707428	7.18244e-06	0.00632713			SNV
Clostridium_sp_AF34_10BH: 180840	T	C	-0.291683	0.063256	7.19158e-06	0.00632777			SNV
Ruthenibacterium_lactatiformans: 98189	T	C	-0.322364	0.0699348	7.22618e-06	0.00635056			SNV
Ruthenibacterium_lactatiformans: 78830	A	G	-0.328119	0.0711873	7.23439e-06	0.00635056			SNV
Ruthenibacterium_lactatiformans: 56124	A	G	-0.327618	0.0711002	7.27841e-06	0.00638175			SNV
Ruthenibacterium_lactatiformans: 105423	G	A	-0.331119	0.071865	7.28848e-06	0.00638313			SNV
Ruthenibacterium_lactatiformans: 124552	G	A	-0.331858	0.0720355	7.30919e-06	0.00639124			SNV
Veillonella_parvula: 364898	G	A	-0.328464	0.0713017	7.31475e-06	0.00639124			SNV
Veillonella_parvula: 882960	C	T	-0.321963	0.0698976	7.33376e-06	0.00639298			SNV
Ruthenibacterium_lactatiformans: 127060	C	T	-0.330634	0.0717797	7.32933e-06	0.00639298			SNV
Ruthenibacterium_lactatiformans: 84222	T	C	-0.327449	0.0711203	7.39554e-06	0.00643184			SNV
Veillonella_parvula: 147534	A	G	-0.327449	0.0711203	7.39554e-06	0.00643184			SNV
Ruthenibacterium_lactatiformans: 5317	T	C	-0.331578	0.0720138	7.40401e-06	0.00643184			SNV
Veillonella_parvula: 1896705	C	T	-0.327525	0.0711518	7.42646e-06	0.00644388			SNV
Veillonella_parvula: 925681	G	A	-0.328826	0.0714614	7.48285e-06	0.00647005			SNV
Veillonella_parvula: 1087555	A	T	-0.324287	0.0704951	7.52549e-06	0.00647005			SNV
Veillonella_parvula: 1616764	T	C	-0.329079	0.0715137	7.47699e-06	0.00647005			SNV
Veillonella_parvula: 1922262	T	C	-0.324287	0.0704951	7.52549e-06	0.00647005			SNV
Ruthenibacterium_lactatiformans: 49969	A	G	-0.32848	0.0713951	7.50129e-06	0.00647005			SNV
Ruthenibacterium_lactatiformans: 16645	T	G	-0.330272	0.0717798	7.49129e-06	0.00647005			SNV
Ruthenibacterium_lactatiformans: 17190	A	G	-0.329677	0.0716399	7.49329e-06	0.00647005			SNV
Ruthenibacterium_lactatiformans: 40660	G	T	-0.32938	0.0715971	7.51476e-06	0.00647005			SNV
Veillonella_parvula: 1915891	G	T	-0.32914	0.0715497	7.53941e-06	0.00647388			SNV
Ruthenibacterium_lactatiformans: 63148	T	G	-0.326272	0.0709368	7.54718e-06	0.00647388			SNV
Ruthenibacterium_lactatiformans: 106826	C	T	-0.33216	0.0722325	7.59485e-06	0.00648515			SNV
Ruthenibacterium_lactatiformans: 106827	A	G	-0.33216	0.0722325	7.59485e-06	0.00648515			SNV
Ruthenibacterium_lactatiformans: 108251	A	G	-0.329911	0.071748	7.58944e-06	0.00648515			SNV
Ruthenibacterium_lactatiformans: 14051	T	C	-0.329187	0.0715889	7.58562e-06	0.00648515			SNV
Ruthenibacterium_lactatiformans: 52982	C	A	-0.320357	0.0696821	7.61497e-06	0.00649495			SNV
Ruthenibacterium_lactatiformans: 61	C	T	-0.318917	0.0693779	7.63474e-06	0.00650444			SNV
Ruthenibacterium_lactatiformans: 47869	A	G	-0.327164	0.0711835	7.65951e-06	0.00651815			SNV
Blautia_wexlerae: 1685713	C	G	-0.268072	0.0583588	7.74426e-06	0.00655674			SNV
Veillonella_parvula: 1601210	G	A	-0.324585	0.0704652	7.75041e-06	0.00655674			SNV
Blautia_wexlerae: 2466689	G	A	-0.292071	0.0635844	7.74699e-06	0.00655674			SNV
Roseburia_hominis: 1330730	T	G	-0.333644	0.0726112	7.71511e-06	0.0065525			SNV
Ruthenibacterium_lactatiformans: 74527	T	C	-0.333781	0.0726454	7.71732e-06	0.0065525			SNV
Ruthenibacterium_lactatiformans: 35612	T	C	-0.321179	0.0699312	7.76913e-06	0.00655674			SNV
Ruthenibacterium_lactatiformans: 37762	G	A	-0.324886	0.0707392	7.77064e-06	0.00655674			SNV
Blautia_wexlerae: 1159516	A	G	-0.320337	0.0695719	7.78695e-06	0.00655674			SNV
Ruthenibacterium_lactatiformans: 144075	T	C	-0.330668	0.071917	7.78068e-06	0.00655674			SNV
Veillonella_parvula: 925608	T	C	-0.331317	0.0719693	7.86761e-06	0.00655674			SNV
Veillonella_parvula: 1805551	A	G	-0.324295	0.0706426	7.84153e-06	0.00655674			SNV
Ruthenibacterium_lactatiformans: 5278	T	C	-0.326802	0.0711831	7.82905e-06	0.00655674			SNV
Ruthenibacterium_lactatiformans: 274352	A	G	-0.327087	0.0712642	7.87065e-06	0.00655674			SNV
Ruthenibacterium_lactatiformans: 23650	A	G	-0.329457	0.0717536	7.81238e-06	0.00655674			SNV
Ruthenibacterium_lactatiformans: 221491	T	C	-0.329457	0.0717536	7.81238e-06	0.00655674			SNV
Ruthenibacterium_lactatiformans: 16974	A	C	-0.330288	0.0719511	7.84809e-06	0.00655674			SNV
Ruthenibacterium_lactatiformans: 32677	C	T	-0.327087	0.0712642	7.87065e-06	0.00655674			SNV
Ruthenibacterium_lactatiformans: 180578	A	G	-0.327556	0.0712683	7.84946e-06	0.00655674			SNV
Ruthenibacterium_lactatiformans: 100863	A	G	-0.328641	0.071599	7.86237e-06	0.00655674			SNV
Veillonella_parvula: 1525251	T	C	-0.324334	0.0706886	7.92454e-06	0.00659432			SNV
Ruthenibacterium_lactatiformans: 108776	C	T	-0.33114	0.0720959	7.94005e-06	0.00659992			SNV
Ruthenibacterium_lactatiformans: 4365	G	A	-0.324318	0.0707003	7.9581e-06	0.00660761			SNV
Ruthenibacterium_lactatiformans: 2294	T	C	-0.329018	0.0717404	7.9923e-06	0.00662137			SNV
Ruthenibacterium_lactatiformans: 109088	C	T	-0.329834	0.0719177	7.99125e-06	0.00662137			SNV
Ruthenibacterium_lactatiformans: 68685	A	C	-0.323094	0.0704891	8.08374e-06	0.0066824			SNV
Veillonella_parvula: 1787368	C	T	-0.327535	0.0714066	8.08046e-06	0.0066824			SNV
Ruthenibacterium_lactatiformans: 40884	A	G	-0.320025	0.0698454	8.14327e-06	0.00672421			SNV
Ruthenibacterium_lactatiformans: 685	T	C	-0.327464	0.0714747	8.15625e-06	0.00672754			SNV
Veillonella_parvula: 1088107	A	G	-0.323423	0.0705739	8.23874e-06	0.00677691			SNV
Blautia_wexlerae: 2540537	T	C	-0.232174	0.0507031	8.24316e-06	0.00677691			SNV
Ruthenibacterium_lactatiformans: 24299	A	G	-0.329031	0.0718	8.24155e-06	0.00677691			SNV
Ruthenibacterium_lactatiformans: 35401	T	C	-0.325886	0.0710598	8.27496e-06	0.00678343			SNV
Ruthenibacterium_lactatiformans: 176577	T	C	-0.326942	0.0714093	8.26729e-06	0.00678343			SNV
Ruthenibacterium_lactatiformans: 98128	G	A	-0.326242	0.0712613	8.27818e-06	0.00678343			SNV
Clostridium_sp_AF34_10BH: 38270	C	T	-0.325065	0.071015	8.30321e-06	0.00678913			SNV
Veillonella_parvula: 674217	G	T	-0.326726	0.0713758	8.29859e-06	0.00678913			SNV
Ruthenibacterium_lactatiformans: 73836	A	G	-0.331672	0.0724624	8.31353e-06	0.00679018			SNV
Blautia_wexlerae: 1580599	T	C	-0.271165	0.0592552	8.34605e-06	0.00679977			SNV
Ruthenibacterium_lactatiformans: 49160	C	T	-0.323612	0.0705892	8.35241e-06	0.00679977			SNV
Ruthenibacterium_lactatiformans: 186308	C	T	-0.328372	0.0717535	8.33988e-06	0.00679977			SNV
Ruthenibacterium_lactatiformans: 72851	T	C	-0.326287	0.0713169	8.38379e-06	0.00681793			SNV
Veillonella_parvula: 1698328	A	G	-0.306372	0.0669806	8.42941e-06	0.00682895			SNV
Ruthenibacterium_lactatiformans: 80454	T	C	-0.322334	0.0704714	8.42766e-06	0.00682895			SNV
Ruthenibacterium_lactatiformans: 193470	A	G	-0.327042	0.0714969	8.41877e-06	0.00682895			SNV
Prevotella_copri: 16867171			0.32566	0.0711695	8.43369e-06	0.00682895			SNV
Blautia_wexlerae: 1990580	A	C	-0.277741	0.0607401	8.4767e-06	0.00685617			SNV
Veillonella_parvula: 1233200	C	T	-0.32481	0.0710565	8.53075e-06	0.00685617			SNV
Veillonella_parvula: 1305259	A	T	-0.327885	0.0715657	8.52096e-06	0.00685617			SNV
Ruthenibacterium_lactatiformans: 47919	A	G	-0.316887	0.069332	8.55173e-06	0.00685617			SNV
Ruthenibacterium_lactatiformans: 13784	G	A	-0.327153	0.0714918	8.54713e-06	0.00685617			SNV
Ruthenibacterium_lactatiformans: 13785	A	G	-0.327153	0.0714918	8.54713e-06	0.00685617			SNV
Ruthenibacterium_lactatiformans: 13786	C	T	-0.327153	0.0714918	8.54713e-06	0.00685617			SNV
Ruthenibacterium_lactatiformans: 76359	A	T	-0.324882	0.0710068	8.55856e-06	0.00685617			SNV
Ruthenibacterium_lactatiformans: 141482	A	C	-0.32511	0.0711255	8.53845e-06	0.00685617			SNV
Ruthenibacterium_lactatiformans: 92561	G	A	-0.32511	0.0711255	8.53845e-06	0.00685617			SNV
Prevotella_copri: 30836321			0.324688	0.0710527	8.58526e-06	0.00687024			SNV
Veillonella_parvula: 226811	G	A	-0.322764	0.0706382	8.6007e-06	0.00687527			SNV
Ruthenibacterium_lactatiformans: 244573	T	C	-0.325488	0.0712466	8.63005e-06	0.0068914			SNV
Veillonella_parvula: 1415994	G	A	-0.321641	0.0704209	8.66984e-06	0.00690168			SNV
Ruthenibacterium_lactatiformans: 51762	C	G	-0.327924	0.0717906	8.66015e-06	0.00690168			SNV
Ruthenibacterium_lactatiformans: 178688	C	T	-0.326364	0.0714553	8.67047e-06	0.00690168			SNV
Veillonella_parvula: 2110917	C	T	-0.319466	0.0699555	8.70912e-06	0.00691778			SNV
Ruthenibacterium_lactatiformans: 100673	C	T	-0.325081	0.0711904	8.70902e-06	0.00691778			SNV
Ruthenibacterium_lactatiformans: 143369	A	G	-0.327696	0.0717696	8.72449e-06	0.00692268			SNV
Veillonella_parvula: 380414	A	T	-0.32539	0.0712765	8.78237e-06	0.00693635			SNV
Veillonella_parvula: 147079	A	G	-0.318871	0.0698229	8.78161e-06	0.00693635			SNV
Ruthenibacterium_lactatiformans: 56184	A	G	-0.322796	0.0707092	8.75571e-06	0.00693635			SNV
Ruthenibacterium_lactatiformans: 9532	T	C	-0.325042	0.0712144	8.78787e-06	0.00693635			SNV
Ruthenibacterium_lactatiformans: 105419	T	C	-0.32848	0.0719424	8.76324e-06	0.00693635			SNV
Veillonella_parvula: 1927383	A	G	-0.325387	0.0713109	8.83823e-06	0.00696146			SNV
Ruthenibacterium_lactatiformans: 11355	A	C	-0.313795	0.0687909	8.89044e-06	0.00699526			SNV
Ruthenibacterium_lactatiformans: 48480	C	T	-0.325057	0.0712346	8.82865e-06	0.00696122			SNV
Bacteroides_xylanisolvens: 873647	A	T	0.331648	0.0726907	8.9057e-06	0.00699994			SNV
Bacteroides_thetaiotaomicron: 1306430	C	T	0.326883	0.0716847	8.96575e-06	0.00703243			SNV
Bacteroides_thetaiotaomicron: 1306432	A	C	0.326883	0.0716847	8.96575e-06	0.00703243			SNV
Veillonella_parvula: 733089	A	C	-0.322121	0.0706694	9.02314e-06	0.00705535			SNV
Veillonella_parvula: 758366	A	G	-0.327582	0.0718085	9.02232e-06	0.00705535			SNV
Veillonella_parvula: 1107715	A	T	-0.327582	0.0718085	9.02232e-06	0.00705535			SNV
Ruthenibacterium_lactatiformans: 168270	C	T	-0.323195	0.0709182	9.05604e-06	0.00707371			SNV
Ruthenibacterium_lactatiformans: 112031	G	A	-0.327073	0.0717895	9.10635e-06	0.00710562			SNV
Ruthenibacterium_lactatiformans: 250456	C	T	-0.322842	0.0707896	9.13054e-06	0.00710973			SNV
Prevotella_copri: 23615041			-0.321918	0.0706664	9.12778e-06	0.00710973			SNV
Ruthenibacterium_lactatiformans: 48866	T	G	-0.326834	0.0717576	9.158e-06	0.00711636			SNV
Ruthenibacterium_lactatiformans: 23455	G	A	-0.324087	0.0711517	9.1509e-06	0.00711636			SNV
Ruthenibacterium_lactatiformans: 25532	T	C	-0.323833	0.0711174	9.20487e-06	0.0071454			SNV
Veillonella_parvula: 230999	A	T	-0.327118	0.0718636	9.26703e-06	0.00715293			SNV
Veillonella_parvula: 743924	A	G	-0.319656	0.070226	9.27169e-06	0.00715293			SNV
Ruthenibacterium_lactatiformans: 53859	T	C	-0.327118	0.0718636	9.26703e-06	0.00715293			SNV
Ruthenibacterium_lactatiformans: 212354	A	G	-0.319656	0.070226	9.27169e-06	0.00715293			SNV
Ruthenibacterium_lactatiformans: 92677	T	C	-0.327118	0.0718636	9.26703e-06	0.00715293			SNV
Ruthenibacterium_lactatiformans: 92680	C	T	-0.327118	0.0718636	9.26703e-06	0.00715293			SNV
Ruthenibacterium_lactatiformans: 11057	A	G	-0.322663	0.0708724	9.29796e-06	0.00716583			SNV
Ruthenibacterium_lactatiformans: 107161	T	G	-0.324152	0.0711319	9.31175e-06	0.00716911			SNV
Ruthenibacterium_lactatiformans: 64702	T	G	-0.325279	0.0715023	9.37627e-06	0.00720402			SNV
Ruthenibacterium_lactatiformans: 150174	T	C	-0.324195	0.0712619	9.37095e-06	0.00720402			SNV
Ruthenibacterium_lactatiformans: 54501	T	C	-0.314636	0.0691774	9.43651e-06	0.0072353			SNV
Ruthenibacterium_lactatiformans: 255525	G	A	-0.326696	0.0718558	9.48438e-06	0.0072353			SNV
Ruthenibacterium_lactatiformans: 1690	T	C	-0.320102	0.070399	9.46714e-06	0.0072353			SNV
Ruthenibacterium_lactatiformans: 2238	A	G	-0.326696	0.0718558	9.48438e-06	0.0072353			SNV
Ruthenibacterium_lactatiformans: 133253	T	C	-0.32795	0.072124	9.46497e-06	0.0072353			SNV
Ruthenibacterium_lactatiformans: 10842	A	C	-0.322641	0.0709572	9.46696e-06	0.0072353			SNV
Ruthenibacterium_lactatiformans: 254903	G	A	-0.325564	0.0716037	9.47609e-06	0.0072353			SNV
Ruthenibacterium_lactatiformans: 22840	A	G	-0.321595	0.0707538	9.53641e-06	0.00725343			SNV
Ruthenibacterium_lactatiformans: 27935	A	G	-0.31887	0.0701353	9.5371e-06	0.00725343			SNV
Ruthenibacterium_lactatiformans: 167974	A	C	-0.327211	0.0719786	9.50901e-06	0.00724674			SNV
Ruthenibacterium_lactatiformans: 77482	T	C	-0.322772	0.0710214	9.55922e-06	0.0072629			SNV
Ruthenibacterium_lactatiformans: 9831	C	A	-0.326488	0.0718519	9.59291e-06	0.00728113			SNV
Ruthenibacterium_lactatiformans: 16680	G	A	-0.327981	0.072191	9.62023e-06	0.00729451			SNV
Ruthenibacterium_lactatiformans: 192233	A	C	-0.327965	0.0721948	9.63898e-06	0.00730135			SNV
Ruthenibacterium_lactatiformans: 63219	G	A	-0.32291	0.0711023	9.69298e-06	0.00733281			SNV
Prevotella_copri: 1030881			-0.318131	0.0700023	9.70003e-06	0.00733281			SNV
Ruthenibacterium_lactatiformans: 38434	T	G	-0.322833	0.0710944	9.71694e-06	0.00733821			SNV
Blautia_wexlerae: 2313905	A	G	-0.238735	0.0525943	9.78944e-06	0.00736096			SNV
Veillonella_parvula: 576994	C	T	-0.319326	0.0703475	9.78577e-06	0.00736096			SNV
Ruthenibacterium_lactatiformans: 356095	T	C	-0.328947	0.0724391	9.79604e-06	0.00736096			SNV
Ruthenibacterium_lactatiformans: 65059	A	G	-0.318419	0.0701258	9.72836e-06	0.00733946			SNV
Ruthenibacterium_lactatiformans: 87352	A	C	-0.323519	0.0712551	9.74293e-06	0.00734308			SNV
Ruthenibacterium_lactatiformans: 22534	A	G	-0.316526	0.0697414	9.81526e-06	0.0073672			SNV
Ruthenibacterium_lactatiformans: 181919	T	C	-0.324387	0.0714768	9.82396e-06	0.0073672			SNV
Ruthenibacterium_lactatiformans: 7579	A	G	-0.326865	0.0720296	9.84234e-06	0.00737363			SNV
Veillonella_parvula: 27016	A	T	-0.327242	0.0721322	9.89412e-06	0.00737868			SNV
Blautia_wexlerae: 2526610	A	G	-0.247227	0.0544931	9.88781e-06	0.00737868			SNV
Ruthenibacterium_lactatiformans: 68165	A	G	-0.325203	0.071699	9.93814e-06	0.00737868			SNV
Blautia_wexlerae: 4136720	T	C	-0.318125	0.0701388	9.93854e-06	0.00737868			SNV
Ruthenibacterium_lactatiformans: 7072	T	C	-0.323193	0.0711374	9.9251e-06	0.00737868			SNV
Ruthenibacterium_lactatiformans: 14088	C	G	-0.325657	0.0717923	9.9199e-06	0.00737868			SNV
Ruthenibacterium_lactatiformans: 14089	T	C	-0.325657	0.0717923	9.9199e-06	0.00737868			SNV
Escherichia_coli: 4420597	C	T	0.329568	0.0726599	9.93406e-06	0.00737868			SNV
Ruthenibacterium_lactatiformans: 33100	T	C	-0.325203	0.071699	9.93814e-06	0.00737868			SNV
Ruthenibacterium_lactatiformans: 32885	A	G	-0.323649	0.0713597	9.94728e-06	0.00737868			SNV
Blautia_wexlerae: 2343158	T	C	-0.253019	0.0558036	1.0005e-05	0.00738686			SNV
Ruthenibacterium_lactatiformans: 46232	A	G	-0.324342	0.0715272	9.9869e-06	0.00738686			SNV
Ruthenibacterium_lactatiformans: 45019	T	C	-0.320112	0.0704377	9.97368e-06	0.00738686			SNV
Veillonella_parvula: 1897020	C	T	-0.319002	0.0703576	1.00093e-05	0.00738686			SNV
Ruthenibacterium_lactatiformans: 25789	A	G	-0.325256	0.0717348	1.00271e-05	0.00738686			SNV
Ruthenibacterium_lactatiformans: 178088	T	G	-0.325142	0.0717065	9.99469e-06	0.00738686			SNV
Ruthenibacterium_lactatiformans: 115524	T	C	-0.32715	0.0721606	1.00251e-05	0.00738686			SNV
Ruthenibacterium_lactatiformans: 39630	A	G	-0.323896	0.0714484	1.00401e-05	0.00738921			SNV
Ruthenibacterium_lactatiformans: 165853	G	A	-0.321603	0.0709955	1.01866e-05	0.00748966			SNV
Ruthenibacterium_lactatiformans: 84406	A	C	-0.314167	0.0693545	1.02361e-05	0.00751138			SNV
Ruthenibacterium_lactatiformans: 128361	A	G	-0.328266	0.0723444	1.02326e-05	0.00751138			SNV
Blautia_wexlerae: 1685708	T	C	-0.269249	0.059474	1.03066e-05	0.00755575			SNV
Ruthenibacterium_lactatiformans: 150693	G	A	-0.324841	0.0717624	1.03311e-05	0.00755643			SNV
Ruthenibacterium_lactatiformans: 39986	A	G	-0.322472	0.0712381	1.03289e-05	0.00755643			SNV
Veillonella_parvula: 412709	G	T	-0.323018	0.0713664	1.03502e-05	0.00755643			SNV
Ruminococcus_gnavus: 1131538	T	C	-0.323287	0.0714392	1.03877e-05	0.00755643			SNV
Ruthenibacterium_lactatiformans: 9325	T	G	-0.324026	0.0716041	1.03923e-05	0.00755643			SNV
Ruthenibacterium_lactatiformans: 169872	T	G	-0.320434	0.0708075	1.03843e-05	0.00755643			SNV
Ruthenibacterium_lactatiformans: 6609	A	G	-0.323018	0.0713664	1.03502e-05	0.00755643			SNV
Ruthenibacterium_lactatiformans: 160349	A	G	-0.325669	0.0717721	1.03981e-05	0.00755643			SNV
Ruthenibacterium_lactatiformans: 165538	C	T	-0.31968	0.0706321	1.03595e-05	0.00755643			SNV
Veillonella_parvula: 193340	A	G	-0.314452	0.069486	1.04346e-05	0.00757565			SNV
Veillonella_parvula: 1787415	A	G	-0.319225	0.0705139	1.0477e-05	0.00759172			SNV
Ruthenibacterium_lactatiformans: 35036	A	G	-0.324233	0.07163	1.04726e-05	0.00759172			SNV
Veillonella_parvula: 1304941	G	A	-0.31864	0.0704701	1.05542e-05	0.00763296			SNV
Ruthenibacterium_lactatiformans: 9847	C	A	-0.324949	0.0718635	1.05487e-05	0.00763296			SNV
Veillonella_parvula: 1729298	G	A	-0.321962	0.071224	1.06109e-05	0.00766203			SNV
Ruthenibacterium_lactatiformans: 55720	A	G	-0.319703	0.0707306	1.06277e-05	0.00766203			SNV
Ruthenibacterium_lactatiformans: 17896	G	C	-0.324403	0.0717724	1.06335e-05	0.00766203			SNV
Ruthenibacterium_lactatiformans: 55565	T	C	-0.325218	0.0719534	1.06352e-05	0.00766203			SNV
Veillonella_parvula: 2113326	G	A	-0.317713	0.0703094	1.07454e-05	0.00772666			SNV
Ruthenibacterium_lactatiformans: 185605	A	G	-0.317787	0.0703457	1.07421e-05	0.00772666			SNV
Veillonella_parvula: 774999	C	T	-0.318465	0.0704065	1.08281e-05	0.0077723			SNV
Ruthenibacterium_lactatiformans: 5302	G	A	-0.32211	0.0713496	1.08799e-05	0.0077723			SNV
Ruthenibacterium_lactatiformans: 10335	C	A	-0.318133	0.07046	1.08541e-05	0.0077723			SNV
Ruthenibacterium_lactatiformans: 78261	A	C	-0.32211	0.0713496	1.08799e-05	0.0077723			SNV
Ruthenibacterium_lactatiformans: 40242	T	G	-0.322672	0.0714746	1.08813e-05	0.0077723			SNV
Ruthenibacterium_lactatiformans: 33667	A	G	-0.322672	0.0714746	1.08813e-05	0.0077723			SNV
Ruthenibacterium_lactatiformans: 29190	G	A	-0.322672	0.0714746	1.08813e-05	0.0077723			SNV
Ruthenibacterium_lactatiformans: 116983	T	C	-0.315787	0.0699941	1.10158e-05	0.00779965			SNV
Veillonella_parvula: 446342	T	G	-0.324326	0.071861	1.09478e-05	0.0077919			SNV
Blautia_wexlerae: 4571519	T	A	-0.307973	0.0682665	1.10298e-05	0.00779965			SNV
Blautia_wexlerae: 4136722	T	G	-0.318941	0.0706712	1.09502e-05	0.0077919			SNV
Ruthenibacterium_lactatiformans: 15065	G	A	-0.324537	0.0717304	1.09087e-05	0.00778446			SNV
Ruthenibacterium_lactatiformans: 251412	C	T	-0.323226	0.0716374	1.09996e-05	0.00779965			SNV
Ruthenibacterium_lactatiformans: 49091	T	C	-0.325704	0.0721617	1.09267e-05	0.00778992			SNV
Ruthenibacterium_lactatiformans: 28211	T	C	-0.322564	0.0715022	1.10338e-05	0.00779965			SNV
Ruthenibacterium_lactatiformans: 24071	C	T	-0.322564	0.0715022	1.10338e-05	0.00779965			SNV
Ruthenibacterium_lactatiformans: 203949	T	C	-0.322158	0.0713016	1.09812e-05	0.00779919			SNV
Ruthenibacterium_lactatiformans: 149395	T	C	-0.32527	0.0719544	1.09624e-05	0.00779318			SNV
Eubacterium_rectale: 2363988	A	G	-0.318371	0.0705782	1.10502e-05	0.00780391			SNV
Ruthenibacterium_lactatiformans: 28789	T	C	-0.323395	0.071698	1.10682e-05	0.00780926			SNV
Blautia_wexlerae: 1430275	A	C	-0.257666	0.0571441	1.11372e-05	0.00782529			SNV
Veillonella_parvula: 650317	G	A	-0.319202	0.0707901	1.11336e-05	0.00782529			SNV
Ruminococcus_gnavus: 1131196	G	A	-0.300611	0.0666731	1.11534e-05	0.00782529			SNV
Veillonella_parvula: 598439	T	A	-0.320096	0.0709914	1.11431e-05	0.00782529			SNV
Ruthenibacterium_lactatiformans: 64252	A	G	-0.324796	0.0720259	1.11196e-05	0.00782529			SNV
Ruthenibacterium_lactatiformans: 186417	C	T	-0.3229	0.071449	1.1129e-05	0.00782529			SNV
Blautia_wexlerae: 1354244	T	C	-0.185913	0.0412425	1.1197e-05	0.00784861			SNV
Veillonella_parvula: 1517847	A	G	-0.317025	0.0703509	1.12676e-05	0.00785367			SNV
Ruthenibacterium_lactatiformans: 53730	T	C	-0.320495	0.0711188	1.1261e-05	0.00785367			SNV
Ruthenibacterium_lactatiformans: 41400	T	C	-0.322426	0.0715483	1.12638e-05	0.00785367			SNV
Ruthenibacterium_lactatiformans: 150950	T	C	-0.317719	0.0705077	1.12764e-05	0.00785367			SNV
Ruthenibacterium_lactatiformans: 1668	C	T	-0.320825	0.0711652	1.12276e-05	0.00785367			SNV
Ruthenibacterium_lactatiformans: 11428	T	C	-0.322049	0.0714691	1.12774e-05	0.00785367			SNV
Ruthenibacterium_lactatiformans: 84782	G	A	-0.324419	0.0719922	1.12692e-05	0.00785367			SNV
Ruminococcus_torques: 84006	A	G	-0.322559	0.0715619	1.13667e-05	0.00790849			SNV
Veillonella_parvula: 626721	C	G	-0.318149	0.0706372	1.13812e-05	0.00791131			SNV
Roseburia_inulinivorans: 1839629	G	T	-0.326361	0.0724641	1.13928e-05	0.0079116			SNV
Ruthenibacterium_lactatiformans: 140075	A	G	-0.321249	0.0713394	1.14238e-05	0.0079116			SNV
Ruthenibacterium_lactatiformans: 3096	C	T	-0.323858	0.0719035	1.14164e-05	0.0079116			SNV
Prevotella_copri: 9049081			0.321249	0.0713394	1.14238e-05	0.0079116			SNV
Ruthenibacterium_lactatiformans: 20705	T	C	-0.320872	0.071267	1.1459e-05	0.00792867			SNV
Ruthenibacterium_lactatiformans: 76626	A	G	-0.323049	0.0717626	1.14959e-05	0.00793219			SNV
Ruthenibacterium_lactatiformans: 14129	A	G	-0.323049	0.0717626	1.14959e-05	0.00793219			SNV
Ruthenibacterium_lactatiformans: 99598	G	A	-0.320072	0.0710966	1.14812e-05	0.00793219			SNV
Blautia_wexlerae: 2355799	A	T	-0.316941	0.0704123	1.15169e-05	0.00793219			SNV
Prevotella_copri: 2361483	C	G	-0.316941	0.0704123	1.15169e-05	0.00793219			SNV
Veillonella_parvula: 1654840	A	G	-0.316312	0.0702895	1.15721e-05	0.0079563			SNV
Ruthenibacterium_lactatiformans: 102745	A	G	-0.313785	0.0697016	1.1573e-05	0.0079563			SNV
Ruthenibacterium_lactatiformans: 150187	A	G	-0.323772	0.0719531	1.15881e-05	0.00795937			SNV
Veillonella_parvula: 2120682	A	G	-0.324558	0.0721592	1.16855e-05	0.00801897			SNV
Clostridium_sp_AF34_10BH: 180434	A	G	-0.324511	0.0721641	1.17333e-05	0.00803795			SNV
Blautia_wexlerae: 2541599	T	A	-0.323242	0.0718823	1.17346e-05	0.00803795			SNV
Bifidobacterium_longum: 147321	G	A	-0.320442	0.071292	1.18373e-05	0.00808618			SNV
Ruthenibacterium_lactatiformans: 178823	T	C	-0.320442	0.071292	1.18373e-05	0.00808618			SNV
Ruthenibacterium_lactatiformans: 197813	T	C	-0.32242	0.0717034	1.18336e-05	0.00808618			SNV
Ruthenibacterium_lactatiformans: 26667	A	G	-0.31784	0.0707297	1.18899e-05	0.00810097			SNV
Veillonella_parvula: 1490728	A	G	-0.322111	0.0715127	1.19612e-05	0.00810097			SNV
Veillonella_parvula: 1780551	A	G	-0.323442	0.0720004	1.19667e-05	0.00810097			SNV
Veillonella_parvula: 1913974	A	G	-0.320823	0.0714137	1.19546e-05	0.00810097			SNV
Anaerostipes_hadrus: 981737	T	C	-0.325216	0.0723037	1.19212e-05	0.00810097			SNV
Blautia_wexlerae: 4136733	T	G	-0.317402	0.0706557	1.19661e-05	0.00810097			SNV
Ruthenibacterium_lactatiformans: 11317	A	G	-0.323892	0.071961	1.18991e-05	0.00810097			SNV
Ruthenibacterium_lactatiformans: 12241	C	T	-0.323426	0.0719745	1.18955e-05	0.00810097			SNV
Veillonella_parvula: 1932533	C	T	-0.31851	0.0708953	1.19432e-05	0.00810097			SNV
Ruthenibacterium_lactatiformans: 205079	A	G	-0.31851	0.0708953	1.19432e-05	0.00810097			SNV
Ruthenibacterium_lactatiformans: 237908	T	C	-0.323603	0.071953	1.19975e-05	0.00811445			SNV
Blautia_wexlerae: 2042426	T	C	-0.296357	0.0659906	1.20349e-05	0.00813242			SNV
Ruthenibacterium_lactatiformans: 41894	A	G	-0.324165	0.0721898	1.20572e-05	0.0081376			SNV
Bacteroides_uniformis: 3167141	A	G	0.314349	0.0700125	1.20859e-05	0.0081376			SNV
Veillonella_parvula: 1233206	C	A	-0.318656	0.0709768	1.21026e-05	0.0081376			SNV
Veillonella_parvula: 1337385	C	T	-0.314444	0.0700201	1.20877e-05	0.0081376			SNV
Veillonella_parvula: 1099058	A	G	-0.317238	0.0706804	1.21755e-05	0.00815415			SNV
Ruthenibacterium_lactatiformans: 32618	T	C	-0.320941	0.0714764	1.21746e-05	0.00815415			SNV
Ruthenibacterium_lactatiformans: 6305	A	C	-0.321857	0.071698	1.21292e-05	0.0081376			SNV
Ruthenibacterium_lactatiformans: 4384	G	A	-0.321857	0.071698	1.21292e-05	0.0081376			SNV
Ruthenibacterium_lactatiformans: 91347	T	C	-0.320133	0.0713105	1.21173e-05	0.0081376			SNV
Ruthenibacterium_lactatiformans: 91349	A	G	-0.320133	0.0713105	1.21173e-05	0.0081376			SNV
Veillonella_parvula: 224607	C	T	-0.322344	0.0718055	1.22272e-05	0.0081815			SNV
Dialister_invisus: 979577	G	A	-0.303748	0.0677008	1.22553e-05	0.00819296			SNV
Ruthenibacterium_lactatiformans: 34013	A	G	-0.315487	0.0703248	1.22812e-05	0.00819573			SNV
Ruthenibacterium_lactatiformans: 49728	C	T	-0.319579	0.0712345	1.22724e-05	0.00819573			SNV
Ruthenibacterium_lactatiformans: 38091	T	C	-0.318956	0.0711138	1.23324e-05	0.0082226			SNV
Ruthenibacterium_lactatiformans: 152122	A	G	-0.324089	0.0722701	1.2372e-05	0.00822342			SNV
Ruthenibacterium_lactatiformans: 152125	G	A	-0.324089	0.0722701	1.2372e-05	0.00822342			SNV
Veillonella_parvula: 1410556	G	A	-0.320302	0.0714272	1.23765e-05	0.00822342			SNV
Ruthenibacterium_lactatiformans: 132680	C	T	-0.319941	0.0713469	1.23775e-05	0.00822342			SNV
Veillonella_parvula: 1233167	C	T	-0.32021	0.0714176	1.24127e-05	0.008225			SNV
Ruthenibacterium_lactatiformans: 149167	C	A	-0.31618	0.070517	1.24069e-05	0.008225			SNV
Ruthenibacterium_lactatiformans: 7512	G	C	-0.322957	0.0720257	1.23979e-05	0.008225			SNV
Ruthenibacterium_lactatiformans: 31351	A	G	-0.315803	0.0704561	1.24852e-05	0.00825848			SNV
Ruthenibacterium_lactatiformans: 97753	A	G	-0.315803	0.0704561	1.24852e-05	0.00825848			SNV
Ruthenibacterium_lactatiformans: 3352	A	G	-0.319116	0.0712045	1.25525e-05	0.00829568			SNV
Ruthenibacterium_lactatiformans: 181531	T	C	-0.319334	0.0712711	1.25766e-05	0.00830435			SNV
Veillonella_parvula: 1412600	T	C	-0.315698	0.0703523	1.26348e-05	0.00833547			SNV
Veillonella_parvula: 1182518	G	C	-0.322102	0.0719218	1.27007e-05	0.00837158			SNV
Veillonella_parvula: 1227542	C	T	-0.319233	0.0713129	1.2794e-05	0.00841093			SNV
Ruthenibacterium_lactatiformans: 29196	C	T	-0.319233	0.0713129	1.2794e-05	0.00841093			SNV
Ruthenibacterium_lactatiformans: 16652	C	T	-0.322234	0.0719621	1.2723e-05	0.00837889			SNV
Bacteroides_ovatus: 5652622	T	C	-0.319236	0.0713337	1.28627e-05	0.00844134			SNV
Ruthenibacterium_lactatiformans: 6216	A	G	-0.315897	0.0705854	1.28594e-05	0.00844134			SNV
Veillonella_parvula: 2017951	A	G	-0.311403	0.0694457	1.2932e-05	0.00845726			SNV
Ruthenibacterium_lactatiformans: 25352	T	C	-0.31124	0.069555	1.2891e-05	0.00845248			SNV
Ruthenibacterium_lactatiformans: 13930	A	C	-0.31471	0.0703379	1.2917e-05	0.00845481			SNV
Ruthenibacterium_lactatiformans: 17084	A	G	-0.31471	0.0703379	1.2917e-05	0.00845481			SNV
Veillonella_parvula: 1203179	T	G	-0.318919	0.0712892	1.29538e-05	0.00846413			SNV
Veillonella_parvula: 216022	A	G	-0.315056	0.0704342	1.29834e-05	0.00846874			SNV
Ruthenibacterium_lactatiformans: 177764	T	C	-0.319251	0.071364	1.29782e-05	0.00846874			SNV
Ruthenibacterium_lactatiformans: 215779	A	G	-0.320883	0.071661	1.30273e-05	0.00849			SNV
Eubacterium_rectale: 2363985	T	C	-0.315294	0.0705138	1.30763e-05	0.00850717			SNV
Ruthenibacterium_lactatiformans: 173348	C	T	-0.320587	0.0716957	1.30698e-05	0.00850717			SNV
Blautia_wexlerae: 564487	T	C	-0.292513	0.0654257	1.31019e-05	0.0085165			SNV
Veillonella_parvula: 605411	G	A	-0.319487	0.0714804	1.31767e-05	0.00853559			SNV
Veillonella_parvula: 765985	A	G	-0.308615	0.069037	1.31713e-05	0.00853559			SNV
Veillonella_parvula: 1191737	C	G	-0.319487	0.0714804	1.31767e-05	0.00853559			SNV
Ruthenibacterium_lactatiformans: 223533	T	C	-0.319487	0.0714804	1.31767e-05	0.00853559			SNV
Blautia_wexlerae: 1004859	A	C	-0.230772	0.051601	1.32437e-05	0.00856828			SNV
Ruthenibacterium_lactatiformans: 220675	A	C	-0.320149	0.0716494	1.325e-05	0.00856828			SNV
Veillonella_parvula: 227761	T	C	-0.318436	0.0712206	1.32775e-05	0.00857866			SNV
Veillonella_parvula: 133921	G	A	-0.318515	0.0711372	1.33728e-05	0.00860449			SNV
Blautia_wexlerae: 2707849	G	T	-0.251104	0.0562278	1.3388e-05	0.00860449			SNV
Ruthenibacterium_lactatiformans: 106067	T	C	-0.319125	0.0714639	1.3404e-05	0.00860449			SNV
Ruthenibacterium_lactatiformans: 182	A	G	-0.316487	0.0708761	1.34151e-05	0.00860449			SNV
Ruthenibacterium_lactatiformans: 98579	T	C	-0.323797	0.0724142	1.34248e-05	0.00860449			SNV
Ruthenibacterium_lactatiformans: 108953	C	T	-0.318041	0.0712226	1.34096e-05	0.00860449			SNV
Ruthenibacterium_lactatiformans: 108954	G	A	-0.318041	0.0712226	1.34096e-05	0.00860449			SNV
Ruthenibacterium_lactatiformans: 24851	C	A	-0.322725	0.0721141	1.34181e-05	0.00860449			SNV
Ruthenibacterium_lactatiformans: 24869	G	A	-0.322725	0.0721141	1.34181e-05	0.00860449			SNV
Faecalibacterium_prausnitzii: 15343	C	T	0.274342	0.0614501	1.34654e-05	0.00860449			SNV
Ruthenibacterium_lactatiformans: 18123	G	T	-0.313156	0.0701427	1.34604e-05	0.00860449			SNV
Ruthenibacterium_lactatiformans: 126026	T	C	-0.313887	0.0703081	1.34663e-05	0.00860449			SNV
Ruthenibacterium_lactatiformans: 5751	A	C	-0.313156	0.0701427	1.34604e-05	0.00860449			SNV
Ruthenibacterium_lactatiformans: 17811	C	A	-0.320964	0.0718979	1.34824e-05	0.00860705			SNV
Blautia_wexlerae: 1090764	C	T	-0.259219	0.0580689	1.34932e-05	0.00860705			SNV
Veillonella_parvula: 19311	T	C	-0.317251	0.0710827	1.35898e-05	0.00863792			SNV
Blautia_wexlerae: 1576911	T	C	-0.32503	0.0728482	1.36221e-05	0.00863792			SNV
Ruthenibacterium_lactatiformans: 108725	C	T	-0.318972	0.0714785	1.35788e-05	0.00863792			SNV
Ruthenibacterium_lactatiformans: 107762	T	C	-0.322566	0.0722933	1.36127e-05	0.00863792			SNV
Ruthenibacterium_lactatiformans: 12142	T	C	-0.320919	0.0719264	1.36205e-05	0.00863792			SNV
Ruthenibacterium_lactatiformans: 82854	A	G	-0.318972	0.0714785	1.35788e-05	0.00863792			SNV
Ruthenibacterium_lactatiformans: 106117	T	C	-0.317333	0.0711175	1.36013e-05	0.00863792			SNV
Ruthenibacterium_lactatiformans: 106447	A	G	-0.321487	0.0719822	1.36669e-05	0.00865171			SNV
Ruthenibacterium_lactatiformans: 1463	A	G	-0.311602	0.0698503	1.36652e-05	0.00865171			SNV
Blautia_wexlerae: 4178157	T	C	-0.227842	0.0510258	1.3697e-05	0.0086635			SNV
Ruthenibacterium_lactatiformans: 50435	A	G	-0.323469	0.0725347	1.38042e-05	0.00872396			SNV
Ruthenibacterium_lactatiformans: 163341	A	G	-0.31936	0.0714512	1.38241e-05	0.00872916			SNV
Anaerostipes_hadrus: 627119	A	T	-0.322173	0.072289	1.39143e-05	0.00875672			SNV
Ruthenibacterium_lactatiformans: 16768	A	G	-0.316995	0.0711189	1.38834e-05	0.00875672			SNV
Ruthenibacterium_lactatiformans: 29019	C	T	-0.321796	0.0721987	1.38937e-05	0.00875672			SNV
Ruthenibacterium_lactatiformans: 114245	T	C	-0.322173	0.072289	1.39143e-05	0.00875672			SNV
Ruthenibacterium_lactatiformans: 53590	T	C	-0.320334	0.0718903	1.39652e-05	0.00877402			SNV
Ruthenibacterium_lactatiformans: 201574	G	A	-0.320334	0.0718903	1.39652e-05	0.00877402			SNV
Ruthenibacterium_lactatiformans: 24091	C	T	-0.319864	0.0717904	1.39854e-05	0.00877936			SNV
Ruthenibacterium_lactatiformans: 114918	A	G	-0.320455	0.0717545	1.40342e-05	0.00880266			SNV
Veillonella_parvula: 143030	C	T	-0.313782	0.0704054	1.40633e-05	0.00880623			SNV
Ruthenibacterium_lactatiformans: 17802	G	A	-0.319788	0.0717922	1.40556e-05	0.00880623			SNV
Ruthenibacterium_lactatiformans: 13079	A	T	-0.321241	0.0720873	1.4091e-05	0.00881623			SNV
Ruthenibacterium_lactatiformans: 185982	G	A	-0.316394	0.0710483	1.41223e-05	0.00882847			SNV
Ruthenibacterium_lactatiformans: 13882	T	C	-0.318233	0.0714647	1.41352e-05	0.00882916			SNV
Blautia_wexlerae: 965435	T	G	-0.311519	0.0699675	1.41755e-05	0.00883874			SNV
Ruthenibacterium_lactatiformans: 371644	A	G	-0.320165	0.0719121	1.41858e-05	0.00883874			SNV
Ruthenibacterium_lactatiformans: 177183	T	C	-0.320917	0.0720621	1.41727e-05	0.00883874			SNV
Ruthenibacterium_lactatiformans: 26764	C	T	-0.32098	0.0721194	1.42756e-05	0.0088873			SNV
Veillonella_parvula: 1307993	T	C	-0.318057	0.0714701	1.43043e-05	0.00889784			SNV
Roseburia_faecis: 200957	T	C	-0.315579	0.0709287	1.43628e-05	0.00892682			SNV
Blautia_wexlerae: 3239837	A	G	-0.285978	0.0643031	1.4478e-05	0.00897796			SNV
Ruthenibacterium_lactatiformans: 10093	G	A	-0.318418	0.071598	1.44809e-05	0.00897796			SNV
Ruthenibacterium_lactatiformans: 150167	C	A	-0.318418	0.071598	1.44809e-05	0.00897796			SNV
Ruthenibacterium_lactatiformans: 117184	G	A	-0.317056	0.0712991	1.45086e-05	0.00898536			SNV
Ruthenibacterium_lactatiformans: 7244	T	C	-0.32145	0.0722892	1.45168e-05	0.00898536			SNV
Ruthenibacterium_lactatiformans: 38540	A	G	-0.31878	0.0716939	1.45364e-05	0.0089901			SNV
Ruthenibacterium_lactatiformans: 13793	A	G	-0.319088	0.0717725	1.46871e-05	0.00907583			SNV
Ruthenibacterium_lactatiformans: 23639	T	C	-0.316318	0.0711843	1.47066e-05	0.00908038			SNV
Veillonella_parvula: 1026892	C	T	-0.315449	0.0710222	1.4837e-05	0.00910806			SNV
Blautia_wexlerae: 1969603	T	C	-0.288619	0.0649904	1.48754e-05	0.00910806			SNV
Veillonella_parvula: 383623	G	A	-0.303357	0.0683144	1.48968e-05	0.00910806			SNV
Blautia_wexlerae: 2900497	C	T	-0.317133	0.0713905	1.47946e-05	0.00910806			SNV
Ruthenibacterium_lactatiformans: 4251	T	C	-0.32018	0.0720992	1.48826e-05	0.00910806			SNV
Ruthenibacterium_lactatiformans: 309183	T	C	-0.319426	0.071903	1.47808e-05	0.00910806			SNV
Ruthenibacterium_lactatiformans: 6402	A	G	-0.317434	0.0714811	1.48843e-05	0.00910806			SNV
Ruthenibacterium_lactatiformans: 368611	A	G	-0.315795	0.0711131	1.48882e-05	0.00910806			SNV
Ruthenibacterium_lactatiformans: 15010	C	T	-0.317742	0.0715526	1.48923e-05	0.00910806			SNV
Ruthenibacterium_lactatiformans: 99782	A	G	-0.317434	0.0714811	1.48843e-05	0.00910806			SNV
Ruthenibacterium_lactatiformans: 99788	G	A	-0.317434	0.0714811	1.48843e-05	0.00910806			SNV
Ruthenibacterium_lactatiformans: 17533	G	C	-0.320619	0.0721825	1.48231e-05	0.00910806			SNV
Bifidobacterium_longum: 2035540	C	T	-0.315217	0.0709922	1.49242e-05	0.00910996			SNV
Ruthenibacterium_lactatiformans: 124821	C	T	-0.312325	0.07034	1.49212e-05	0.00910996			SNV
Lachnospira_pectinoschiza: 84695	T	A	-0.319473	0.07178	1.49853e-05	0.00912974			SNV
Veillonella_parvula: 647723	T	C	-0.318095	0.071569	1.4993e-05	0.00912974			SNV
Veillonella_parvula: 718214	T	A	-0.317773	0.0714542	1.49768e-05	0.00912974			SNV
Ruthenibacterium_lactatiformans: 113178	A	G	-0.316227	0.0712555	1.50657e-05	0.00914664			SNV
Blautia_wexlerae: 1612204	T	C	-0.218689	0.0492768	1.50629e-05	0.00914664			SNV
Ruthenibacterium_lactatiformans: 16711	G	C	-0.321027	0.0723353	1.50587e-05	0.00914664			SNV
Ruthenibacterium_lactatiformans: 374990	A	G	-0.321377	0.0724121	1.50695e-05	0.00914664			SNV
Ruthenibacterium_lactatiformans: 148325	G	A	-0.319518	0.0720237	1.51705e-05	0.00919307			SNV
Ruthenibacterium_lactatiformans: 7458	A	G	-0.319518	0.0720237	1.51705e-05	0.00919307			SNV
Blautia_wexlerae: 2531785	A	G	-0.224089	0.0505246	1.52382e-05	0.00922671			SNV
Ruthenibacterium_lactatiformans: 3726	A	G	-0.318326	0.0717865	1.5296e-05	0.00925241			SNV
Veillonella_parvula: 632962	T	G	-0.316157	0.0713057	1.53299e-05	0.00925241			SNV
Ruthenibacterium_lactatiformans: 143513	A	G	-0.319623	0.0720358	1.53221e-05	0.00925241			SNV
Ruthenibacterium_lactatiformans: 42127	G	A	-0.314241	0.0708724	1.53249e-05	0.00925241			SNV
Lachnospira_eligens: 369709	A	G	-0.313205	0.0706462	1.53548e-05	0.00925256			SNV
Ruthenibacterium_lactatiformans: 62435	A	T	-0.308871	0.0696686	1.53548e-05	0.00925256			SNV
Ruthenibacterium_lactatiformans: 84329	G	A	-0.319064	0.071982	1.54116e-05	0.00926447			SNV
Ruthenibacterium_lactatiformans: 198898	A	G	-0.319064	0.071982	1.54116e-05	0.00926447			SNV
Ruthenibacterium_lactatiformans: 120161	A	G	-0.318249	0.0717961	1.54039e-05	0.00926447			SNV
Ruthenibacterium_lactatiformans: 24868	T	G	-0.307144	0.0692122	1.54435e-05	0.00927622			SNV
Ruthenibacterium_lactatiformans: 48862	A	G	-0.315956	0.0712956	1.54717e-05	0.00927837			SNV
Ruthenibacterium_lactatiformans: 11175	G	T	-0.313549	0.0707516	1.54683e-05	0.00927837			SNV
Ruthenibacterium_lactatiformans: 124365	A	C	-0.317778	0.0716084	1.54967e-05	0.00928594			SNV
Ruthenibacterium_lactatiformans: 1329	G	T	-0.319666	0.0720868	1.55175e-05	0.009291			SNV
Veillonella_parvula: 714810	C	T	-0.31404	0.0709026	1.56327e-05	0.0093099			SNV
Veillonella_parvula: 1372269	A	G	-0.318449	0.071897	1.56284e-05	0.0093099			SNV
Ruthenibacterium_lactatiformans: 106170	G	A	-0.319896	0.0722139	1.55897e-05	0.0093099			SNV
Ruthenibacterium_lactatiformans: 17748	A	G	-0.31751	0.0716868	1.56358e-05	0.0093099			SNV
Ruthenibacterium_lactatiformans: 1903	A	G	-0.317964	0.071786	1.56227e-05	0.0093099			SNV
Ruthenibacterium_lactatiformans: 210260	A	G	-0.317964	0.071786	1.56227e-05	0.0093099			SNV
Ruthenibacterium_lactatiformans: 114853	C	T	-0.319896	0.0722139	1.55897e-05	0.0093099			SNV
Ruthenibacterium_lactatiformans: 185949	T	G	-0.314494	0.0710226	1.57051e-05	0.00931424			SNV
Ruthenibacterium_lactatiformans: 185955	A	G	-0.314494	0.0710226	1.57051e-05	0.00931424			SNV
Ruthenibacterium_lactatiformans: 185966	C	T	-0.314494	0.0710226	1.57051e-05	0.00931424			SNV
Ruthenibacterium_lactatiformans: 185967	G	T	-0.314494	0.0710226	1.57051e-05	0.00931424			SNV
Ruthenibacterium_lactatiformans: 178031	A	G	-0.319442	0.0721334	1.56787e-05	0.00931424			SNV
Veillonella_parvula: 615576	G	A	-0.308517	0.0696865	1.57626e-05	0.00933966			SNV
Veillonella_parvula: 918599	G	C	-0.311552	0.0702591	1.58533e-05	0.00936521			SNV
Veillonella_parvula: 1751902	A	G	-0.307778	0.069522	1.57728e-05	0.00933966			SNV
Ruthenibacterium_lactatiformans: 42122	T	C	-0.317603	0.0717538	1.58249e-05	0.00935878			SNV
Ruthenibacterium_lactatiformans: 57892	A	G	-0.316929	0.0714046	1.583e-05	0.00935878			SNV
Veillonella_parvula: 368422	C	T	-0.31341	0.0708272	1.59113e-05	0.00937023			SNV
Veillonella_parvula: 1114648	A	G	-0.319162	0.0721164	1.59117e-05	0.00937023			SNV
Blautia_wexlerae: 2355889	T	C	-0.297158	0.0671521	1.59006e-05	0.00937023			SNV
Ruthenibacterium_lactatiformans: 51910	A	C	-0.31585	0.0713739	1.58914e-05	0.00937023			SNV
Veillonella_parvula: 1565781	T	A	-0.316172	0.0714709	1.59921e-05	0.00938356			SNV
Ruthenibacterium_lactatiformans: 185953	T	C	-0.313771	0.0709246	1.5977e-05	0.00938356			SNV
Ruthenibacterium_lactatiformans: 73701	A	G	-0.319019	0.0721156	1.59968e-05	0.00938356			SNV
Ruthenibacterium_lactatiformans: 53985	A	C	-0.321342	0.0725103	1.59269e-05	0.00937185			SNV
Ruthenibacterium_lactatiformans: 336957	G	A	-0.318583	0.0720005	1.59559e-05	0.00938153			SNV
Veillonella_parvula: 615972	G	T	-0.312974	0.0706622	1.60383e-05	0.0093965			SNV
Ruthenibacterium_lactatiformans: 118642	G	A	-0.317449	0.071778	1.60687e-05	0.0093965			SNV
Ruthenibacterium_lactatiformans: 118643	A	C	-0.317449	0.071778	1.60687e-05	0.0093965			SNV
Ruthenibacterium_lactatiformans: 14183	T	C	-0.319927	0.0723383	1.60689e-05	0.0093965			SNV
Ruthenibacterium_lactatiformans: 115926	T	C	-0.318016	0.0718522	1.60953e-05	0.00940462			SNV
Veillonella_parvula: 277757	T	C	-0.313958	0.0710011	1.61216e-05	0.0094127			SNV
Veillonella_parvula: 281390	T	C	-0.316707	0.0715515	1.62045e-05	0.00944806			SNV
Ruthenibacterium_lactatiformans: 133234	C	T	-0.318462	0.072029	1.63122e-05	0.00944806			SNV
Ruthenibacterium_lactatiformans: 340364	T	C	-0.31908	0.0721965	1.62761e-05	0.00944806			SNV
Ruthenibacterium_lactatiformans: 15460	A	C	-0.315895	0.0714824	1.6304e-05	0.00944806			SNV
Ruthenibacterium_lactatiformans: 77156	A	G	-0.316333	0.0715853	1.63197e-05	0.00944806			SNV
Ruthenibacterium_lactatiformans: 112127	T	C	-0.31908	0.0721965	1.62761e-05	0.00944806			SNV
Ruthenibacterium_lactatiformans: 18105	A	G	-0.318341	0.0720448	1.63411e-05	0.00944806			SNV
Ruthenibacterium_lactatiformans: 141397	T	C	-0.311987	0.0705869	1.62559e-05	0.00944806			SNV
Ruthenibacterium_lactatiformans: 70818	A	G	-0.318341	0.0720448	1.63411e-05	0.00944806			SNV
Ruthenibacterium_lactatiformans: 58741	G	C	-0.312544	0.0706128	1.62988e-05	0.00944806			SNV
Ruthenibacterium_lactatiformans: 85006	G	A	-0.314949	0.0711442	1.63457e-05	0.00944806			SNV
Ruthenibacterium_lactatiformans: 85009	C	T	-0.314949	0.0711442	1.63457e-05	0.00944806			SNV
Ruthenibacterium_lactatiformans: 85011	A	C	-0.314949	0.0711442	1.63457e-05	0.00944806			SNV
Veillonella_parvula: 454249	T	A	-0.318493	0.0720632	1.64404e-05	0.00948738			SNV
Ruthenibacterium_lactatiformans: 24144	A	G	-0.311565	0.0705366	1.64516e-05	0.00948738			SNV
Ruthenibacterium_lactatiformans: 173910	G	A	-0.311187	0.0704483	1.64387e-05	0.00948738			SNV
Bacteroides_thetaiotaomicron: 1306195	C	T	0.314215	0.07116	1.6561e-05	0.00952942			SNV
Blautia_wexlerae: 1063935	A	G	-0.276889	0.0627062	1.65625e-05	0.00952942			SNV
Ruthenibacterium_lactatiformans: 43055	A	C	-0.314718	0.0712752	1.65574e-05	0.00952942			SNV
Veillonella_parvula: 319147	T	A	-0.316895	0.0717899	1.66505e-05	0.00957111			SNV
Veillonella_parvula: 924712	C	T	-0.317618	0.0719808	1.67674e-05	0.009572			SNV
Veillonella_parvula: 1427919	T	C	-0.314411	0.0710631	1.67929e-05	0.009572			SNV
Veillonella_parvula: 1928609	T	G	-0.307332	0.0696294	1.66764e-05	0.009572			SNV
Veillonella_parvula: 1935412	A	G	-0.314821	0.0713777	1.69024e-05	0.009572			SNV
Bacteroides_ovatus: 2326046	T	A	-0.318173	0.0721137	1.67987e-05	0.009572			SNV
Blautia_wexlerae: 597114	T	C	-0.273535	0.0620148	1.68906e-05	0.009572			SNV
Blautia_wexlerae: 4136725	T	C	-0.314418	0.0712787	1.6869e-05	0.009572			SNV
Ruthenibacterium_lactatiformans: 38444	T	C	-0.316711	0.0717987	1.68697e-05	0.009572			SNV
Ruthenibacterium_lactatiformans: 107536	A	G	-0.316787	0.0717812	1.67185e-05	0.009572			SNV
Roseburia_intestinalis: 4093107	C	T	-0.317818	0.0719862	1.66604e-05	0.00957111			SNV
Ruthenibacterium_lactatiformans: 93386	C	T	-0.310441	0.070385	1.6904e-05	0.009572			SNV
Ruthenibacterium_lactatiformans: 84062	C	T	-0.316787	0.0717812	1.67185e-05	0.009572			SNV
Ruthenibacterium_lactatiformans: 129405	T	C	-0.316386	0.0716055	1.68519e-05	0.009572			SNV
Ruthenibacterium_lactatiformans: 301174	C	A	-0.31604	0.0715607	1.68214e-05	0.009572			SNV
Ruthenibacterium_lactatiformans: 116133	C	T	-0.316711	0.0717987	1.68697e-05	0.009572			SNV
Ruthenibacterium_lactatiformans: 22226	T	G	-0.312702	0.0708562	1.67213e-05	0.009572			SNV
Ruthenibacterium_lactatiformans: 67649	T	G	-0.315156	0.0714505	1.68879e-05	0.009572			SNV
Ruthenibacterium_lactatiformans: 74279	T	C	-0.317618	0.0719808	1.67674e-05	0.009572			SNV
Ruthenibacterium_lactatiformans: 12021	G	A	-0.317257	0.0719013	1.67778e-05	0.009572			SNV
Veillonella_parvula: 291309	C	A	-0.313441	0.0709981	1.67428e-05	0.009572			SNV
Ruthenibacterium_lactatiformans: 108529	A	G	-0.314272	0.0712662	1.69592e-05	0.00959604			SNV
Veillonella_parvula: 248460	T	G	-0.319492	0.0724055	1.70064e-05	0.00960789			SNV
Ruthenibacterium_lactatiformans: 41661	T	C	-0.317465	0.071999	1.69978e-05	0.00960789			SNV
Veillonella_parvula: 1871453	T	C	-0.307295	0.0697137	1.70935e-05	0.00960789			SNV
Ruthenibacterium_lactatiformans: 9114	T	C	-0.307295	0.0697137	1.70935e-05	0.00960789			SNV
Ruthenibacterium_lactatiformans: 223559	A	G	-0.315972	0.0716802	1.70852e-05	0.00960789			SNV
Ruthenibacterium_lactatiformans: 151917	T	C	-0.31151	0.0706708	1.7098e-05	0.00960789			SNV
Ruthenibacterium_lactatiformans: 84023	G	T	-0.315972	0.0716802	1.70852e-05	0.00960789			SNV
Ruthenibacterium_lactatiformans: 13603	C	T	-0.312956	0.0709964	1.70866e-05	0.00960789			SNV
Ruthenibacterium_lactatiformans: 245639	T	C	-0.315972	0.0716802	1.70852e-05	0.00960789			SNV
Veillonella_parvula: 625141	T	G	-0.31498	0.0714603	1.7108e-05	0.00960789			SNV
Veillonella_parvula: 1448560	T	C	-0.317448	0.0720235	1.72891e-05	0.00970232			SNV
Prevotella_copri: 25275531			0.288486	0.0654543	1.74105e-05	0.00976314			SNV
Ruthenibacterium_lactatiformans: 26632	T	C	-0.317164	0.0720329	1.74497e-05	0.00977783			SNV
Ruthenibacterium_lactatiformans: 47477	A	G	-0.313134	0.0711363	1.75343e-05	0.00981791			SNV
Veillonella_parvula: 296211	C	T	-0.313787	0.0712915	1.75661e-05	0.00982038			SNV
Veillonella_parvula: 460059	A	G	-0.313787	0.0712915	1.75661e-05	0.00982038			SNV
Ruthenibacterium_lactatiformans: 92647	T	C	-0.318373	0.072336	1.75779e-05	0.00982038			SNV
Ruminococcus_torques: 71135	C	A	-0.277877	0.063133	1.76544e-05	0.00984851			SNV
Ruthenibacterium_lactatiformans: 24264	A	G	-0.316349	0.0719093	1.77281e-05	0.00986764			SNV
Ruthenibacterium_lactatiformans: 10794	G	A	-0.316875	0.0718968	1.77121e-05	0.00986764			SNV
Ruthenibacterium_lactatiformans: 156410	A	G	-0.312803	0.0710801	1.76224e-05	0.00983791			SNV
Ruthenibacterium_lactatiformans: 33285	T	C	-0.316268	0.071834	1.77208e-05	0.00986764			SNV
Ruthenibacterium_lactatiformans: 71451	C	T	-0.302453	0.0687126	1.77728e-05	0.00987057			SNV
Ruthenibacterium_lactatiformans: 22815	G	A	-0.311626	0.0708441	1.77671e-05	0.00987057			SNV
Ruthenibacterium_lactatiformans: 22816	G	T	-0.311626	0.0708441	1.77671e-05	0.00987057			SNV
Veillonella_parvula: 168958	A	G	-0.306771	0.0697504	1.78145e-05	0.00988168			SNV
Ruthenibacterium_lactatiformans: 1623	A	G	-0.317542	0.0722091	1.78586e-05	0.00988168			SNV
Ruthenibacterium_lactatiformans: 1251	T	C	-0.314357	0.0714823	1.7847e-05	0.00988168			SNV
Ruthenibacterium_lactatiformans: 1254	G	T	-0.314357	0.0714823	1.7847e-05	0.00988168			SNV
Ruthenibacterium_lactatiformans: 32373	T	C	-0.315111	0.0716554	1.78542e-05	0.00988168			SNV
Veillonella_parvula: 1776164	T	C	-0.313938	0.0713995	1.79037e-05	0.00989143			SNV
Ruthenibacterium_lactatiformans: 243377	T	G	-0.317919	0.0723103	1.79288e-05	0.00989143			SNV
Ruthenibacterium_lactatiformans: 243378	C	T	-0.317919	0.0723103	1.79288e-05	0.00989143			SNV
Ruthenibacterium_lactatiformans: 243386	T	C	-0.317919	0.0723103	1.79288e-05	0.00989143			SNV
Anaerostipes_hadrus: 627110	A	C	-0.310026	0.0705404	1.80478e-05	0.00992919			SNV
Blautia_wexlerae: 121977	T	C	-0.315919	0.0718817	1.80501e-05	0.00992919			SNV
Ruthenibacterium_lactatiformans: 178496	G	A	-0.314734	0.0716066	1.80249e-05	0.00992919			SNV
Ruthenibacterium_lactatiformans: 43911	T	G	-0.316726	0.0720629	1.80385e-05	0.00992919			SNV
Ruthenibacterium_lactatiformans: 77936	T	G	-0.31318	0.0712738	1.81219e-05	0.00994683			SNV
Ruthenibacterium_lactatiformans: 12742	A	C	-0.314438	0.0715389	1.81176e-05	0.00994683			SNV
Ruthenibacterium_lactatiformans: 17178	T	C	-0.318452	0.0724457	1.8111e-05	0.00994683			SNV
Prevotella_copri:deletion729223	TA	T	0.395749	0.056085	2.81031e-11	1.63021e-06			InDel
Prevotella_copri:deletion7292231	TA	T	0.395749	0.056085	2.81031e-11	1.63021e-06			InDel
Prevotella_copri:deletion310033	GA	G	0.384995	0.0570266	1.5874e-10	4.03141e-06			InDel
Prevotella_copri:insertion2725182	A	ACT	0.385832	0.057262	1.73744e-10	4.03141e-06			InDel
Prevotella_copri:deletion2725183	TCA	T	0.385832	0.057262	1.73744e-10	4.03141e-06			InDel
Prevotella_copri:insertion27251821	A	ACT	0.376554	0.0570831	3.83593e-10	6.35757e-06			InDel
Prevotella_copri:deletion27251831	TCA	T	0.376554	0.0570831	3.83593e-10	6.35757e-06			InDel
Prevotella_copri:insertion1375070	A	AT	0.371526	0.0569099	5.46449e-10	7.9246e-06			InDel
Prevotella_copri:insertion21256	A	AT	0.395087	0.060912	6.88407e-10	7.98662e-06			InDel
Prevotella_copri:insertion212561	A	AT	0.395087	0.060912	6.88407e-10	7.98662e-06			InDel
Prevotella_copri:insertion812871	C	CGTA	0.366534	0.05748	1.24901e-09	1.12195e-05			InDel
Prevotella_copri:deletion1742764	AT	A	0.367904	0.057567	1.25719e-09	1.12195e-05			InDel
Prevotella_copri:insertion8128711	C	CGTA	0.366534	0.05748	1.24901e-09	1.12195e-05			InDel
Prevotella_copri:deletion17427641	AT	A	0.355367	0.0568771	2.85361e-09	2.36474e-05			InDel
Prevotella_copri:deletion726635	CTTT	C	0.361179	0.0589245	4.68469e-09	3.39687e-05			InDel
Prevotella_copri:deletion7266351	CTTT	C	0.361179	0.0589245	4.68469e-09	3.39687e-05			InDel
Prevotella_copri:insertion726640	C	CAAA	0.352326	0.0587361	9.31711e-09	5.68913e-05			InDel
Prevotella_copri:insertion7266401	C	CAAA	0.352326	0.0587361	9.31711e-09	5.68913e-05			InDel
Prevotella_copri:insertion13750701	A	AT	0.353479	0.0586308	8.95441e-09	5.68913e-05			InDel
Bacteroides_stercoris:insertion37955	G	GA	0.386205	0.0645484	1.03186e-08	5.98562e-05			InDel
Prevotella_copri:deletion15420791	TGGGG	T	0.339044	0.0568459	1.19616e-08	6.60828e-05			InDel
Prevotella_copri:insertion2460503	C	CT	0.343849	0.0581836	1.47584e-08	7.13421e-05			InDel
Prevotella_copri:insertion21766191	T	TCG	0.360456	0.0608677	1.38546e-08	7.13421e-05			InDel
Prevotella_copri:insertion24605031	C	CT	0.343849	0.0581836	1.47584e-08	7.13421e-05			InDel
Prevotella_copri:deletion1542079	TGGGG	T	0.332734	0.0563977	1.70094e-08	7.89345e-05			InDel
Prevotella_copri:insertion2888957	A	ATTAAT	0.33373	0.0569463	1.95161e-08	8.70839e-05			InDel
Prevotella_copri:insertion28889571	A	ATTAAT	0.337212	0.0579468	2.36495e-08	0.000101619			InDel
Prevotella_copri:deletion1389051	TTA	T	0.338087	0.0583807	2.72981e-08	0.000113108			InDel
Prevotella_copri:deletion3272209	GAT	G	0.33578	0.058571	3.64264e-08	0.000145726			InDel
Prevotella_copri:insertion2046133	C	CT	0.346779	0.0606996	4.17088e-08	0.000156029			InDel
Prevotella_copri:insertion3012000	T	TGGCAAGCGCGAC	0.32537	0.057085	4.43814e-08	0.000156029			InDel
Prevotella_copri:insertion20461331	C	CT	0.346779	0.0606996	4.17088e-08	0.000156029			InDel
Prevotella_copri:insertion30120001	T	TGGCAAGCGCGAC	0.32537	0.057085	4.43814e-08	0.000156029			InDel
Prevotella_copri:deletion505372	AT	A	0.335547	0.0590492	4.72477e-08	0.000156614			InDel
Prevotella_copri:deletion5053721	AT	A	0.335547	0.0590492	4.72477e-08	0.000156614			InDel
Prevotella_copri:insertion1697435	A	AT	0.336315	0.059531	5.64909e-08	0.000182051			InDel
Prevotella_copri:insertion14085621	G	GT	0.318811	0.0565827	5.97541e-08	0.000187363			InDel
Prevotella_copri:deletion2050990	GAA	G	0.324226	0.0580618	7.67681e-08	0.000234377			InDel
Prevotella_copri:deletion3100331	GA	G	0.330411	0.0592662	8.03236e-08	0.000238944			InDel
Prevotella_copri:deletion717916	AT	A	0.316127	0.0568608	8.66874e-08	0.000239455			InDel
Prevotella_copri:deletion7179161	AT	A	0.316127	0.0568608	8.66874e-08	0.000239455			InDel
Prevotella_copri:deletion13890511	TTA	T	0.32228	0.0578422	8.25815e-08	0.000239455			InDel
Ruthenibacterium_lactatiformans:deletion54492	AGCCGGGGCCGGG	A	-0.387178	0.0697447	9.03255e-08	0.000243702			InDel
Prevotella_copri:insertion507240	T	TC	0.374411	0.0678604	1.10841e-07	0.000285762			InDel
Prevotella_copri:deletion20509901	GAA	G	0.318449	0.057759	1.08939e-07	0.000285762			InDel
Prevotella_copri:deletion211680	TC	T	0.324258	0.0594183	1.43571e-07	0.000356133			InDel
Prevotella_copri:deletion8206501	AT	A	0.328119	0.0601369	1.44275e-07	0.000356133			InDel
Prevotella_copri:deletion901507	GT	G	0.32072	0.0590031	1.643e-07	0.000386908			InDel
Prevotella_copri:insertion3141688	C	CAAG	0.316927	0.0584898	1.73417e-07	0.000386908			InDel
Prevotella_copri:insertion2972071	A	AC	0.314995	0.058112	1.71747e-07	0.000386908			InDel
Prevotella_copri:deletion9015071	GT	G	0.32072	0.0590031	1.643e-07	0.000386908			InDel
Prevotella_copri:insertion31416881	C	CAAG	0.316927	0.0584898	1.73417e-07	0.000386908			InDel
Prevotella_copri:insertion229724	C	CGGT	0.316549	0.0588897	2.13893e-07	0.000453672			InDel
Ruthenibacterium_lactatiformans:deletion29273	TG	T	-0.379549	0.0706248	2.15073e-07	0.000453672			InDel
Prevotella_copri:insertion2297241	C	CGGT	0.316549	0.0588897	2.13893e-07	0.000453672			InDel
Prevotella_copri:insertion2176619	T	TCG	0.33008	0.0615381	2.261e-07	0.000468414			InDel
Prevotella_copri:insertion33473	T	TAAAG	0.324287	0.0605899	2.39196e-07	0.000470348			InDel
Prevotella_copri:insertion2116801	TC	T	0.320803	0.0598909	2.34282e-07	0.000470348			InDel
Prevotella_copri:insertion334731	T	TAAAG	0.324287	0.0605899	2.39196e-07	0.000470348			InDel
Eubacterium_rectale:insertion3104920	T	TC	-0.319287	0.0598841	2.63948e-07	0.00051037			InDel
Prevotella_copri:deletion21284	TA	T	0.301888	0.0566802	2.71139e-07	0.000515679			InDel
Prevotella_copri:insertion21604531	A	AT	0.306912	0.0577078	2.81478e-07	0.00052671			InDel
Prevotella_copri:insertion17996391	T	TC	0.310773	0.0585843	3.00575e-07	0.000553517			InDel
Eubacterium_rectale:insertion3104912	C	CCCG	-0.316241	0.0597674	3.2069e-07	0.000572388			InDel
Prevotella_copri:insertion1535710	A	ATT	0.302281	0.0571279	3.20538e-07	0.000572388			InDel
Veillonella_parvula:deletion1107759	CAT	C	-0.369202	0.0699921	3.46679e-07	0.000576439			InDel
Prevotella_copri:deletion452136	TAA	T	0.307239	0.0582729	3.52772e-07	0.000576439			InDel
Prevotella_copri:insertion1375181	C	CG	0.303442	0.0575274	3.46978e-07	0.000576439			InDel
Prevotella_copri:deletion4521361	TAA	T	0.307239	0.0582729	3.52772e-07	0.000576439			InDel
Prevotella_copri:insertion13751811	C	CG	0.303442	0.0575274	3.46978e-07	0.000576439			InDel
Prevotella_copri:deletion21766151	TTA	T	0.319032	0.0602937	3.4439e-07	0.000576439			InDel
Prevotella_copri:insertion1799639	T	TC	0.306534	0.0582209	3.63445e-07	0.000585631			InDel
Prevotella_copri:deletion2341592	TAA	T	0.300974	0.0573082	3.94656e-07	0.000618735			InDel
Prevotella_copri:deletion23415921	TAA	T	0.300974	0.0573082	3.94656e-07	0.000618735			InDel
Veillonella_parvula:insertion1107753	A	ATAG	-0.366017	0.0699989	4.31676e-07	0.000666858			InDel
Prevotella_copri:deletion693172	TATA	T	0.306157	0.0586376	4.47794e-07	0.000666858			InDel
Prevotella_copri:deletion820650	AT	A	0.313111	0.0599724	4.48343e-07	0.000666858			InDel
Prevotella_copri:deletion6931721	TATA	T	0.306157	0.0586376	4.47794e-07	0.000666858			InDel
Prevotella_copri:insertion1726530	C	CG	0.300758	0.0578456	4.96666e-07	0.000702698			InDel
Prevotella_copri:deletion1726532	AG	A	0.300758	0.0578456	4.96666e-07	0.000702698			InDel
Prevotella_copri:insertion17265301	C	CG	0.300758	0.0578456	4.96666e-07	0.000702698			InDel
Prevotella_copri:deletion17265321	AG	A	0.300758	0.0578456	4.96666e-07	0.000702698			InDel
Prevotella_copri:insertion2816841	A	AT	0.315058	0.0606921	5.16374e-07	0.000713186			InDel
Prevotella_copri:insertion28168411	A	AT	0.315058	0.0606921	5.16374e-07	0.000713186			InDel
Prevotella_copri:insertion297207	A	AC	0.30578	0.0589599	5.28356e-07	0.00072115			InDel
Prevotella_copri:insertion2723898	G	GC	0.310034	0.0599936	5.76406e-07	0.000768648			InDel
Prevotella_copri:insertion27238981	G	GC	0.310034	0.0599936	5.76406e-07	0.000768648			InDel
Prevotella_copri:deletion2837138	TA	T	0.296142	0.0579311	7.49047e-07	0.000987517			InDel
Prevotella_copri:deletion567447	AAG	A	0.309903	0.0611803	9.58e-07	0.00118238			InDel
Prevotella_copri:insertion567450	A	ATTT	0.309903	0.0611803	9.58e-07	0.00118238			InDel
Prevotella_copri:insertion1466906	T	TGCC	0.295765	0.0583649	9.21551e-07	0.00118238			InDel
Prevotella_copri:deletion5674471	AAG	A	0.309903	0.0611803	9.58e-07	0.00118238			InDel
Prevotella_copri:insertion5674501	A	ATTT	0.309903	0.0611803	9.58e-07	0.00118238			InDel
Prevotella_copri:insertion14669061	T	TGCC	0.295765	0.0583649	9.21551e-07	0.00118238			InDel
Alistipes_putredinis:insertion152193	T	TTG	0.293733	0.0583105	1.06045e-06	0.00122936			InDel
Alistipes_putredinis:deletion152195	CCT	C	0.293733	0.0583105	1.06045e-06	0.00122936			InDel
Prevotella_copri:insertion3267521	C	CGT	0.304273	0.0603979	1.05766e-06	0.00122936			InDel
Prevotella_copri:deletion3267522	TGA	T	0.304273	0.0603979	1.05766e-06	0.00122936			InDel
Ruthenibacterium_lactatiformans:deletion8989	TAAGCGTCTGCAGGTGCGG	T	-0.35611	0.0707233	1.07024e-06	0.00122936			InDel
Prevotella_copri:insertion32675211	C	CGT	0.304273	0.0603979	1.05766e-06	0.00122936			InDel
Prevotella_copri:deletion32675221	TGA	T	0.304273	0.0603979	1.05766e-06	0.00122936			InDel
Bacteroides_stercoris:deletion38060	ATTT	A	0.324231	0.0644798	1.12133e-06	0.00127541			InDel
Prevotella_copri:insertion104000	A	AG	0.293081	0.0586295	1.26595e-06	0.00141221			InDel
Prevotella_copri:insertion1040001	A	AG	0.293081	0.0586295	1.26595e-06	0.00141221			InDel
Prevotella_copri:insertion2160453	A	AT	0.290381	0.0581401	1.29154e-06	0.00142704			InDel
Ruthenibacterium_lactatiformans:insertion207976	T	TAAGGAG	-0.353716	0.0709234	1.35707e-06	0.0014853			InDel
Ruthenibacterium_lactatiformans:deletion6013	AAT	A	-0.35398	0.0710745	1.37803e-06	0.00149414			InDel
Prevotella_copri:deletion527721	TA	T	0.291543	0.058662	1.44626e-06	0.0015536			InDel
Prevotella_copri:insertion5072401	T	TC	0.312026	0.0628122	1.46137e-06	0.00155543			InDel
Prevotella_copri:insertion2455627	C	CT	0.28575	0.0576202	1.51872e-06	0.00160178			InDel
Prevotella_copri:deletion31789101	TAAA	T	0.285817	0.0577483	1.60398e-06	0.00167646			InDel
Bacteroides_stercoris:insertion38055	G	GCGC	0.333134	0.0674756	1.69263e-06	0.00175332			InDel
Ruthenibacterium_lactatiformans:insertion119721	G	GA	-0.349349	0.0709006	1.75685e-06	0.00180374			InDel
Prevotella_copri:insertion1589412	C	CAT	0.292327	0.0594924	1.86925e-06	0.00182238			InDel
Prevotella_copri:insertion2927599	C	CTA	0.294365	0.0597492	1.86155e-06	0.00182238			InDel
Prevotella_copri:deletion2979857	CT	C	0.292327	0.0594924	1.86925e-06	0.00182238			InDel
Prevotella_copri:deletion28371381	TA	T	0.292327	0.0594924	1.86925e-06	0.00182238			InDel
Prevotella_copri:insertion29275991	C	CTA	0.294365	0.0597492	1.86155e-06	0.00182238			InDel
Prevotella_copri:deletion29798571	CT	C	0.292327	0.0594924	1.86925e-06	0.00182238			InDel
Ruthenibacterium_lactatiformans:deletion119421	GC	G	-0.34615	0.0704006	1.90756e-06	0.00183011			InDel
Anaerostipes_hadrus:insertion185629	C	CT	-0.318188	0.0648132	1.90873e-06	0.00183011			InDel
Prevotella_copri:insertion108817	C	CT	0.303927	0.0619347	1.92495e-06	0.00183053			InDel
Prevotella_copri:deletion5277211	TA	T	0.285766	0.0582563	1.94158e-06	0.00183134			InDel
Prevotella_copri:insertion2036413	T	TA	0.281903	0.0575326	1.99016e-06	0.00185513			InDel
Prevotella_copri:deletion2176615	TTA	T	0.298903	0.061014	1.99878e-06	0.00185513			InDel
Prevotella_copri:deletion2963471	TA	T	0.297015	0.06057	2.05363e-06	0.00187602			InDel
Prevotella_copri:deletion29634711	TA	T	0.297015	0.06057	2.05363e-06	0.00187602			InDel
Prevotella_copri:insertion398028	A	AT	0.286927	0.0587491	2.13931e-06	0.00193902			InDel
Prevotella_copri:deletion2357299	CA	C	0.284227	0.0582916	2.21795e-06	0.00197937			InDel
Prevotella_copri:deletion23572991	CA	C	0.284227	0.0582916	2.21795e-06	0.00197937			InDel
Prevotella_copri:deletion32722091	GAT	G	0.280365	0.0575203	2.2358e-06	0.00198006			InDel
Prevotella_copri:deletion2678013	AT	A	0.292652	0.0603117	2.48413e-06	0.00218333			InDel
Prevotella_copri:deletion14742961	CT	C	0.294665	0.0608002	2.53392e-06	0.00221034			InDel
Veillonella_parvula:deletion1424508	TA	T	-0.331374	0.0685476	2.67727e-06	0.00231796			InDel
Prevotella_copri:insertion20364131	T	TA	0.276126	0.0572536	2.81723e-06	0.00242106			InDel
Prevotella_copri:deletion33469	CTCTT	C	0.287334	0.0597773	3.02824e-06	0.00253091			InDel
Prevotella_copri:deletion2829502	TGTCTTA	T	0.285404	0.0593795	3.03231e-06	0.00253091			InDel
Prevotella_copri:deletion334691	CTCTT	C	0.287334	0.0597773	3.02824e-06	0.00253091			InDel
Prevotella_copri:deletion28295021	TGTCTTA	T	0.285404	0.0593795	3.03231e-06	0.00253091			InDel
Prevotella_copri:deletion1474296	CT	C	0.290427	0.0605461	3.1662e-06	0.00260665			InDel
Prevotella_copri:deletion2036415	GT	G	0.274588	0.0572457	3.168e-06	0.00260665			InDel
Prevotella_copri:deletion2927594	TTA	T	0.283866	0.0594141	3.44688e-06	0.00279645			InDel
Prevotella_copri:deletion29275941	TTA	T	0.283866	0.0594141	3.44688e-06	0.00279645			InDel
Prevotella_copri:insertion10442691	T	TG	0.311726	0.065408	3.63422e-06	0.00292797			InDel
Ruthenibacterium_lactatiformans:insertion16134	G	GC	-0.332795	0.0699218	3.73796e-06	0.00297029			InDel
Prevotella_copri:insertion15894121	C	CAT	0.281934	0.0592221	3.71985e-06	0.00297029			InDel
Alistipes_putredinis:insertion152166	T	TGAA	0.27617	0.0580823	3.83007e-06	0.00300236			InDel
Alistipes_putredinis:deletion152167	TTTA	T	0.27617	0.0580823	3.83007e-06	0.00300236			InDel
Ruthenibacterium_lactatiformans:insertion95076	T	TGCC	-0.318313	0.0670681	3.98078e-06	0.00308397			InDel
Prevotella_copri:insertion1088171	C	CT	0.294696	0.0621069	3.98735e-06	0.00308397			InDel
Prevotella_copri:deletion760913	GC	G	0.278032	0.0585299	4.01743e-06	0.00308667			InDel
Prevotella_copri:deletion1589406	ATT	A	0.280396	0.0592318	4.18852e-06	0.00319694			InDel
Prevotella_copri:deletion962929	ATTG	A	0.273835	0.0579665	4.37511e-06	0.00331753			InDel
Ruthenibacterium_lactatiformans:insertion186402	T	TGCGACGGGG	-0.336242	0.0711016	4.42977e-06	0.00333717			InDel
Anaerostipes_hadrus:insertion185627	A	ATT	-0.305427	0.0647311	4.49387e-06	0.00335234			InDel
Prevotella_copri:insertion32118021	T	TA	0.275473	0.0583672	4.50769e-06	0.00335234			InDel
Prevotella_copri:insertion567348	T	TTAAGATTGTTTATTCAGAGAAACGGTATTAGTTAAGGTAAAGA	0.278857	0.0592398	4.71105e-06	0.00348126			InDel
Blautia_wexlerae:insertion382766	T	TA	-0.309131	0.065563	4.75332e-06	0.00349026			InDel
[truncated: 76 more rows]
