# Supplementary material for: Integrative multi-omics reveals microbial genomic variants driving altered host-microbe interactions in autism spectrum disorder
Source: Cell Rep Med. 2025 Dec 19;7(1):102516. doi: 10.1016/j.xcrm.2025.102516 (PMC12866134; doi:10.1016/j.xcrm.2025.102516)
Supplement: Data S3. The annotation and differential analysis results on microbial SVs, related to Figure 2 [file mmc4.xlsx]

## Sheet: Data S3
Data S3. The annotation and differential analysis results on microbial SVs, related to Figure2.
Taxa ID	vSV_count	dSV_count	Average length of vSV (kbp)	Average length of dSV (kbp)	Count of dSV signatures	Count of vSV signatures	Average length of differential vSV (kbp)	Average length of differential dSV (kbp)	Superkingdom	Phylum	Class	Order	Family	Genus	Species	organism
1121115	71	259	3.70423	3.46718	34	26	1.92377	3.14759	Bacteria	Firmicutes	Clostridia	Clostridiales	Lachnospiraceae	Blautia	Blautia_wexlerae	Blautia wexlerae DSM 19850
657313	55	247	3.01818	2.53036					Bacteria	Firmicutes	Clostridia	Clostridiales	Lachnospiraceae	Blautia	Ruminococcus_torques	Ruminococcus torques L2-14
245014	70	173	2.35714	2.59538					Bacteria	Firmicutes	Clostridia	Clostridiales			butyrate-producing bacterium SS3/4	butyrate-producing bacterium SS3/4
657318	93	130	2.27957	3.47692					Bacteria	Firmicutes	Clostridia	Clostridiales	Lachnospiraceae		Eubacterium_rectale	[Eubacterium] rectale DSM 17629
585394	113	108	2.15929	4.01852					Bacteria	Firmicutes	Clostridia	Clostridiales	Lachnospiraceae	Roseburia	Roseburia_hominis	Roseburia hominis A2-183
718255	80	138	3.125	3.94928	1			1	Bacteria	Firmicutes	Clostridia	Clostridiales	Lachnospiraceae	Roseburia	Roseburia_intestinalis	Roseburia intestinalis XB6B4
1280698	75	140	1.82667	3.82143					Bacteria	Firmicutes	Clostridia	Clostridiales	Lachnospiraceae	Dorea	Dorea_longicatena	Dorea longicatena AGR2136
665956	89	116	2.5618	4.91379	21	70	2.52857	5.66667	Bacteria	Firmicutes	Clostridia	Clostridiales	Ruminococcaceae	Subdoligranulum	Subdoligranulum sp. 4_3_54A2FAA	Subdoligranulum sp. 4_3_54A2FAA
657309	19	168	6.36842	7.63095					Bacteria	Bacteroidetes	Bacteroidia	Bacteroidales	Bacteroidaceae	Bacteroides	Bacteroides_xylanisolvens	Bacteroides xylanisolvens XB1A
470146	80	81	2.975	3.7284					Bacteria	Firmicutes	Clostridia	Clostridiales	Lachnospiraceae	Coprococcus	Coprococcus_comes	Coprococcus comes ATCC 27758
500632	53	108	2.73585	5.2963		1	1		Bacteria	Firmicutes	Clostridia	Clostridiales	Lachnospiraceae	Tyzzerella	Tyzzerella_nexilis	Tyzzerella nexilis DSM 1787
748224	37	120	5.2973	3					Bacteria	Firmicutes	Clostridia	Clostridiales	Ruminococcaceae	Faecalibacterium	Faecalibacterium_prausnitzii	Faecalibacterium cf. prausnitzii KLE1255
411469	65	88	2.36923	3.45455		1	1		Bacteria	Firmicutes	Clostridia	Clostridiales	Eubacteriaceae	Eubacterium	[Eubacterium] hallii DSM 3353	[Eubacterium] hallii DSM 3353
411470	55	83	3.49091	4.96386	1			1	Bacteria	Firmicutes	Clostridia	Clostridiales	Lachnospiraceae	Blautia	Ruminococcus_gnavus	Ruminococcus gnavus ATCC 29149
1160721	30	107	2.7	3.57944					Bacteria	Firmicutes	Clostridia	Clostridiales	Ruminococcaceae	Ruminococcus	Ruminococcus_bicirculans	Ruminococcus bicirculans
1504823	13	122	3.61538	3.32787					Bacteria						bacterium LF-3	bacterium LF-3
1519439	19	112	4	2.08036					Bacteria	Firmicutes	Clostridia	Clostridiales	Oscillospiraceae	Oscillibacter	Oscillibacter sp. ER4	Oscillibacter sp. ER4
435591	28	100	5.14286	7.36					Bacteria	Bacteroidetes	Bacteroidia	Bacteroidales	Tannerellaceae	Parabacteroides	Parabacteroides_distasonis	Parabacteroides distasonis ATCC 8503
411463	33	93	3.33333	2.91398					Bacteria	Firmicutes	Clostridia	Clostridiales	Eubacteriaceae	Eubacterium	Eubacterium_ventriosum	Eubacterium ventriosum ATCC 27560
216816	20	105	3.9	3.45714					Bacteria	Actinobacteria	Actinobacteria	Bifidobacteriales	Bifidobacteriaceae	Bifidobacterium	Bifidobacterium_longum	Bifidobacterium longum
411479	17	105	7.88235	7.93333					Bacteria	Bacteroidetes	Bacteroidia	Bacteroidales	Bacteroidaceae	Bacteroides	Bacteroides_uniformis	Bacteroides uniformis ATCC 8492
717959	41	79	6.80488	5.48101	4	14	7.28571	1	Bacteria	Bacteroidetes	Bacteroidia	Bacteroidales	Rikenellaceae	Alistipes	Alistipes_shahii	Alistipes shahii WAL 8301
562	32	86	5.5625	8.75581	1			1	Bacteria	Proteobacteria	Gammaproteobacteria	Enterobacterales	Enterobacteriaceae	Escherichia	Escherichia_coli	Escherichia coli
1408428	36	81	3.16667	4.74074					Bacteria	Proteobacteria	Deltaproteobacteria	Desulfovibrionales	Desulfovibrionaceae	Bilophila	Bilophila_wadsworthia	Bilophila wadsworthia ATCC 49260
742741	48	62	2.08333	3.24194		7	1.28571		Bacteria	Firmicutes	Clostridia	Clostridiales	Lachnospiraceae	Lachnoclostridium	Clostridium_symbiosum	[Clostridium] symbiosum WAL-14673
272559	12	90	6.91667	6.46667					Bacteria	Bacteroidetes	Bacteroidia	Bacteroidales	Bacteroidaceae	Bacteroides	Bacteroides_fragilis	Bacteroides fragilis NCTC 9343
515620	19	77	2.26316	3.01299	1	1	1	1	Bacteria	Firmicutes	Clostridia	Clostridiales	Eubacteriaceae	Eubacterium	Eubacterium_eligens	[Eubacterium] eligens ATCC 27750
657323	38	58	3.63158	8.05172					Bacteria	Firmicutes	Clostridia	Clostridiales	Ruminococcaceae	Ruminococcus	Ruminococcus sp. SR1/5	Ruminococcus sp. SR1/5
411459	55	34	3.89091	4.88235					Bacteria	Firmicutes	Clostridia	Clostridiales	Lachnospiraceae	Blautia	Blautia_obeum	Blautia obeum ATCC 29174
665950	34	55	2.70588	5.14545	2			4	Bacteria	Firmicutes	Clostridia	Clostridiales	Lachnospiraceae		Lachnospiraceae_bacterium_3_1_46FAA	Lachnospiraceae bacterium 3_1_46FAA
657321	19	64	3.78947	3.48438					Bacteria	Firmicutes	Clostridia	Clostridiales	Ruminococcaceae	Ruminococcus	Ruminococcus_bromii	Ruminococcus bromii L2-63
1226322	24	55	3.66667	8.98182					Bacteria	Firmicutes	Clostridia	Clostridiales	Oscillospiraceae	Oscillibacter	Oscillibacter_sp._KLE_1728	Oscillibacter sp. KLE 1728
547043	9	70	7.77778	4.45714					Bacteria	Actinobacteria	Actinobacteria	Bifidobacteriales	Bifidobacteriaceae	Bifidobacterium	Bifidobacterium_pseudocatenulatum	Bifidobacterium pseudocatenulatum DSM 20438 = JCM 1200 = LMG 10505
471875	31	47	2.54839	2.93617					Bacteria	Firmicutes	Clostridia	Clostridiales	Ruminococcaceae	Ruminococcus	Ruminococcus_lactaris	Ruminococcus lactaris ATCC 29176
1232451	62	13	3.1129	56.6923					Bacteria	Firmicutes	Clostridia	Clostridiales	Clostridiaceae	Hungatella	Hungatella_hathewayi	Hungatella hathewayi VE202-11
709991	20	49	4.05	15.2041					Bacteria	Bacteroidetes	Bacteroidia	Bacteroidales	Odoribacteraceae	Odoribacter	Odoribacter_splanchnicus	Odoribacter splanchnicus DSM 20712
411477	16	51	9.375	11.3529					Bacteria	Bacteroidetes	Bacteroidia	Bacteroidales	Tannerellaceae	Parabacteroides	Parabacteroides_merdae	Parabacteroides merdae ATCC 43184
592028	11	53	3.54545	3.13208					Bacteria	Firmicutes	Negativicutes	Veillonellales	Veillonellaceae	Dialister	Dialister_invisus	Dialister invisus DSM 15470
411901	20	42	5.3	8.19048					Bacteria	Bacteroidetes	Bacteroidia	Bacteroidales	Bacteroidaceae	Bacteroides	Bacteroides_caccae	Bacteroides caccae ATCC 43185
445970	9	42	7.11111	5.78571					Bacteria	Bacteroidetes	Bacteroidia	Bacteroidales	Rikenellaceae	Alistipes	Alistipes_putredinis	Alistipes putredinis DSM 17216
762966	13	36	8	10.5278					Bacteria	Proteobacteria	Betaproteobacteria	Burkholderiales	Sutterellaceae	Parasutterella	Parasutterella_excrementihominis	Parasutterella excrementihominis YIT 11859
742765	44	1	2.27273	20					Bacteria	Firmicutes	Clostridia	Clostridiales	Lachnospiraceae	Dorea	Dorea_formicigenerans	Dorea formicigenerans 4_6_53AFAA
1232446	7	35	7.14286	4.6					Bacteria	Firmicutes	Clostridia	Clostridiales			Clostridiales_bacterium_VE202-18	Clostridiales bacterium VE202-18
471870	4	32	14.5	13.7188					Bacteria	Bacteroidetes	Bacteroidia	Bacteroidales	Bacteroidaceae	Bacteroides	Bacteroides_intestinalis	Bacteroides intestinalis DSM 17393
1262914	1	33	2	6.42424	1			2	Bacteria	Firmicutes	Negativicutes	Acidaminococcales	Acidaminococcaceae	Phascolarctobacterium	Phascolarctobacterium_sp._CAG:207	Phascolarctobacterium sp. CAG:207
1680	4	29	1.25	3.03448					Bacteria	Actinobacteria	Actinobacteria	Bifidobacteriales	Bifidobacteriaceae	Bifidobacterium	Bifidobacterium_adolescentis	Bifidobacterium adolescentis
479437	10	18	1.7	10.8889					Bacteria	Actinobacteria	Coriobacteriia	Eggerthellales	Eggerthellaceae	Eggerthella	Eggerthella_lenta	Eggerthella lenta DSM 2243
1232443	20	6	5.7	5					Bacteria	Firmicutes	Clostridia	Clostridiales			Clostridiales_bacterium_VE202-13	Clostridiales bacterium VE202-13
1232452	17	9	2.05882	4.66667					Bacteria	Firmicutes	Clostridia	Clostridiales			Clostridiales_bacterium_VE202-14	Clostridiales bacterium VE202-14
428125	8	17	3.5	12.4706					Bacteria	Firmicutes	Clostridia	Clostridiales	Ruminococcaceae	Ruminiclostridium	Clostridium_leptum	[Clostridium] leptum DSM 753
349741	3	21	2.33333	9.33333					Bacteria	Verrucomicrobia	Verrucomicrobiae	Verrucomicrobiales	Akkermansiaceae	Akkermansia	Akkermansia_muciniphila	Akkermansia muciniphila ATCC BAA-835
997884	10	11	6	21.2727					Bacteria	Bacteroidetes	Bacteroidia	Bacteroidales	Bacteroidaceae	Bacteroides	Bacteroides_nordii	Bacteroides nordii CL02T12C05
411473	11	9	5.45455	4.88889					Bacteria	Firmicutes	Clostridia	Clostridiales	Ruminococcaceae	Ruminococcus	Ruminococcus_callidus	Ruminococcus callidus ATCC 27760
742726	3	17	56.6667	8.47059	1	1	52	2	Bacteria	Bacteroidetes	Bacteroidia	Bacteroidales	Barnesiellaceae	Barnesiella	Barnesiella_intestinihominis	Barnesiella intestinihominis YIT 11860
1122217	7	12	6.42857	4.58333		2	5		Bacteria	Firmicutes	Negativicutes	Selenomonadales	Selenomonadaceae	Megamonas	Megamonas_rupellensis	Megamonas rupellensis DSM 19944
1118061	7	9	24	7.44444		1	2		Bacteria	Bacteroidetes	Bacteroidia	Bacteroidales	Rikenellaceae	Alistipes	Alistipes_obesi	Alistipes obesi
445973	11	5	4.18182	6.4					Bacteria	Firmicutes	Clostridia	Clostridiales	Peptostreptococcaceae	Intestinibacter	Intestinibacter_bartlettii	Intestinibacter bartlettii DSM 16795
1128111	8	0	7.875	0					Bacteria	Firmicutes	Negativicutes	Veillonellales	Veillonellaceae	Veillonella	Veillonella_atypica	Veillonella atypica KON
470145	3	2	12.6667	9.5					Bacteria	Bacteroidetes	Bacteroidia	Bacteroidales	Bacteroidaceae	Bacteroides	Bacteroides_coprocola	Bacteroides coprocola DSM 17136
537011	4	0	4.5	0		4	4.5		Bacteria	Bacteroidetes	Bacteroidia	Bacteroidales	Prevotellaceae	Prevotella	Prevotella_copri_clade_A	Prevotella copri DSM 18205
1121098	3	0	35.3333	0					Bacteria	Bacteroidetes	Bacteroidia	Bacteroidales	Bacteroidaceae	Bacteroides	Bacteroides_massiliensis	Bacteroides massiliensis B84634 = Timone 84634 = DSM 17679 = JCM 13223
702459	2	1	8	1					Bacteria	Actinobacteria	Actinobacteria	Bifidobacteriales	Bifidobacteriaceae	Bifidobacterium	Bifidobacterium_bifidum	Bifidobacterium bifidum PRL2010
742725	1	0	2	0					Bacteria	Bacteroidetes	Bacteroidia	Bacteroidales	Rikenellaceae	Alistipes	Alistipes_indistinctus	Alistipes indistinctus YIT 12060
