# Supplementary material for: Integrative multi-omics reveals microbial genomic variants driving altered host-microbe interactions in autism spectrum disorder
Source: Cell Rep Med. 2025 Dec 19;7(1):102516. doi: 10.1016/j.xcrm.2025.102516 (PMC12866134; doi:10.1016/j.xcrm.2025.102516)
Supplement: Data S4. Information on 42 reference strains of InDel and SNV annotation, related to Figure 2 [file mmc5.xlsx]

## Sheet: TableS4
Data S4. Information on 42 reference strains of InDel and SNV annotation, related to Figure2.
Taxa ID	Species	Strains	Assembly_ID	Assembly Name	Assembly Status	RefSeq_category	Average abundance (%)	Prevalence	Genome coverage
853	Faecalibacterium prausnitzii	M21/2	GCF_000154385.1	ASM15438v1	Scaffold	representative genome	7.35387	1	104.384
821	Phocaeicola vulgatus	MG01-10	GCF_020885855.1	ASM2088585v1	Complete Genome	representative genome	6.18996	1	52.9791
820	Bacteroides uniformis	CL03T12C37	GCF_018292165.1	ASM1829216v1	Complete Genome	representative genome	4.42474	0.995025	62.5433
357276	Phocaeicola dorei		GCF_902387545.1	UHGG_MGYG-HGUT-02478	Complete Genome	representative genome	3.06164	0.965174	106.82
28116	Bacteroides ovatus	ATCC 8483	GCF_001314995.1	ASM131499v1	Complete Genome	representative genome	2.99366	0.995025	80.7675
165179	Prevotella copri	FDAARGOS_1573	GCF_020735445.1	ASM2073544v1	Complete Genome	representative genome	2.91966	0.751244	166.91
817	Bacteroides fragilis	FDAARGOS_1225	GCF_016889925.1	ASM1688992v1	Complete Genome	representative genome	2.38385	0.995025	34.6741
310297	Phocaeicola plebeius		GCF_902374375.1	MGYG-HGUT-01364	Scaffold	representative genome	1.94628	0.80597	82.2377
28117	Alistipes putredinis	DSM 17216	GCF_000154465.1	ASM15446v1	Scaffold	representative genome	1.89664	0.925373	45.6185
218538	Dialister invisus	DSM 15470	GCF_000160055.1	ASM16005v1	Scaffold	representative genome	1.87758	0.965174	76.769
46506	Bacteroides stercoris	ATCC 43183	GCF_000154525.1	ASM15452v1	Scaffold	representative genome	1.862	0.890547	93.5249
328813	Alistipes onderdonkii	3BBH6	GCF_006542645.1	Aond_1.0	Complete Genome	representative genome	1.82402	0.945274	69.7759
818	Bacteroides thetaiotaomicron	DSM 2079	GCF_014131755.1	ASM1413175v1	Complete Genome	representative genome	1.58123	0.995025	28.2687
360807	Roseburia inulinivorans	FDAARGOS_1587	GCF_020731525.1	ASM2073152v1	Contig	representative genome	1.43749	0.965174	49.8133
40518	Ruminococcus bromii	ATCC 27255	GCF_002834225.1	ASM283422v1	Contig	na	1.38168	0.945274	44.1263
33025	Phascolarctobacterium faecium	JCM 30894	GCF_003945365.1	PFJ30894_01	Complete Genome	representative genome	1.35052	0.955224	52.4472
39485	Lachnospira eligens	ATCC 27750	GCF_000146185.1	ASM14618v1	Complete Genome	representative genome	1.18989	0.9801	20.7883
823	Parabacteroides distasonis	FDAARGOS_615	GCF_012273055.1	ASM1227305v1	Chromosome	representative genome	1.16988	1	27.7815
371601	Bacteroides xylanisolvens	CL11T00C03	GCF_018289135.1	ASM1828913v1	Complete Genome	representative genome	1.14282	0.905473	40.1776
1736	Eubacterium rectale	ATCC 8486	GCF_000807675.2	ASM80767v2	Complete Genome	representative genome	1.08192	0.9801	5.07349
2293011	Clostridium sp. AF34-10BH	AF34-10BH	GCF_003478095.1	ASM347809v1	Scaffold	na	1.02225	0.910448	50.102
1160721	Ruminococcus bicirculans	1980-03-01	GCF_000723465.1	Rb803	Complete Genome	representative genome	1.02059	0.925373	45.7884
239935	Akkermansia muciniphila	JCM 30893	GCF_009731575.1	ASM973157v1	Complete Genome	representative genome	0.983997	0.726368	39.515
310298	Phocaeicola coprocola	AF02-37	GCF_027688575.1	ASM2768857v1	Scaffold	representative genome	0.929595	0.577114	87.5204
47678	Bacteroides caccae	CL03T12C61	GCF_018292205.1	ASM1829220v1	Complete Genome	representative genome	0.872087	0.865672	67.5329
33039	Ruminococcus torques	AM22-16	GCF_003470435.1	ASM347043v1	Scaffold	representative genome	0.852303	0.975124	26.6176
745368	Gemmiger formicilis		GCF_902363055.1	MGYG-HGUT-00084	Scaffold	representative genome	0.785526	0.850746	37.2277
418240	Blautia wexlerae	DSM 19850	GCF_025148125.1	ASM2514812v1	Complete Genome	representative genome	0.776798	0.995025	28.6392
28026	Bifidobacterium pseudocatenulatum	YIT11953	GCF_020541885.1	ASM2054188v1	Complete Genome	representative genome	0.771574	0.890547	26.0648
301302	Roseburia faecis	2789STDY5608863	GCF_001405615.1	13414_6#47	Scaffold	representative genome	0.701599	0.870647	39.7254
216816	Bifidobacterium longum	JCM 1217	GCF_000196555.1	ASM19655v1	Complete Genome	representative genome	0.696212	0.955224	23.7871
166486	Roseburia intestinalis	L1-82	GCF_900537995.1	Roseburia intestinalis strain L1-82	Complete Genome	representative genome	0.660195	0.716418	37.6618
29466	Veillonella parvula	NCTC11810	GCF_900186885.1	48903_D01	Complete Genome	representative genome	0.63978	0.875622	33.6248
33038	Ruminococcus gnavus	ATCC 29149	GCF_009831375.1	ASM983137v1	Complete Genome	representative genome	0.634326	0.920398	26.2301
1150298	Fusicatenibacter saccharivorans	AM67-22ACA	GCF_027667425.1	ASM2766742v1	Scaffold	representative genome	0.619102	0.945274	36.1898
649756	Anaerostipes hadrus	SSC/2	GCF_000210695.1	ASM21069v1	Chromosome	representative genome	0.592247	0.970149	22.4638
562	Escherichia coli	K-12 substr. MG1655	GCF_000005845.2	ASM584v2	Complete Genome	reference genome	0.588254	0.890547	26.9263
46503	Parabacteroides merdae	CL03T12C32	GCF_000307345.1	Para_merd_CL03T12C32_V1	Scaffold	representative genome	0.576302	0.646766	37.0575
28052	Lachnospira pectinoschiza	M83	GCF_900103815.1	IMG-taxon 2657245269 annotated assembly	Scaffold	representative genome	0.572775	0.701493	15.9267
301301	Roseburia hominis		GCF_902387955.1	UHGG_MGYG-HGUT-02517	Complete Genome	representative genome	0.542295	0.840796	29.4097
1550024	Ruthenibacterium lactatiformans	AM77-15pH10TA	GCF_027666165.1	ASM2766616v1	Scaffold	representative genome	0.53339	0.940299	19.6385
2606635	Waltera intestinalis	WCA3-601-WT-6H	GCF_009695995.1	ASM969599v1	Contig	representative genome	0.507879	0.81592	24.9309
