# Supplementary material for: Integrative multi-omics reveals microbial genomic variants driving altered host-microbe interactions in autism spectrum disorder
Source: Cell Rep Med. 2025 Dec 19;7(1):102516. doi: 10.1016/j.xcrm.2025.102516 (PMC12866134; doi:10.1016/j.xcrm.2025.102516)
Supplement: Data S5. Differential microbial genomic variations annotated to enzyme-coding genes, related to Figure 3 [file mmc6.xlsx]

## Sheet: Data S5
Data S5. Differential microbial genomic variations annotated to enzyme-coding genes, related to Figure3.
Table S5 | Differential microbial genomic variations annotated to enzyme-coding genes	Variation_type	Species	Species showed no differences in overall abundance	Position_variant_start (kbp)	Position_variant_end (kbp)	gene_type	Gene_start_pos	Gene_end_pos	strand	product	enzyme number	patric_id
Barnesiella_intestinihominis: dSV2370_2372	dSV	Barnesiella_intestinihominis		2370	2372	CDS	2369.86	2371.69	-	Retron-type RNA-directed DNA polymerase (EC 2.7.7.49)	2.7.7.49	fig|742726.3.peg.1956
Barnesiella_intestinihominis: vSV2353_2359.2361_2370.2372_2409	vSV	Barnesiella_intestinihominis		2353	2359	CDS	2358.61	2359.9	-	Retron-type RNA-directed DNA polymerase (EC 2.7.7.49)	2.7.7.49	fig|742726.3.peg.1943
Barnesiella_intestinihominis: vSV2353_2359.2361_2370.2372_2409	vSV	Barnesiella_intestinihominis		2361	2370	CDS	2360.65	2361.52	-	23S rRNA (adenine(2058)-N(6))-dimethyltransferase (EC 2.1.1.184) => Erm(F)/Erm(35)	2.1.1.184	fig|742726.3.peg.1944
Barnesiella_intestinihominis: vSV2353_2359.2361_2370.2372_2409	vSV	Barnesiella_intestinihominis		2361	2370	CDS	2361.72	2362.25	-	Lysozyme (EC 3.2.1.17)	3.2.1.17	fig|742726.3.peg.1945
Barnesiella_intestinihominis: vSV2353_2359.2361_2370.2372_2409	vSV	Barnesiella_intestinihominis		2361	2370	CDS	2369.86	2371.69	-	Retron-type RNA-directed DNA polymerase (EC 2.7.7.49)	2.7.7.49	fig|742726.3.peg.1956
Barnesiella_intestinihominis: vSV2353_2359.2361_2370.2372_2409	vSV	Barnesiella_intestinihominis		2372	2409	CDS	2401.23	2403.32	-	DNA topoisomerase III, Bacteroidales-type (EC 5.99.1.2)	5.99.1.2	fig|742726.3.peg.1978
Alistipes_shahii: vSV66_73.73_77.77_81.81_83.85_86.884_885.2144_2148.2148_2152.2152_2157.2157_2158.2173_2175.2179_2180.3363_3364	vSV	Alistipes_shahii		66	73	CDS	65.759	67.954	-	Glucan 1,4-alpha-glucosidase (EC 3.2.1.3)	3.2.1.3	fig|717959.3.peg.2099
Alistipes_shahii: vSV66_73.73_77.77_81.81_83.85_86.884_885.2144_2148.2148_2152.2152_2157.2157_2158.2173_2175.2179_2180.3363_3364	vSV	Alistipes_shahii		66	73	CDS	70.053	71.36	-	1,4-alpha-glucan branching enzyme (EC 2.4.1.18)	2.4.1.18	fig|717959.3.peg.2102
Alistipes_shahii: vSV66_73.73_77.77_81.81_83.85_86.884_885.2144_2148.2148_2152.2152_2157.2157_2158.2173_2175.2179_2180.3363_3364	vSV	Alistipes_shahii		66	73	CDS	71.401	73.719	-	Cell surface alpha-amylase, utilization system for glycans and polysaccharides (PUL), SusG family (EC 3.2.1.1)	3.2.1.1	fig|717959.3.peg.2103
Alistipes_shahii: vSV66_73.73_77.77_81.81_83.85_86.884_885.2144_2148.2148_2152.2152_2157.2157_2158.2173_2175.2179_2180.3363_3364	vSV	Alistipes_shahii		73	77	CDS	71.401	73.719	-	Cell surface alpha-amylase, utilization system for glycans and polysaccharides (PUL), SusG family (EC 3.2.1.1)	3.2.1.1	fig|717959.3.peg.2103
Alistipes_shahii: vSV66_73.73_77.77_81.81_83.85_86.884_885.2144_2148.2148_2152.2152_2157.2157_2158.2173_2175.2179_2180.3363_3364	vSV	Alistipes_shahii		85	86	CDS	84.465	87.068	-	4-alpha-glucanotransferase (amylomaltase) (EC 2.4.1.25)	2.4.1.25	fig|717959.3.peg.2110
Subdoligranulum sp. 4_3_54A2FAA: dSV1661_1665.3064_3066.3066_3068.3068_3071.3071_3073	dSV	Subdoligranulum sp. 4_3_54A2FAA	T	3064	3066	CDS	3064.24	3065.42	-	Phosphopentomutase (EC 5.4.2.7)	5.4.2.7	fig|665956.3.peg.3837
Subdoligranulum sp. 4_3_54A2FAA: dSV1661_1665.3064_3066.3066_3068.3068_3071.3071_3073	dSV	Subdoligranulum sp. 4_3_54A2FAA	T	3064	3066	CDS	3064.24	3065.42	-	Phosphopentomutase (EC 5.4.2.7)	5.4.2.7	fig|665956.3.peg.3837
Subdoligranulum sp. 4_3_54A2FAA: dSV1661_1665.3064_3066.3066_3068.3068_3071.3071_3073	dSV	Subdoligranulum sp. 4_3_54A2FAA	T	3066	3068	CDS	3066.5	3067.15	+	deoxyribose-phosphate aldolase	4.1.2.4	fig|665956.3.peg.3841
Subdoligranulum sp. 4_3_54A2FAA: dSV1661_1665.3064_3066.3066_3068.3068_3071.3071_3073	dSV	Subdoligranulum sp. 4_3_54A2FAA	T	3066	3068	CDS	3067.22	3067.95	+	uridine phosphorylase	2.4.2.3	fig|665956.3.peg.3842
Subdoligranulum sp. 4_3_54A2FAA: dSV1661_1665.3064_3066.3066_3068.3068_3071.3071_3073	dSV	Subdoligranulum sp. 4_3_54A2FAA	T	3066	3068	CDS	3067.22	3067.95	+	uridine phosphorylase	2.4.2.3	fig|665956.3.peg.3842
Subdoligranulum sp. 4_3_54A2FAA: dSV1661_1665.3064_3066.3066_3068.3068_3071.3071_3073	dSV	Subdoligranulum sp. 4_3_54A2FAA	T	3066	3068	CDS	3067.97	3068.73	+	uridine phosphorylase	2.4.2.3	fig|665956.3.peg.3843
Subdoligranulum sp. 4_3_54A2FAA: dSV1661_1665.3064_3066.3066_3068.3068_3071.3071_3073	dSV	Subdoligranulum sp. 4_3_54A2FAA	T	3066	3068	CDS	3067.97	3068.73	+	uridine phosphorylase	2.4.2.3	fig|665956.3.peg.3843
Subdoligranulum sp. 4_3_54A2FAA: dSV1661_1665.3064_3066.3066_3068.3068_3071.3071_3073	dSV	Subdoligranulum sp. 4_3_54A2FAA	T	3068	3071	CDS	3067.97	3068.73	+	uridine phosphorylase	2.4.2.3	fig|665956.3.peg.3843
Subdoligranulum sp. 4_3_54A2FAA: dSV1661_1665.3064_3066.3066_3068.3068_3071.3071_3073	dSV	Subdoligranulum sp. 4_3_54A2FAA	T	3068	3071	CDS	3067.97	3068.73	+	uridine phosphorylase	2.4.2.3	fig|665956.3.peg.3843
Subdoligranulum sp. 4_3_54A2FAA: dSV2096_2098.2098_2100.2104_2106	dSV	Subdoligranulum sp. 4_3_54A2FAA	T	2096	2098	CDS	2097.12	2099.21	-	DNA topoisomerase III	5.99.1.2	fig|665956.3.peg.2846
Subdoligranulum sp. 4_3_54A2FAA: dSV2096_2098.2098_2100.2104_2106	dSV	Subdoligranulum sp. 4_3_54A2FAA	T	2098	2100	CDS	2097.12	2099.21	-	DNA topoisomerase III	5.99.1.2	fig|665956.3.peg.2846
Subdoligranulum sp. 4_3_54A2FAA: dSV2201_2232	dSV	Subdoligranulum sp. 4_3_54A2FAA	T	2201	2232	CDS	2218.25	2219.55	+	alpha-L-fucosidase (EC 3.2.1.51)	3.2.1.51	fig|665956.3.peg.2979
Subdoligranulum sp. 4_3_54A2FAA: dSV3541_3542.4142_4144.4144_4148.4150_4152.4160_4162.4169_4171.4173_4175.4175_4177.4179_4181.4182_4184.4184_4189.4205_4206	dSV	Subdoligranulum sp. 4_3_54A2FAA	T	4169	4171	CDS	4166	4169.14	+	HsdR family type I site-specific deoxyribonuclease	3.1.21.3	fig|665956.3.peg.1718
Subdoligranulum sp. 4_3_54A2FAA: dSV3541_3542.4142_4144.4144_4148.4150_4152.4160_4162.4169_4171.4173_4175.4175_4177.4179_4181.4182_4184.4184_4189.4205_4206	dSV	Subdoligranulum sp. 4_3_54A2FAA	T	4182	4184	CDS	4180.89	4182.96	-	DNA topoisomerase III (EC 5.99.1.2)	5.99.1.2	fig|665956.3.peg.1729
Subdoligranulum sp. 4_3_54A2FAA: dSV3541_3542.4142_4144.4144_4148.4150_4152.4160_4162.4169_4171.4173_4175.4175_4177.4179_4181.4182_4184.4184_4189.4205_4206	dSV	Subdoligranulum sp. 4_3_54A2FAA	T	4182	4184	CDS	4182.96	4183.74	-	DNA topoisomerase III (EC 5.99.1.2)	5.99.1.2	fig|665956.3.peg.1730
Subdoligranulum sp. 4_3_54A2FAA: vSV950_951.1011_1014.1014_1022.1022_1023	vSV	Subdoligranulum sp. 4_3_54A2FAA	T	1014	1022	CDS	1018.04	1019.15	+	DNA-cytosine methyltransferase (EC 2.1.1.37)	2.1.1.37	fig|665956.3.peg.766
Subdoligranulum sp. 4_3_54A2FAA: vSV950_951.1011_1014.1014_1022.1022_1023	vSV	Subdoligranulum sp. 4_3_54A2FAA	T	1014	1022	CDS	1020.51	1021.59	+	DNA-cytosine methyltransferase (EC 2.1.1.37)	2.1.1.37	fig|665956.3.peg.769
Subdoligranulum sp. 4_3_54A2FAA: vSV1023_1024	vSV	Subdoligranulum sp. 4_3_54A2FAA	T	1023	1024	CDS	1023.87	1025.02	-	Ribose-phosphate pyrophosphokinase (EC 2.7.6.1)	2.7.6.1	fig|665956.3.peg.772
Subdoligranulum sp. 4_3_54A2FAA: vSV1023_1024	vSV	Subdoligranulum sp. 4_3_54A2FAA	T	1023	1024	CDS	1023.87	1025.02	-	Ribose-phosphate pyrophosphokinase (EC 2.7.6.1)	2.7.6.1	fig|665956.3.peg.772
Subdoligranulum sp. 4_3_54A2FAA: vSV4160_4163.4169_4172.4172_4174	vSV	Subdoligranulum sp. 4_3_54A2FAA	T	4160	4163	CDS	4162.45	4164.02	+	Type I restriction-modification system, DNA-methyltransferase subunit M (EC 2.1.1.72)	2.1.1.72	fig|665956.3.peg.1714
Subdoligranulum sp. 4_3_54A2FAA: vSV4160_4163.4169_4172.4172_4174	vSV	Subdoligranulum sp. 4_3_54A2FAA	T	4169	4172	CDS	4166	4169.14	+	Type I restriction-modification system, restriction subunit R (EC 3.1.21.3)	3.1.21.3	fig|665956.3.peg.1718
Subdoligranulum sp. 4_3_54A2FAA: vSV4200_4201	vSV	Subdoligranulum sp. 4_3_54A2FAA	T	4200	4201	CDS	4200.91	4202.21	-	Retron-type RNA-directed DNA polymerase (EC 2.7.7.49)	2.7.7.49	fig|665956.3.peg.1749
Subdoligranulum sp. 4_3_54A2FAA: vSV4201_4203	vSV	Subdoligranulum sp. 4_3_54A2FAA	T	4201	4203	CDS	4200.91	4202.21	-	Retron-type RNA-directed DNA polymerase (EC 2.7.7.49)	2.7.7.49	fig|665956.3.peg.1749
Subdoligranulum sp. 4_3_54A2FAA: vSV1831_1832	vSV	Subdoligranulum sp. 4_3_54A2FAA	T	1831	1832	CDS	1830.52	1832.62	+	DNA topoisomerase III (EC 5.99.1.2)	5.99.1.2	fig|665956.3.peg.2551
Subdoligranulum sp. 4_3_54A2FAA: vSV1433_1438.1826_1831.1846_1851	vSV	Subdoligranulum sp. 4_3_54A2FAA	T	1433	1438	CDS	1437.77	1439.74	-	P-type Ca(2+)-transport ATPase (EC 3.6.3.8)	3.6.3.8	fig|665956.3.peg.1773
Subdoligranulum sp. 4_3_54A2FAA: vSV1433_1438.1826_1831.1846_1851	vSV	Subdoligranulum sp. 4_3_54A2FAA	T	1826	1831	CDS	1830.52	1832.62	+	DNA topoisomerase III (EC 5.99.1.2)	5.99.1.2	fig|665956.3.peg.2551
Subdoligranulum sp. 4_3_54A2FAA: vSV1832_1834	vSV	Subdoligranulum sp. 4_3_54A2FAA	T	1832	1834	CDS	1830.52	1832.62	+	DNA topoisomerase III (EC 5.99.1.2)	5.99.1.2	fig|665956.3.peg.2551
Subdoligranulum sp. 4_3_54A2FAA: vSV696_697	vSV	Subdoligranulum sp. 4_3_54A2FAA	T	696	697	CDS	694.786	696.894	-	DNA topoisomerase III (EC 5.99.1.2)	5.99.1.2	fig|665956.3.peg.384
Subdoligranulum sp. 4_3_54A2FAA: vSV694_696	vSV	Subdoligranulum sp. 4_3_54A2FAA	T	694	696	CDS	694.786	696.894	-	DNA topoisomerase III (EC 5.99.1.2)	5.99.1.2	fig|665956.3.peg.384
Eubacterium_eligens: vSV1718_1719	vSV	Eubacterium_eligens	T	1718	1719	CDS	1717.94	1719.31	-	subtilin biosynthesis sensor protein SpaK( EC:2.7.13.3 )	2.7.13.3	fig|515620.21.peg.1611
Clostridium_symbiosum: vSV1388_1389	vSV	Clostridium_symbiosum	T	1388	1389	CDS	1387.27	1390.31	-	Beta galactosidase small chain	3.2.1.23	fig|742741.3.peg.672
Clostridium_symbiosum: vSV1388_1389	vSV	Clostridium_symbiosum	T	1388	1389	CDS	1387.27	1390.31	-	Beta galactosidase small chain	3.2.1.23	fig|742741.3.peg.672
Clostridium_symbiosum: vSV1388_1389	vSV	Clostridium_symbiosum	T	1388	1389	CDS	1387.27	1390.31	-	Beta galactosidase small chain	3.2.1.23	fig|742741.3.peg.672
Clostridium_symbiosum: vSV1388_1389	vSV	Clostridium_symbiosum	T	1388	1389	CDS	1387.27	1390.31	-	Beta galactosidase small chain	3.2.1.23	fig|742741.3.peg.672
Eubacterium_rectale_3104903	insertion	Eubacterium_rectale	T	3104.9	3104.91	CDS	3104.43	3105.12	+	tRNA (guanine(37)-N(1))-methyltransferase (EC 2.1.1.228)	2.1.1.228	fig|1736.46.peg.3071
Eubacterium_rectale_3104912	insertion	Eubacterium_rectale	T	3104.91	3104.91	CDS	3104.43	3105.12	+	tRNA (guanine(37)-N(1))-methyltransferase (EC 2.1.1.228)	2.1.1.228	fig|1736.46.peg.3071
Eubacterium_rectale_3104920	insertion	Eubacterium_rectale	T	3104.92	3104.92	CDS	3104.43	3105.12	+	tRNA (guanine(37)-N(1))-methyltransferase (EC 2.1.1.228)	2.1.1.228	fig|1736.46.peg.3071
Veillonella_parvula_2100185	deletion	Veillonella_parvula		2100.18		CDS	2099.57	2101.01	-	Periplasmic [FeFe] hydrogenase large subunit (EC 1.12.7.2)	1.12.7.2	fig|29466.62.peg.1856
Prevotella_copri_211680	insertion	Prevotella_copri		211.68	211.681	CDS	210.628	211.719	-	2-dehydro-3-deoxygluconokinase (EC 2.7.1.45)	2.7.1.45	fig|537011.437.peg.192
Prevotella_copri_1535710	insertion	Prevotella_copri		1535.71	1535.71	CDS	1534.36	1535.71	-	Glucose-6-phosphate isomerase (EC 5.3.1.9)	5.3.1.9	fig|537011.437.peg.1331
Prevotella_copri_1542079	deletion	Prevotella_copri		1542.08		CDS	1540.65	1542.46	+	2-succinyl-5-enolpyruvyl-6-hydroxy-3-cyclohexene-1-carboxylic-acid synthase (EC 2.2.1.9)	2.2.1.9	fig|537011.437.peg.1337
Prevotella_copri_2176615	insertion	Prevotella_copri		2176.61	2176.62	CDS	2176.45	2176.97	-	Ribosomal-protein-S5p-alanine acetyltransferase (EC 2.3.1.128)	2.3.1.128	fig|537011.437.peg.1942
Prevotella_copri_2176619	insertion	Prevotella_copri		2176.62	2176.62	CDS	2176.45	2176.97	-	Ribosomal-protein-S5p-alanine acetyltransferase (EC 2.3.1.128)	2.3.1.128	fig|537011.437.peg.1942
Prevotella_copri_2274325	insertion	Prevotella_copri		2274.32	2274.33	CDS	2272.56	2274.32	-	5'-nucleotidase (EC 3.1.3.5); 2',3'-cyclic-nucleotide 2'-phosphodiesterase (EC 3.1.4.16); Putative UDP-sugar hydrolase (EC 3.6.1.45)	3.1.3.5	fig|537011.437.peg.2040
Prevotella_copri_3012000	insertion	Prevotella_copri		3012	3012.01	CDS	3010.56	3012.13	+	23S rRNA (guanine(2445)-N(2))-methyltransferase (EC 2.1.1.173)	2.1.1.173	fig|537011.437.peg.2669
Ruthenibacterium_lactatiformans_8989	insertion	Ruthenibacterium_lactatiformans		8.989	9.007	CDS	7.975	8.991	+	2-keto-3-deoxy-D-arabino-heptulosonate-7-phosphate synthase I beta (EC 2.5.1.54)	2.5.1.54	fig|1550024.763.peg.564
Prevotella_copri_2297241	insertion	Prevotella_copri		2297.24	2297.24	CDS	2296.7	2298.72	+	Type III restriction-modification system methylation subunit (EC 2.1.1.72)	2.1.1.72	fig|537011.437.peg.2062
Prevotella_copri_3100331	deletion	Prevotella_copri		3100.33		CDS	3100.06	3101.28	-	DNA mismatch repair protein precursor (EC 3.2.1.4)	3.2.1.4	fig|537011.437.peg.2738
Lachnospira_eligens_369.709	SNV	Lachnospira_eligens	T	369.709		CDS	368.923	372.141	-	Carbamoyl-phosphate synthase large chain (EC 6.3.5.5)	6.3.5.5	fig|515620.21.peg.2516
Ruminococcus_bicirculans_1984.618	SNV	Ruminococcus_bicirculans	T	1984.62		CDS	1984.19	1985	-	Sulfur carrier protein ThiS adenylyltransferase (EC 2.7.7.73)	2.7.7.73	fig|1160721.7.peg.1818
Eubacterium_rectale_2363.985	SNV	Eubacterium_rectale	T	2363.99		CDS	2363.39	2366.15	-	Mg(2+) transport ATPase, P-type (EC 3.6.3.2)	3.6.3.2	fig|1736.46.peg.2380
Eubacterium_rectale_2363.987	SNV	Eubacterium_rectale	T	2363.99		CDS	2363.39	2366.15	-	Mg(2+) transport ATPase, P-type (EC 3.6.3.2)	3.6.3.2	fig|1736.46.peg.2380
Eubacterium_rectale_2363.988	SNV	Eubacterium_rectale	T	2363.99		CDS	2363.39	2366.15	-	Mg(2+) transport ATPase, P-type (EC 3.6.3.2)	3.6.3.2	fig|1736.46.peg.2380
Ruthenibacterium_lactatiformans_71.451	SNV	Ruthenibacterium_lactatiformans		71.451		CDS	70.736	73.141	-	Leucyl-tRNA synthetase (EC 6.1.1.4)	6.1.1.4	fig|1550024.763.peg.1174
Ruthenibacterium_lactatiformans_26.667	SNV	Ruthenibacterium_lactatiformans		26.667		CDS	26.023	27.372	+	Phosphoglucosamine mutase (EC 5.4.2.10)	5.4.2.10	fig|1550024.763.peg.2132
Ruthenibacterium_lactatiformans_31.351	SNV	Ruthenibacterium_lactatiformans		31.351		CDS	31.153	33.432	-	Ribonucleotide reductase of class III (anaerobic), large subunit (EC 1.17.4.2)	1.17.4.2	fig|1550024.763.peg.2765
Ruthenibacterium_lactatiformans_31.414	SNV	Ruthenibacterium_lactatiformans		31.414		CDS	31.153	33.432	-	Ribonucleotide reductase of class III (anaerobic), large subunit (EC 1.17.4.2)	1.17.4.2	fig|1550024.763.peg.2765
Ruthenibacterium_lactatiformans_84.329	SNV	Ruthenibacterium_lactatiformans		84.329		CDS	82.676	84.853	-	Guanosine-3',5'-bis(diphosphate) 3'-pyrophosphohydrolase (EC 3.1.7.2) / GTP pyrophosphokinase (EC 2.7.6.5), (p)ppGpp synthetase II	3.1.7.2	fig|1550024.763.peg.3502
Ruthenibacterium_lactatiformans_113.178	SNV	Ruthenibacterium_lactatiformans		113.178		CDS	112.668	114.44	-	V-type ATP synthase subunit A (EC 3.6.3.14)	3.6.3.14	fig|1550024.763.peg.3992
Ruthenibacterium_lactatiformans_124.552	SNV	Ruthenibacterium_lactatiformans		124.552		CDS	123.208	126.324	-	alpha-mannosidase (EC 3.2.1.24)	3.2.1.24	fig|1550024.763.peg.4174
Ruthenibacterium_lactatiformans_124.768	SNV	Ruthenibacterium_lactatiformans		124.768		CDS	123.208	126.324	-	alpha-mannosidase (EC 3.2.1.24)	3.2.1.24	fig|1550024.763.peg.4174
Veillonella_parvula_156.888	SNV	Veillonella_parvula		156.888		CDS	156.853	157.344	+	3-isopropylmalate dehydratase small subunit (EC 4.2.1.33)	4.2.1.33	fig|29466.62.peg.97
Veillonella_parvula_156.9	SNV	Veillonella_parvula		156.9		CDS	156.853	157.344	+	3-isopropylmalate dehydratase small subunit (EC 4.2.1.33)	4.2.1.33	fig|29466.62.peg.97
Veillonella_parvula_219.288	SNV	Veillonella_parvula		219.288		CDS	219.178	220.422	+	N-carbamoyl-L-amino acid hydrolase (EC 3.5.1.87)	3.5.1.87	fig|29466.62.peg.158
Veillonella_parvula_230.999	SNV	Veillonella_parvula		230.999		CDS	230.739	231.53	+	Tryptophan synthase alpha chain (EC 4.2.1.20)	4.2.1.20	fig|29466.62.peg.167
Veillonella_parvula_231.158	SNV	Veillonella_parvula		231.158		CDS	230.739	231.53	+	Tryptophan synthase alpha chain (EC 4.2.1.20)	4.2.1.20	fig|29466.62.peg.167
Veillonella_parvula_277.757	SNV	Veillonella_parvula		277.757		CDS	276.555	278.315	+	Phosphoenolpyruvate carboxykinase [ATP] (EC 4.1.1.49)	4.1.1.49	fig|29466.62.peg.212
Veillonella_parvula_358.974	SNV	Veillonella_parvula		358.974		CDS	358.906	359.673	+	NAD synthetase (EC 6.3.1.5)	6.3.1.5	fig|29466.62.peg.284
Veillonella_parvula_363.294	SNV	Veillonella_parvula		363.294		CDS	363.037	363.894	+	D-alanyl-D-alanine carboxypeptidase (EC 3.4.16.4)	3.4.16.4	fig|29466.62.peg.288
Veillonella_parvula_363.318	SNV	Veillonella_parvula		363.318		CDS	363.037	363.894	+	D-alanyl-D-alanine carboxypeptidase (EC 3.4.16.4)	3.4.16.4	fig|29466.62.peg.288
Veillonella_parvula_363.357	SNV	Veillonella_parvula		363.357		CDS	363.037	363.894	+	D-alanyl-D-alanine carboxypeptidase (EC 3.4.16.4)	3.4.16.4	fig|29466.62.peg.288
Veillonella_parvula_364.888	SNV	Veillonella_parvula		364.888		CDS	364.706	365.59	-	Epoxyqueuosine reductase (EC 1.17.99.6) QueG	1.17.99.6	fig|29466.62.peg.290
Veillonella_parvula_364.898	SNV	Veillonella_parvula		364.898		CDS	364.706	365.59	-	Epoxyqueuosine reductase (EC 1.17.99.6) QueG	1.17.99.6	fig|29466.62.peg.290
Veillonella_parvula_364.904	SNV	Veillonella_parvula		364.904		CDS	364.706	365.59	-	Epoxyqueuosine reductase (EC 1.17.99.6) QueG	1.17.99.6	fig|29466.62.peg.290
Veillonella_parvula_368.422	SNV	Veillonella_parvula		368.422		CDS	366.98	369.277	+	Possible hypoxanthine oxidase XdhD (EC 1.-.-.-)	1.-.-.-	fig|29466.62.peg.293
Veillonella_parvula_446.342	SNV	Veillonella_parvula		446.342		CDS	445.084	448.824	-	Phosphoribosylformylglycinamidine synthase, synthetase subunit (EC 6.3.5.3) / Phosphoribosylformylglycinamidine synthase, glutamine amidotransferase subunit (EC 6.3.5.3)	6.3.5.3	fig|29466.62.peg.368
Veillonella_parvula_454.249	SNV	Veillonella_parvula		454.249		CDS	453.522	454.94	+	Amidophosphoribosyltransferase (EC 2.4.2.14)	2.4.2.14	fig|29466.62.peg.375
Veillonella_parvula_460.059	SNV	Veillonella_parvula		460.059		CDS	459.832	460.974	+	Isochorismate synthase (EC 5.4.4.2) @ Menaquinone-specific isochorismate synthase (EC 5.4.4.2)	5.4.4.2	fig|29466.62.peg.380
Veillonella_parvula_625.141	SNV	Veillonella_parvula		625.141		CDS	624.89	626.17	+	Guanine deaminase (EC 3.5.4.3)	3.5.4.3	fig|29466.62.peg.520
Veillonella_parvula_718.214	SNV	Veillonella_parvula		718.214		CDS	717.75	718.316	+	5-formyltetrahydrofolate cyclo-ligase (EC 6.3.3.2)	6.3.3.2	fig|29466.62.peg.606
Veillonella_parvula_740.828	SNV	Veillonella_parvula		740.828		CDS	740.1	741.14	+	DNA polymerase III delta prime subunit (EC 2.7.7.7)	2.7.7.7	fig|29466.62.peg.621
Veillonella_parvula_743.924	SNV	Veillonella_parvula		743.924		CDS	743.577	745.523	+	Methionyl-tRNA synthetase (EC 6.1.1.10)	6.1.1.10	fig|29466.62.peg.625
Veillonella_parvula_745.325	SNV	Veillonella_parvula		745.325		CDS	743.577	745.523	+	Methionyl-tRNA synthetase (EC 6.1.1.10)	6.1.1.10	fig|29466.62.peg.625
Veillonella_parvula_745.331	SNV	Veillonella_parvula		745.331		CDS	743.577	745.523	+	Methionyl-tRNA synthetase (EC 6.1.1.10)	6.1.1.10	fig|29466.62.peg.625
Veillonella_parvula_745.337	SNV	Veillonella_parvula		745.337		CDS	743.577	745.523	+	Methionyl-tRNA synthetase (EC 6.1.1.10)	6.1.1.10	fig|29466.62.peg.625
Veillonella_parvula_748.997	SNV	Veillonella_parvula		748.997		CDS	748.056	749.621	+	Exopolyphosphatase (EC 3.6.1.11)	3.6.1.11	fig|29466.62.peg.628
Veillonella_parvula_756.996	SNV	Veillonella_parvula		756.996		CDS	756.538	757.065	+	Ribonuclease M5 (EC 3.1.26.8)	3.1.26.8	fig|29466.62.peg.634
Veillonella_parvula_882.862	SNV	Veillonella_parvula		882.862		CDS	882.625	883.818	+	Aspartate aminotransferase (AspB-4) (EC 2.6.1.1)	2.6.1.1	fig|29466.62.peg.757
Veillonella_parvula_882.957	SNV	Veillonella_parvula		882.957		CDS	882.625	883.818	+	Aspartate aminotransferase (AspB-4) (EC 2.6.1.1)	2.6.1.1	fig|29466.62.peg.757
Veillonella_parvula_882.96	SNV	Veillonella_parvula		882.96		CDS	882.625	883.818	+	Aspartate aminotransferase (AspB-4) (EC 2.6.1.1)	2.6.1.1	fig|29466.62.peg.757
Veillonella_parvula_957.853	SNV	Veillonella_parvula		957.853		CDS	956.657	957.916	+	Gamma-glutamyl phosphate reductase (EC 1.2.1.41)	1.2.1.41	fig|29466.62.peg.823
Veillonella_parvula_1087.555	SNV	Veillonella_parvula		1087.56		CDS	1086.98	1088.23	-	Adenosylhomocysteinase (EC 3.3.1.1)	3.3.1.1	fig|29466.62.peg.956
Veillonella_parvula_1088.107	SNV	Veillonella_parvula		1088.11		CDS	1086.98	1088.23	-	Adenosylhomocysteinase (EC 3.3.1.1)	3.3.1.1	fig|29466.62.peg.956
Veillonella_parvula_1096.944	SNV	Veillonella_parvula		1096.94		CDS	1095.58	1097.32	+	Pyruvate dehydrogenase (quinone) (EC 1.2.5.1)	1.2.5.1	fig|29466.62.peg.964
Veillonella_parvula_1107.801	SNV	Veillonella_parvula		1107.8		CDS	1107.77	1110.24	-	Leucyl-tRNA synthetase (EC 6.1.1.4)	6.1.1.4	fig|29466.62.peg.973
Veillonella_parvula_1107.822	SNV	Veillonella_parvula		1107.82		CDS	1107.77	1110.24	-	Leucyl-tRNA synthetase (EC 6.1.1.4)	6.1.1.4	fig|29466.62.peg.973
Veillonella_parvula_1109.07	SNV	Veillonella_parvula		1109.07		CDS	1107.77	1110.24	-	Leucyl-tRNA synthetase (EC 6.1.1.4)	6.1.1.4	fig|29466.62.peg.973
Veillonella_parvula_1114.648	SNV	Veillonella_parvula		1114.65		CDS	1114.42	1116.79	-	DNA topoisomerase I (EC 5.99.1.2)	5.99.1.2	fig|29466.62.peg.977
Veillonella_parvula_1121.197	SNV	Veillonella_parvula		1121.2		CDS	1120.53	1121.33	-	Ribonuclease HII (EC 3.1.26.4)	3.1.26.4	fig|29466.62.peg.981
Veillonella_parvula_1227.542	SNV	Veillonella_parvula		1227.54		CDS	1226.19	1228.28	+	Multimodular transpeptidase-transglycosylase (EC 2.4.1.129) (EC 3.4.-.-)	2.4.1.129	fig|29466.62.peg.1072
Veillonella_parvula_1227.542	SNV	Veillonella_parvula		1227.54		CDS	1226.19	1228.28	+	Multimodular transpeptidase-transglycosylase (EC 2.4.1.129) (EC 3.4.-.-)	3.4.-.-	fig|29466.62.peg.1072
Veillonella_parvula_1251.043	SNV	Veillonella_parvula		1251.04		CDS	1250.74	1252.02	-	Enolase (EC 4.2.1.11)	4.2.1.11	fig|29466.62.peg.1095
Veillonella_parvula_1304.941	SNV	Veillonella_parvula		1304.94		CDS	1304.88	1305.57	-	Cobalt-precorrin-3 C(17)-methyltransferase (EC 2.1.1.272)	2.1.1.272	fig|29466.62.peg.1151
Veillonella_parvula_1305.259	SNV	Veillonella_parvula		1305.26		CDS	1304.88	1305.57	-	Cobalt-precorrin-3 C(17)-methyltransferase (EC 2.1.1.272)	2.1.1.272	fig|29466.62.peg.1151
Veillonella_parvula_1307.993	SNV	Veillonella_parvula		1307.99		CDS	1307.51	1308.1	-	Cobalt-precorrin-6B C15-methyltransferase [decarboxylating] (EC 2.1.1.196)	2.1.1.196	fig|29466.62.peg.1154
Veillonella_parvula_1372.269	SNV	Veillonella_parvula		1372.27		CDS	1371.51	1372.76	-	ADP-ribose pyrophosphatase of COG1058 family (EC 3.6.1.13) / Nicotinamide-nucleotide amidase (EC 3.5.1.42)	3.5.1.42	fig|29466.62.peg.1210
Veillonella_parvula_1372.269	SNV	Veillonella_parvula		1372.27		CDS	1371.51	1372.76	-	ADP-ribose pyrophosphatase of COG1058 family (EC 3.6.1.13) / Nicotinamide-nucleotide amidase (EC 3.5.1.42)	3.6.1.13	fig|29466.62.peg.1210
Veillonella_parvula_1384.484	SNV	Veillonella_parvula		1384.48		CDS	1384.21	1385.48	-	Histidyl-tRNA synthetase (EC 6.1.1.21)	6.1.1.21	fig|29466.62.peg.1218
Veillonella_parvula_1413.18	SNV	Veillonella_parvula		1413.18		CDS	1412.95	1413.87	-	LSU rRNA pseudouridine(1911/1915/1917) synthase (EC 5.4.99.23)	5.4.99.23	fig|29466.62.peg.1245
Veillonella_parvula_1413.187	SNV	Veillonella_parvula		1413.19		CDS	1412.95	1413.87	-	LSU rRNA pseudouridine(1911/1915/1917) synthase (EC 5.4.99.23)	5.4.99.23	fig|29466.62.peg.1245
Veillonella_parvula_1413.199	SNV	Veillonella_parvula		1413.2		CDS	1412.95	1413.87	-	LSU rRNA pseudouridine(1911/1915/1917) synthase (EC 5.4.99.23)	5.4.99.23	fig|29466.62.peg.1245
Veillonella_parvula_1427.919	SNV	Veillonella_parvula		1427.92		CDS	1427.8	1429.1	-	Dihydrofolate synthase (EC 6.3.2.12) @ Folylpolyglutamate synthase (EC 6.3.2.17)	6.3.2.12	fig|29466.62.peg.1261
Veillonella_parvula_1427.919	SNV	Veillonella_parvula		1427.92		CDS	1427.8	1429.1	-	Dihydrofolate synthase (EC 6.3.2.12) @ Folylpolyglutamate synthase (EC 6.3.2.17)	6.3.2.17	fig|29466.62.peg.1261
Veillonella_parvula_1456.054	SNV	Veillonella_parvula		1456.05		CDS	1455.67	1456.88	-	Diaminopropionate ammonia-lyase (EC 4.3.1.15)	4.3.1.15	fig|29466.62.peg.1282
Veillonella_parvula_1486.561	SNV	Veillonella_parvula		1486.56		CDS	1485.99	1487.02	+	GMP reductase (EC 1.7.1.7)	1.7.1.7	fig|29466.62.peg.1312
Veillonella_parvula_1486.576	SNV	Veillonella_parvula		1486.58		CDS	1485.99	1487.02	+	GMP reductase (EC 1.7.1.7)	1.7.1.7	fig|29466.62.peg.1312
Veillonella_parvula_1490.728	SNV	Veillonella_parvula		1490.73		CDS	1490.21	1491.4	-	N-acetylornithine aminotransferase (EC 2.6.1.11)	2.6.1.11	fig|29466.62.peg.1316
Veillonella_parvula_1613.074	SNV	Veillonella_parvula		1613.07		CDS	1612.8	1613.76	-	Citrate lyase beta chain (EC 4.1.3.6)	4.1.3.6	fig|29466.62.peg.1412
Veillonella_parvula_1618.09	SNV	Veillonella_parvula		1618.09		CDS	1617.65	1619.4	-	Pyruvate kinase (EC 2.7.1.40) / Phosphohistidine swiveling domain	2.7.1.40	fig|29466.62.peg.1417
Veillonella_parvula_1654.84	SNV	Veillonella_parvula		1654.84		CDS	1654.29	1655.29	-	Ketol-acid reductoisomerase (NADP(+)) (EC 1.1.1.86)	1.1.1.86	fig|29466.62.peg.1447
Veillonella_parvula_1729.298	SNV	Veillonella_parvula		1729.3		CDS	1728.78	1729.61	-	Methenyltetrahydrofolate cyclohydrolase (EC 3.5.4.9) / Methylenetetrahydrofolate dehydrogenase (NADP+) (EC 1.5.1.5)	1.5.1.5	fig|29466.62.peg.1531
Veillonella_parvula_1729.298	SNV	Veillonella_parvula		1729.3		CDS	1728.78	1729.61	-	Methenyltetrahydrofolate cyclohydrolase (EC 3.5.4.9) / Methylenetetrahydrofolate dehydrogenase (NADP+) (EC 1.5.1.5)	3.5.4.9	fig|29466.62.peg.1531
Veillonella_parvula_1751.902	SNV	Veillonella_parvula		1751.9		CDS	1750.95	1752.09	-	UDP-N-acetylglucosamine 2-epimerase (EC 5.1.3.14)	5.1.3.14	fig|29466.62.peg.1552
Veillonella_parvula_1762.33	SNV	Veillonella_parvula		1762.33		CDS	1761.62	1762.88	+	NAD-specific glutamate dehydrogenase (EC 1.4.1.2)	1.4.1.2	fig|29466.62.peg.1561
Veillonella_parvula_1762.332	SNV	Veillonella_parvula		1762.33		CDS	1761.62	1762.88	+	NAD-specific glutamate dehydrogenase (EC 1.4.1.2)	1.4.1.2	fig|29466.62.peg.1561
Veillonella_parvula_1836.016	SNV	Veillonella_parvula		1836.02		CDS	1834.01	1836.29	+	Ribonucleotide reductase of class Ia (aerobic), alpha subunit (EC 1.17.4.1)	1.17.4.1	fig|29466.62.peg.1617
Veillonella_parvula_1846.119	SNV	Veillonella_parvula		1846.12		CDS	1845.19	1846.42	+	Shikimate 5-dehydrogenase I alpha (EC 1.1.1.25) / Shikimate kinase I (EC 2.7.1.71)	1.1.1.25	fig|29466.62.peg.1628
Veillonella_parvula_1846.119	SNV	Veillonella_parvula		1846.12		CDS	1845.19	1846.42	+	Shikimate 5-dehydrogenase I alpha (EC 1.1.1.25) / Shikimate kinase I (EC 2.7.1.71)	2.7.1.71	fig|29466.62.peg.1628
Veillonella_parvula_1871.453	SNV	Veillonella_parvula		1871.45		CDS	1869.48	1874.06	-	Glutamate synthase [NADPH] large chain (EC 1.4.1.13)	1.4.1.13	fig|29466.62.peg.1650
Veillonella_parvula_1871.568	SNV	Veillonella_parvula		1871.57		CDS	1869.48	1874.06	-	Glutamate synthase [NADPH] large chain (EC 1.4.1.13)	1.4.1.13	fig|29466.62.peg.1650
Veillonella_parvula_1872.78	SNV	Veillonella_parvula		1872.78		CDS	1869.48	1874.06	-	Glutamate synthase [NADPH] large chain (EC 1.4.1.13)	1.4.1.13	fig|29466.62.peg.1650
Veillonella_parvula_1873.554	SNV	Veillonella_parvula		1873.55		CDS	1869.48	1874.06	-	Glutamate synthase [NADPH] large chain (EC 1.4.1.13)	1.4.1.13	fig|29466.62.peg.1650
Veillonella_parvula_1959.464	SNV	Veillonella_parvula		1959.46		CDS	1958.45	1960.17	-	Succinate dehydrogenase flavoprotein subunit (EC 1.3.5.1)	1.3.5.1	fig|29466.62.peg.1719
Veillonella_parvula_2017.951	SNV	Veillonella_parvula		2017.95		CDS	2016.15	2018.32	-	Methylmalonyl-CoA mutase small subunit, MutA (EC 5.4.99.2)	5.4.99.2	fig|29466.62.peg.1778
Veillonella_parvula_2029.886	SNV	Veillonella_parvula		2029.89		CDS	2029.36	2030.51	-	Lactaldehyde reductase (EC 1.1.1.77)	1.1.1.77	fig|29466.62.peg.1787
Veillonella_parvula_2031.69	SNV	Veillonella_parvula		2031.69		CDS	2030.65	2031.8	-	beta-N-acetylglucosaminidase (EC 3.2.1.52)	3.2.1.52	fig|29466.62.peg.1788
Veillonella_parvula_2100.271	SNV	Veillonella_parvula		2100.27		CDS	2099.57	2101.01	-	Periplasmic [FeFe] hydrogenase large subunit (EC 1.12.7.2)	1.12.7.2	fig|29466.62.peg.1856
Veillonella_parvula_2113.326	SNV	Veillonella_parvula		2113.33		CDS	2113.02	2113.6	-	Cob(I)alamin adenosyltransferase (EC 2.5.1.17)	2.5.1.17	fig|29466.62.peg.1869
Veillonella_parvula_2120.634	SNV	Veillonella_parvula		2120.63		CDS	2119.87	2120.64	+	Methionine synthase activation domain (EC 2.1.1.13)	2.1.1.13	fig|29466.62.peg.1875
Veillonella_parvula_2120.636	SNV	Veillonella_parvula		2120.64		CDS	2119.87	2120.64	+	Methionine synthase activation domain (EC 2.1.1.13)	2.1.1.13	fig|29466.62.peg.1875
Anaerostipes_hadrus_981.737	SNV	Anaerostipes_hadrus	T	981.737		CDS	980.838	981.956	+	Peptidoglycan glycosyltransferase FtsW (EC 2.4.1.129) @ Stage V sporulation protein E	2.4.1.129	fig|245018.3.peg.1236
Bacteroides_ovatus_2326.046	SNV	Bacteroides_ovatus	T	2326.05		CDS	2325.82	2327.19	-	Histidyl-tRNA synthetase (EC 6.1.1.21)	6.1.1.21	fig|28116.7.peg.1920
Ruthenibacterium_lactatiformans_182.308	SNV	Ruthenibacterium_lactatiformans		182.308		CDS	181.903	182.871	-	Biotin operon repressor / Biotin--protein ligase (EC 6.3.4.9)(EC 6.3.4.10)(EC 6.3.4.11)(EC 6.3.4.15)	6.3.4.10	fig|1550024.763.peg.174
Ruthenibacterium_lactatiformans_182.308	SNV	Ruthenibacterium_lactatiformans		182.308		CDS	181.903	182.871	-	Biotin operon repressor / Biotin--protein ligase (EC 6.3.4.9)(EC 6.3.4.10)(EC 6.3.4.11)(EC 6.3.4.15)	6.3.4.11	fig|1550024.763.peg.174
Ruthenibacterium_lactatiformans_182.308	SNV	Ruthenibacterium_lactatiformans		182.308		CDS	181.903	182.871	-	Biotin operon repressor / Biotin--protein ligase (EC 6.3.4.9)(EC 6.3.4.10)(EC 6.3.4.11)(EC 6.3.4.15)	6.3.4.15	fig|1550024.763.peg.174
Ruthenibacterium_lactatiformans_182.308	SNV	Ruthenibacterium_lactatiformans		182.308		CDS	181.903	182.871	-	Biotin operon repressor / Biotin--protein ligase (EC 6.3.4.9)(EC 6.3.4.10)(EC 6.3.4.11)(EC 6.3.4.15)	6.3.4.9	fig|1550024.763.peg.174
Ruthenibacterium_lactatiformans_91.417	SNV	Ruthenibacterium_lactatiformans		91.417		CDS	90.565	91.473	-	FMN adenylyltransferase (EC 2.7.7.2) / Riboflavin kinase (EC 2.7.1.26)	2.7.1.26	fig|1550024.763.peg.652
Ruthenibacterium_lactatiformans_91.417	SNV	Ruthenibacterium_lactatiformans		91.417		CDS	90.565	91.473	-	FMN adenylyltransferase (EC 2.7.7.2) / Riboflavin kinase (EC 2.7.1.26)	2.7.7.2	fig|1550024.763.peg.652
Ruthenibacterium_lactatiformans_118.259	SNV	Ruthenibacterium_lactatiformans		118.259		CDS	117.753	118.931	+	Oxaloacetate decarboxylase beta chain (EC 4.1.1.3)	4.1.1.3	fig|1550024.763.peg.1511
Ruthenibacterium_lactatiformans_38.99	SNV	Ruthenibacterium_lactatiformans		38.99		CDS	38.798	40.039	-	Argininosuccinate synthase (EC 6.3.4.5)	6.3.4.5	fig|1550024.763.peg.1862
Ruthenibacterium_lactatiformans_13.882	SNV	Ruthenibacterium_lactatiformans		13.882		CDS	12.203	14.041	-	1,4-alpha-glucan (glycogen) branching enzyme, GH-13-type (EC 2.4.1.18)	2.4.1.18	fig|1550024.763.peg.2213
Ruthenibacterium_lactatiformans_20.754	SNV	Ruthenibacterium_lactatiformans		20.754		CDS	20.436	20.969	+	ATP synthase delta chain (EC 3.6.3.14)	3.6.3.14	fig|1550024.763.peg.3894
Ruthenibacterium_lactatiformans_16.615	SNV	Ruthenibacterium_lactatiformans		16.615		CDS	16.551	17.696	+	NADH-dependent butanol dehydrogenase A (EC 1.1.1.-)	1.1.1.-	fig|1550024.763.peg.4061
Ruthenibacterium_lactatiformans_124.903	SNV	Ruthenibacterium_lactatiformans		124.903		CDS	123.208	126.324	-	alpha-mannosidase (EC 3.2.1.24)	3.2.1.24	fig|1550024.763.peg.4174
Veillonella_parvula_383.623	SNV	Veillonella_parvula		383.623		CDS	382.154	383.986	+	Glutamine--fructose-6-phosphate aminotransferase [isomerizing] (EC 2.6.1.16)	2.6.1.16	fig|29466.62.peg.306
Veillonella_parvula_576.994	SNV	Veillonella_parvula		576.994		CDS	576.692	577.438	+	Demethylmenaquinone methyltransferase (EC 2.1.1.163)	2.1.1.163	fig|29466.62.peg.481
Roseburia_hominis_1330.73	SNV	Roseburia_hominis	T	1330.73		CDS	1329.93	1331.18	+	L-rhamnose isomerase (EC 5.3.1.14)	5.3.1.14	fig|301301.604.peg.1253
Lachnospira_eligens_1863.63	SNV	Lachnospira_eligens	T	1863.63		CDS	1863.57	1865.14	-	GMP synthase [glutamine-hydrolyzing], amidotransferase subunit (EC 6.3.5.2) / GMP synthase [glutamine-hydrolyzing], ATP pyrophosphatase subunit (EC 6.3.5.2)	6.3.5.2	fig|515620.21.peg.1756
Ruthenibacterium_lactatiformans_142.735	SNV	Ruthenibacterium_lactatiformans		142.735		CDS	142.504	143.241	-	N-acetylglucosamine-1-phosphate uridyltransferase (EC 2.7.7.23) / Glucosamine-1-phosphate N-acetyltransferase (EC 2.3.1.157)	2.3.1.157	fig|1550024.763.peg.136
Ruthenibacterium_lactatiformans_142.735	SNV	Ruthenibacterium_lactatiformans		142.735		CDS	142.504	143.241	-	N-acetylglucosamine-1-phosphate uridyltransferase (EC 2.7.7.23) / Glucosamine-1-phosphate N-acetyltransferase (EC 2.3.1.157)	2.7.7.23	fig|1550024.763.peg.136
Ruthenibacterium_lactatiformans_243.377	SNV	Ruthenibacterium_lactatiformans		243.377		CDS	242.858	244.057	-	UDP-N,N'-diacetylbacillosamine 2-epimerase (hydrolyzing) (EC 3.2.1.184)	3.2.1.184	fig|1550024.763.peg.248
Ruthenibacterium_lactatiformans_243.378	SNV	Ruthenibacterium_lactatiformans		243.378		CDS	242.858	244.057	-	UDP-N,N'-diacetylbacillosamine 2-epimerase (hydrolyzing) (EC 3.2.1.184)	3.2.1.184	fig|1550024.763.peg.248
Ruthenibacterium_lactatiformans_243.386	SNV	Ruthenibacterium_lactatiformans		243.386		CDS	242.858	244.057	-	UDP-N,N'-diacetylbacillosamine 2-epimerase (hydrolyzing) (EC 3.2.1.184)	3.2.1.184	fig|1550024.763.peg.248
Ruthenibacterium_lactatiformans_373.532	SNV	Ruthenibacterium_lactatiformans		373.532		CDS	373.094	374.05	-	Fructokinase (EC 2.7.1.4)	2.7.1.4	fig|1550024.763.peg.385
Ruthenibacterium_lactatiformans_373.603	SNV	Ruthenibacterium_lactatiformans		373.603		CDS	373.094	374.05	-	Fructokinase (EC 2.7.1.4)	2.7.1.4	fig|1550024.763.peg.385
Ruthenibacterium_lactatiformans_376.332	SNV	Ruthenibacterium_lactatiformans		376.332		CDS	375.533	376.564	-	Sorbitol dehydrogenase (EC 1.1.1.14)	1.1.1.14	fig|1550024.763.peg.388
Ruthenibacterium_lactatiformans_10.335	SNV	Ruthenibacterium_lactatiformans		10.335		CDS	9.426	11.897	+	beta-glucosidase (EC 3.2.1.21)	3.2.1.21	fig|1550024.763.peg.425
Ruthenibacterium_lactatiformans_84.218	SNV	Ruthenibacterium_lactatiformans		84.218		CDS	84.159	85.091	+	Transketolase, C-terminal section (EC 2.2.1.1)	2.2.1.1	fig|1550024.763.peg.517
Ruthenibacterium_lactatiformans_94.371	SNV	Ruthenibacterium_lactatiformans		94.371		CDS	93.721	94.734	+	Phospho-N-acetylmuramoyl-pentapeptide-transferase (EC 2.7.8.13)	2.7.8.13	fig|1550024.763.peg.527
Ruthenibacterium_lactatiformans_5.674	SNV	Ruthenibacterium_lactatiformans		5.674		CDS	5.085	6.206	+	Chorismate synthase (EC 4.2.3.5)	4.2.3.5	fig|1550024.763.peg.561
Ruthenibacterium_lactatiformans_8.955	SNV	Ruthenibacterium_lactatiformans		8.955		CDS	7.975	8.991	+	2-keto-3-deoxy-D-arabino-heptulosonate-7-phosphate synthase I beta (EC 2.5.1.54)	2.5.1.54	fig|1550024.763.peg.564
Ruthenibacterium_lactatiformans_48.353	SNV	Ruthenibacterium_lactatiformans		48.353		CDS	48.176	49.405	+	D-aspartate ligase (EC 6.3.1.12)	6.3.1.12	fig|1550024.763.peg.608
Ruthenibacterium_lactatiformans_52.982	SNV	Ruthenibacterium_lactatiformans		52.982		CDS	52.55	54.526	+	Methionyl-tRNA synthetase (EC 6.1.1.10)	6.1.1.10	fig|1550024.763.peg.612
Ruthenibacterium_lactatiformans_2.238	SNV	Ruthenibacterium_lactatiformans		2.238		CDS	1.614	2.492	-	Pyridoxal kinase (EC 2.7.1.35)	2.7.1.35	fig|1550024.763.peg.798
Ruthenibacterium_lactatiformans_7.244	SNV	Ruthenibacterium_lactatiformans		7.244		CDS	7.073	7.762	-	5'-methylthioadenosine nucleosidase (EC 3.2.2.16) @ S-adenosylhomocysteine nucleosidase (EC 3.2.2.9)	3.2.2.16	fig|1550024.763.peg.937
Ruthenibacterium_lactatiformans_7.244	SNV	Ruthenibacterium_lactatiformans		7.244		CDS	7.073	7.762	-	5'-methylthioadenosine nucleosidase (EC 3.2.2.16) @ S-adenosylhomocysteine nucleosidase (EC 3.2.2.9)	3.2.2.9	fig|1550024.763.peg.937
Ruthenibacterium_lactatiformans_46.232	SNV	Ruthenibacterium_lactatiformans		46.232		CDS	46.017	46.913	+	D-alanyl-D-alanine carboxypeptidase (EC 3.4.16.4)	3.4.16.4	fig|1550024.763.peg.1052
Ruthenibacterium_lactatiformans_48.862	SNV	Ruthenibacterium_lactatiformans		48.862		CDS	48.603	49.271	-	Potassium-transporting ATPase C chain (EC 3.6.3.12) (TC 3.A.3.7.1)	3.6.3.12	fig|1550024.763.peg.1150
Ruthenibacterium_lactatiformans_55.72	SNV	Ruthenibacterium_lactatiformans		55.72		CDS	55.112	55.969	-	SSU rRNA (adenine(1518)-N(6)/adenine(1519)-N(6))-dimethyltransferase (EC 2.1.1.182)	2.1.1.182	fig|1550024.763.peg.1156
Ruthenibacterium_lactatiformans_28.101	SNV	Ruthenibacterium_lactatiformans		28.101		CDS	27.189	28.73	-	Galactose-1-phosphate uridylyltransferase (EC 2.7.7.10)	2.7.7.10	fig|1550024.763.peg.1204
Ruthenibacterium_lactatiformans_71.729	SNV	Ruthenibacterium_lactatiformans		71.729		CDS	70.659	71.801	+	S-adenosylmethionine synthetase (EC 2.5.1.6)	2.5.1.6	fig|1550024.763.peg.1333
Ruthenibacterium_lactatiformans_44.451	SNV	Ruthenibacterium_lactatiformans		44.451		CDS	42.304	45.786	+	DNA polymerase III alpha subunit (EC 2.7.7.7)	2.7.7.7	fig|1550024.763.peg.1439
Ruthenibacterium_lactatiformans_144.075	SNV	Ruthenibacterium_lactatiformans		144.075		CDS	143.841	144.92	-	Aspartate-semialdehyde dehydrogenase (EC 1.2.1.11)	1.2.1.11	fig|1550024.763.peg.1541
Ruthenibacterium_lactatiformans_200.968	SNV	Ruthenibacterium_lactatiformans		200.968		CDS	200.086	201.024	-	L-serine dehydratase, alpha subunit (EC 4.3.1.17)	4.3.1.17	fig|1550024.763.peg.1600
Ruthenibacterium_lactatiformans_22.84	SNV	Ruthenibacterium_lactatiformans		22.84		CDS	22.183	23.586	-	Probable M18-family aminopeptidase 1 (EC 3.4.11.-)	3.4.11.-	fig|1550024.763.peg.1736
Ruthenibacterium_lactatiformans_51.205	SNV	Ruthenibacterium_lactatiformans		51.205		CDS	51.11	52.087	-	Choloylglycine hydrolase (EC 3.5.1.24)	3.5.1.24	fig|1550024.763.peg.1874
Ruthenibacterium_lactatiformans_3.559	SNV	Ruthenibacterium_lactatiformans		3.559		CDS	3.543	4.274	+	Uridylate kinase (EC 2.7.4.22)	2.7.4.22	fig|1550024.763.peg.2109
Ruthenibacterium_lactatiformans_9.831	SNV	Ruthenibacterium_lactatiformans		9.831		CDS	8.859	9.911	+	(E)-4-hydroxy-3-methylbut-2-enyl-diphosphate synthase (flavodoxin) (EC 1.17.7.3)	1.17.7.3	fig|1550024.763.peg.2115
Ruthenibacterium_lactatiformans_9.952	SNV	Ruthenibacterium_lactatiformans		9.952		CDS	9.911	14.239	+	DNA polymerase III polC-type (EC 2.7.7.7)	2.7.7.7	fig|1550024.763.peg.2116
Ruthenibacterium_lactatiformans_10.609	SNV	Ruthenibacterium_lactatiformans		10.609		CDS	9.911	14.239	+	DNA polymerase III polC-type (EC 2.7.7.7)	2.7.7.7	fig|1550024.763.peg.2116
Ruthenibacterium_lactatiformans_12.742	SNV	Ruthenibacterium_lactatiformans		12.742		CDS	9.911	14.239	+	DNA polymerase III polC-type (EC 2.7.7.7)	2.7.7.7	fig|1550024.763.peg.2116
Ruthenibacterium_lactatiformans_26.301	SNV	Ruthenibacterium_lactatiformans		26.301		CDS	26.023	27.372	+	Phosphoglucosamine mutase (EC 5.4.2.10)	5.4.2.10	fig|1550024.763.peg.2132
Ruthenibacterium_lactatiformans_106.044	SNV	Ruthenibacterium_lactatiformans		106.044		CDS	105.969	106.772	-	Inositol-1-monophosphatase (EC 3.1.3.25)	3.1.3.25	fig|1550024.763.peg.2316
Ruthenibacterium_lactatiformans_106.067	SNV	Ruthenibacterium_lactatiformans		106.067		CDS	105.969	106.772	-	Inositol-1-monophosphatase (EC 3.1.3.25)	3.1.3.25	fig|1550024.763.peg.2316
Ruthenibacterium_lactatiformans_205.57	SNV	Ruthenibacterium_lactatiformans		205.57		CDS	203.56	205.776	+	Polyphosphate kinase (EC 2.7.4.1)	2.7.4.1	fig|1550024.763.peg.2407
Ruthenibacterium_lactatiformans_4.251	SNV	Ruthenibacterium_lactatiformans		4.251		CDS	3.823	4.698	-	5,10-methylenetetrahydrofolate reductase (EC 1.5.1.20)	1.5.1.20	fig|1550024.763.peg.2594
Ruthenibacterium_lactatiformans_140.075	SNV	Ruthenibacterium_lactatiformans		140.075		CDS	139.782	141.053	+	Adenylosuccinate synthetase (EC 6.3.4.4)	6.3.4.4	fig|1550024.763.peg.2881
Ruthenibacterium_lactatiformans_146.05	SNV	Ruthenibacterium_lactatiformans		146.05		CDS	145.643	146.473	+	Diaminopimelate epimerase (EC 5.1.1.7)	5.1.1.7	fig|1550024.763.peg.2887
Ruthenibacterium_lactatiformans_178.823	SNV	Ruthenibacterium_lactatiformans		178.823		CDS	177.897	179.261	+	Citrate synthase (si) (EC 2.3.3.1)	2.3.3.1	fig|1550024.763.peg.2924
Ruthenibacterium_lactatiformans_7.427	SNV	Ruthenibacterium_lactatiformans		7.427		CDS	6.785	8.506	-	Phosphate regulon sensor protein PhoR (SphS) (EC 2.7.13.3)	2.7.13.3	fig|1550024.763.peg.3070
Ruthenibacterium_lactatiformans_7.445	SNV	Ruthenibacterium_lactatiformans		7.445		CDS	6.785	8.506	-	Phosphate regulon sensor protein PhoR (SphS) (EC 2.7.13.3)	2.7.13.3	fig|1550024.763.peg.3070
Ruthenibacterium_lactatiformans_8.018	SNV	Ruthenibacterium_lactatiformans		8.018		CDS	6.785	8.506	-	Phosphate regulon sensor protein PhoR (SphS) (EC 2.7.13.3)	2.7.13.3	fig|1550024.763.peg.3070
Ruthenibacterium_lactatiformans_8.093	SNV	Ruthenibacterium_lactatiformans		8.093		CDS	6.785	8.506	-	Phosphate regulon sensor protein PhoR (SphS) (EC 2.7.13.3)	2.7.13.3	fig|1550024.763.peg.3070
Ruthenibacterium_lactatiformans_92.04	SNV	Ruthenibacterium_lactatiformans		92.04		CDS	91.366	92.118	+	D-alanyl-D-alanine carboxypeptidase (EC 3.4.16.4)	3.4.16.4	fig|1550024.763.peg.3202
Ruthenibacterium_lactatiformans_128.528	SNV	Ruthenibacterium_lactatiformans		128.528		CDS	127.779	129.029	+	Serine hydroxymethyltransferase (EC 2.1.2.1)	2.1.2.1	fig|1550024.763.peg.3245
Ruthenibacterium_lactatiformans_148.073	SNV	Ruthenibacterium_lactatiformans		148.073		CDS	147.962	148.381	+	Holo-[acyl-carrier-protein] synthase (EC 2.7.8.7)	2.7.8.7	fig|1550024.763.peg.3266
Ruthenibacterium_lactatiformans_150.693	SNV	Ruthenibacterium_lactatiformans		150.693		CDS	150.34	151.716	-	UDP-N-acetylmuramate--L-alanine ligase (EC 6.3.2.8)	6.3.2.8	fig|1550024.763.peg.3270
Ruthenibacterium_lactatiformans_150.886	SNV	Ruthenibacterium_lactatiformans		150.886		CDS	150.34	151.716	-	UDP-N-acetylmuramate--L-alanine ligase (EC 6.3.2.8)	6.3.2.8	fig|1550024.763.peg.3270
Ruthenibacterium_lactatiformans_162.56	SNV	Ruthenibacterium_lactatiformans		162.56		CDS	160.938	162.866	+	4-hydroxy-3-methylbut-2-enyl diphosphate reductase (EC 1.17.7.4) / Ribosomal protein S1 RNA-binding domain	1.17.7.4	fig|1550024.763.peg.3280
Ruthenibacterium_lactatiformans_84.182	SNV	Ruthenibacterium_lactatiformans		84.182		CDS	82.676	84.853	-	Guanosine-3',5'-bis(diphosphate) 3'-pyrophosphohydrolase (EC 3.1.7.2) / GTP pyrophosphokinase (EC 2.7.6.5), (p)ppGpp synthetase II	2.7.6.5	fig|1550024.763.peg.3502
Ruthenibacterium_lactatiformans_84.182	SNV	Ruthenibacterium_lactatiformans		84.182		CDS	82.676	84.853	-	Guanosine-3',5'-bis(diphosphate) 3'-pyrophosphohydrolase (EC 3.1.7.2) / GTP pyrophosphokinase (EC 2.7.6.5), (p)ppGpp synthetase II	3.1.7.2	fig|1550024.763.peg.3502
Ruthenibacterium_lactatiformans_74.527	SNV	Ruthenibacterium_lactatiformans		74.527		CDS	74.32	74.655	+	Ribonuclease P protein component (EC 3.1.26.5)	3.1.26.5	fig|1550024.763.peg.3721
Ruthenibacterium_lactatiformans_149.142	SNV	Ruthenibacterium_lactatiformans		149.142		CDS	148.688	149.878	+	Phosphoribosylaminoimidazolecarboxamide formyltransferase (EC 2.1.2.3)	2.1.2.3	fig|1550024.763.peg.3811
Ruthenibacterium_lactatiformans_149.143	SNV	Ruthenibacterium_lactatiformans		149.143		CDS	148.688	149.878	+	Phosphoribosylaminoimidazolecarboxamide formyltransferase (EC 2.1.2.3)	2.1.2.3	fig|1550024.763.peg.3811
Ruthenibacterium_lactatiformans_149.167	SNV	Ruthenibacterium_lactatiformans		149.167		CDS	148.688	149.878	+	Phosphoribosylaminoimidazolecarboxamide formyltransferase (EC 2.1.2.3)	2.1.2.3	fig|1550024.763.peg.3811
Ruthenibacterium_lactatiformans_151.487	SNV	Ruthenibacterium_lactatiformans		151.487		CDS	151.264	154.974	+	Phosphoribosylformylglycinamidine synthase, synthetase subunit (EC 6.3.5.3) / Phosphoribosylformylglycinamidine synthase, glutamine amidotransferase subunit (EC 6.3.5.3)	6.3.5.3	fig|1550024.763.peg.3813
Ruthenibacterium_lactatiformans_154.725	SNV	Ruthenibacterium_lactatiformans		154.725		CDS	151.264	154.974	+	Phosphoribosylformylglycinamidine synthase, synthetase subunit (EC 6.3.5.3) / Phosphoribosylformylglycinamidine synthase, glutamine amidotransferase subunit (EC 6.3.5.3)	6.3.5.3	fig|1550024.763.peg.3813
Ruthenibacterium_lactatiformans_160.102	SNV	Ruthenibacterium_lactatiformans		160.102		CDS	159.693	160.529	+	23S rRNA (guanine(745)-N(1))-methyltransferase (EC 2.1.1.187)	2.1.1.187	fig|1550024.763.peg.3819
Ruthenibacterium_lactatiformans_20.705	SNV	Ruthenibacterium_lactatiformans		20.705		CDS	20.436	20.969	+	ATP synthase delta chain (EC 3.6.3.14)	3.6.3.14	fig|1550024.763.peg.3894
Ruthenibacterium_lactatiformans_43.009	SNV	Ruthenibacterium_lactatiformans		43.009		CDS	42.718	43.857	-	UDP-N-acetyl-L-fucosamine synthase (EC 5.1.3.28)	5.1.3.28	fig|1550024.763.peg.3916
Ruthenibacterium_lactatiformans_112.127	SNV	Ruthenibacterium_lactatiformans		112.127		CDS	111.274	112.647	-	V-type ATP synthase subunit B (EC 3.6.3.14)	3.6.3.14	fig|1550024.763.peg.3991
Ruthenibacterium_lactatiformans_133.253	SNV	Ruthenibacterium_lactatiformans		133.253		CDS	131.949	134.231	+	beta-glucosidase (EC 3.2.1.21)	3.2.1.21	fig|1550024.763.peg.4013
Ruthenibacterium_lactatiformans_16.557	SNV	Ruthenibacterium_lactatiformans		16.557		CDS	16.551	17.696	+	NADH-dependent butanol dehydrogenase A (EC 1.1.1.-)	1.1.1.-	fig|1550024.763.peg.4061
Veillonella_parvula_2016.712	SNV	Veillonella_parvula		2016.71		CDS	2016.15	2018.32	-	Methylmalonyl-CoA mutase small subunit, MutA (EC 5.4.99.2)	5.4.99.2	fig|29466.62.peg.1778
Ruthenibacterium_lactatiformans_154.233	SNV	Ruthenibacterium_lactatiformans		154.233		CDS	154.051	155.592	-	beta-N-acetylglucosaminidase (EC 3.2.1.52)	3.2.1.52	fig|1550024.763.peg.145
Veillonella_parvula_227.761	SNV	Veillonella_parvula		227.761		CDS	227.03	228.04	+	Anthranilate phosphoribosyltransferase (EC 2.4.2.18)	2.4.2.18	fig|29466.62.peg.164
Veillonella_parvula_1070.523	SNV	Veillonella_parvula		1070.52		CDS	1069.96	1070.99	+	Aspartate-semialdehyde dehydrogenase (EC 1.2.1.11)	1.2.1.11	fig|29466.62.peg.938
Veillonella_parvula_1099.058	SNV	Veillonella_parvula		1099.06		CDS	1098.26	1102.05	-	DNA polymerase III polC-type (EC 2.7.7.7)	2.7.7.7	fig|29466.62.peg.967
Veillonella_parvula_1873.551	SNV	Veillonella_parvula		1873.55		CDS	1869.48	1874.06	-	Glutamate synthase [NADPH] large chain (EC 1.4.1.13)	1.4.1.13	fig|29466.62.peg.1650
Veillonella_parvula_1899.23	SNV	Veillonella_parvula		1899.23		CDS	1898.4	1899.76	+	Fumarate hydratase class II (EC 4.2.1.2)	4.2.1.2	fig|29466.62.peg.1670
Veillonella_parvula_1932.533	SNV	Veillonella_parvula		1932.53		CDS	1931.89	1933.25	-	Replicative DNA helicase (DnaB) (EC 3.6.4.12)	3.6.4.12	fig|29466.62.peg.1695
Prevotella_copri_3178.565	SNV	Prevotella_copri		3178.57		CDS	3176.71	3178.8	+	Triosephosphate isomerase (EC 5.3.1.1)	5.3.1.1	fig|537011.437.peg.2795
Ruthenibacterium_lactatiformans_74.614	SNV	Ruthenibacterium_lactatiformans		74.614		CDS	74.522	75.973	+	Nicotinate phosphoribosyltransferase (EC 6.3.4.21)	6.3.4.21	fig|1550024.763.peg.71
Ruthenibacterium_lactatiformans_223.533	SNV	Ruthenibacterium_lactatiformans		223.533		CDS	223.043	223.588	-	5-formyltetrahydrofolate cyclo-ligase (EC 6.3.3.2)	6.3.3.2	fig|1550024.763.peg.222
Ruthenibacterium_lactatiformans_223.559	SNV	Ruthenibacterium_lactatiformans		223.559		CDS	223.043	223.588	-	5-formyltetrahydrofolate cyclo-ligase (EC 6.3.3.2)	6.3.3.2	fig|1550024.763.peg.222
Ruthenibacterium_lactatiformans_114.918	SNV	Ruthenibacterium_lactatiformans		114.918		CDS	113.677	116.298	+	Valyl-tRNA synthetase (EC 6.1.1.9)	6.1.1.9	fig|1550024.763.peg.548
Ruthenibacterium_lactatiformans_47.477	SNV	Ruthenibacterium_lactatiformans		47.477		CDS	47.269	47.922	-	Ribulose-phosphate 3-epimerase (EC 5.1.3.1)	5.1.3.1	fig|1550024.763.peg.606
Ruthenibacterium_lactatiformans_64.375	SNV	Ruthenibacterium_lactatiformans		64.375		CDS	62.827	64.41	+	Ribulokinase (EC 2.7.1.16)	2.7.1.16	fig|1550024.763.peg.1323
Ruthenibacterium_lactatiformans_106.17	SNV	Ruthenibacterium_lactatiformans		106.17		CDS	105.969	106.772	-	Inositol-1-monophosphatase (EC 3.1.3.25)	3.1.3.25	fig|1550024.763.peg.2316
Ruthenibacterium_lactatiformans_146.962	SNV	Ruthenibacterium_lactatiformans		146.962		CDS	146.264	147.301	+	Phosphoribosylformylglycinamidine cyclo-ligase (EC 6.3.3.1)	6.3.3.1	fig|1550024.763.peg.3809
Ruthenibacterium_lactatiformans_148.325	SNV	Ruthenibacterium_lactatiformans		148.325		CDS	147.295	148.647	+	Phosphoribosylglycinamide formyltransferase (EC 2.1.2.2)	2.1.2.2	fig|1550024.763.peg.3810
Ruthenibacterium_lactatiformans_20.889	SNV	Ruthenibacterium_lactatiformans		20.889		CDS	20.436	20.969	+	ATP synthase delta chain (EC 3.6.3.14)	3.6.3.14	fig|1550024.763.peg.3894
Veillonella_parvula_1414.032	SNV	Veillonella_parvula		1414.03		CDS	1413.96	1414.4	-	Lipoprotein signal peptidase (EC 3.4.23.36)	3.4.23.36	fig|29466.62.peg.1246
Ruthenibacterium_lactatiformans_374.545	SNV	Ruthenibacterium_lactatiformans		374.545		CDS	374.459	375.502	-	Alcohol dehydrogenase (EC 1.1.1.1)	1.1.1.1	fig|1550024.763.peg.387
Ruthenibacterium_lactatiformans_115.851	SNV	Ruthenibacterium_lactatiformans		115.851		CDS	113.677	116.298	+	Valyl-tRNA synthetase (EC 6.1.1.9)	6.1.1.9	fig|1550024.763.peg.548
Ruthenibacterium_lactatiformans_24.144	SNV	Ruthenibacterium_lactatiformans		24.144		CDS	23.995	25.23	-	DNA polymerase IV (EC 2.7.7.7)	2.7.7.7	fig|1550024.763.peg.580
Ruthenibacterium_lactatiformans_24.255	SNV	Ruthenibacterium_lactatiformans		24.255		CDS	23.995	25.23	-	DNA polymerase IV (EC 2.7.7.7)	2.7.7.7	fig|1550024.763.peg.580
Ruthenibacterium_lactatiformans_53.59	SNV	Ruthenibacterium_lactatiformans		53.59		CDS	52.55	54.526	+	Methionyl-tRNA synthetase (EC 6.1.1.10)	6.1.1.10	fig|1550024.763.peg.612
Ruthenibacterium_lactatiformans_53.859	SNV	Ruthenibacterium_lactatiformans		53.859		CDS	52.55	54.526	+	Methionyl-tRNA synthetase (EC 6.1.1.10)	6.1.1.10	fig|1550024.763.peg.612
Ruthenibacterium_lactatiformans_31.596	SNV	Ruthenibacterium_lactatiformans		31.596		CDS	31.023	32.09	-	Nicotinate-nucleotide--dimethylbenzimidazole phosphoribosyltransferase (EC 2.4.2.21)	2.4.2.21	fig|1550024.763.peg.1132
Ruthenibacterium_lactatiformans_17.307	SNV	Ruthenibacterium_lactatiformans		17.307		CDS	17.024	17.953	-	L-lactate dehydrogenase (EC 1.1.1.27)	1.1.1.27	fig|1550024.763.peg.1193
Ruthenibacterium_lactatiformans_43.055	SNV	Ruthenibacterium_lactatiformans		43.055		CDS	42.304	45.786	+	DNA polymerase III alpha subunit (EC 2.7.7.7)	2.7.7.7	fig|1550024.763.peg.1439
Ruthenibacterium_lactatiformans_106.072	SNV	Ruthenibacterium_lactatiformans		106.072		CDS	106.025	106.942	+	Muramoyltetrapeptide carboxypeptidase (EC 3.4.17.13)	3.4.17.13	fig|1550024.763.peg.1498
Ruthenibacterium_lactatiformans_143.264	SNV	Ruthenibacterium_lactatiformans		143.264		CDS	142.886	143.779	-	4-hydroxy-tetrahydrodipicolinate synthase (EC 4.3.3.7)	4.3.3.7	fig|1550024.763.peg.1540
Ruthenibacterium_lactatiformans_200.481	SNV	Ruthenibacterium_lactatiformans		200.481		CDS	200.086	201.024	-	L-serine dehydratase, alpha subunit (EC 4.3.1.17)	4.3.1.17	fig|1550024.763.peg.1600
Ruthenibacterium_lactatiformans_22.492	SNV	Ruthenibacterium_lactatiformans		22.492		CDS	22.183	23.586	-	Probable M18-family aminopeptidase 1 (EC 3.4.11.-)	3.4.11.-	fig|1550024.763.peg.1736
Ruthenibacterium_lactatiformans_31.51	SNV	Ruthenibacterium_lactatiformans		31.51		CDS	30.68	31.936	-	Prolyl-tRNA synthetase (EC 6.1.1.15), bacterial type	6.1.1.15	fig|1550024.763.peg.1749
Ruthenibacterium_lactatiformans_34.013	SNV	Ruthenibacterium_lactatiformans		34.013		CDS	32.996	34.867	-	UDP-N-acetylglucosamine 4,6-dehydratase (EC 4.2.1.135)	4.2.1.135	fig|1550024.763.peg.1752
Ruthenibacterium_lactatiformans_35.899	SNV	Ruthenibacterium_lactatiformans		35.899		CDS	34.78	35.928	-	Lactaldehyde reductase (EC 1.1.1.77)	1.1.1.77	fig|1550024.763.peg.1859
Ruthenibacterium_lactatiformans_38.54	SNV	Ruthenibacterium_lactatiformans		38.54		CDS	38.02	38.79	-	N(omega),N(omega)-dimethylarginine dimethylaminohydrolase (EC 3.5.3.18)	3.5.3.18	fig|1550024.763.peg.1861
Ruthenibacterium_lactatiformans_38.825	SNV	Ruthenibacterium_lactatiformans		38.825		CDS	38.798	40.039	-	Argininosuccinate synthase (EC 6.3.4.5)	6.3.4.5	fig|1550024.763.peg.1862
Ruthenibacterium_lactatiformans_10.091	SNV	Ruthenibacterium_lactatiformans		10.091		CDS	9.911	14.239	+	DNA polymerase III polC-type (EC 2.7.7.7)	2.7.7.7	fig|1550024.763.peg.2116
Ruthenibacterium_lactatiformans_10.093	SNV	Ruthenibacterium_lactatiformans		10.093		CDS	9.911	14.239	+	DNA polymerase III polC-type (EC 2.7.7.7)	2.7.7.7	fig|1550024.763.peg.2116
Ruthenibacterium_lactatiformans_10.364	SNV	Ruthenibacterium_lactatiformans		10.364		CDS	9.911	14.239	+	DNA polymerase III polC-type (EC 2.7.7.7)	2.7.7.7	fig|1550024.763.peg.2116
Ruthenibacterium_lactatiformans_10.496	SNV	Ruthenibacterium_lactatiformans		10.496		CDS	9.911	14.239	+	DNA polymerase III polC-type (EC 2.7.7.7)	2.7.7.7	fig|1550024.763.peg.2116
Ruthenibacterium_lactatiformans_12.142	SNV	Ruthenibacterium_lactatiformans		12.142		CDS	9.911	14.239	+	DNA polymerase III polC-type (EC 2.7.7.7)	2.7.7.7	fig|1550024.763.peg.2116
Ruthenibacterium_lactatiformans_53.761	SNV	Ruthenibacterium_lactatiformans		53.761		CDS	53.545	54.894	+	NADP-specific glutamate dehydrogenase (EC 1.4.1.4)	1.4.1.4	fig|1550024.763.peg.2258
Ruthenibacterium_lactatiformans_54.609	SNV	Ruthenibacterium_lactatiformans		54.609		CDS	53.545	54.894	+	NADP-specific glutamate dehydrogenase (EC 1.4.1.4)	1.4.1.4	fig|1550024.763.peg.2258
Ruthenibacterium_lactatiformans_58.353	SNV	Ruthenibacterium_lactatiformans		58.353		CDS	58.093	59.379	+	UDP-N-acetylglucosamine 1-carboxyvinyltransferase (EC 2.5.1.7)	2.5.1.7	fig|1550024.763.peg.2262
Ruthenibacterium_lactatiformans_15.326	SNV	Ruthenibacterium_lactatiformans		15.326		CDS	14.291	15.436	+	Cystathionine beta-lyase (EC 4.4.1.8)	4.4.1.8	fig|1550024.763.peg.2582
Ruthenibacterium_lactatiformans_2.294	SNV	Ruthenibacterium_lactatiformans		2.294		CDS	0.817	3.171	-	5-methyltetrahydrofolate--homocysteine methyltransferase (EC 2.1.1.13)	2.1.1.13	fig|1550024.763.peg.2592
Ruthenibacterium_lactatiformans_25.148	SNV	Ruthenibacterium_lactatiformans		25.148		CDS	25.083	25.502	+	4-carboxymuconolactone decarboxylase (EC 4.1.1.44)	4.1.1.44	fig|1550024.763.peg.2615
Ruthenibacterium_lactatiformans_141.229	SNV	Ruthenibacterium_lactatiformans		141.229		CDS	141.134	141.574	+	Nitrite reductase probable electron transfer 4Fe-S subunit (EC 1.7.1.4)	1.7.1.4	fig|1550024.763.peg.2882
Ruthenibacterium_lactatiformans_141.397	SNV	Ruthenibacterium_lactatiformans		141.397		CDS	141.134	141.574	+	Nitrite reductase probable electron transfer 4Fe-S subunit (EC 1.7.1.4)	1.7.1.4	fig|1550024.763.peg.2882
Ruthenibacterium_lactatiformans_144.47	SNV	Ruthenibacterium_lactatiformans		144.47		CDS	143.639	144.955	+	Glutamine synthetase type I (EC 6.3.1.2)	6.3.1.2	fig|1550024.763.peg.2885
Ruthenibacterium_lactatiformans_145.876	SNV	Ruthenibacterium_lactatiformans		145.876		CDS	145.643	146.473	+	Diaminopimelate epimerase (EC 5.1.1.7)	5.1.1.7	fig|1550024.763.peg.2887
Ruthenibacterium_lactatiformans_10.842	SNV	Ruthenibacterium_lactatiformans		10.842		CDS	9.693	12.296	-	alpha-L-rhamnosidase (EC 3.2.1.40)	3.2.1.40	fig|1550024.763.peg.3034
Ruthenibacterium_lactatiformans_4.613	SNV	Ruthenibacterium_lactatiformans		4.613		CDS	4.587	5.168	+	Cardiolipin synthase (CMP-forming), eukaryotic type Cls-II (EC 2.7.8.41)	2.7.8.41	fig|1550024.763.peg.3093
Ruthenibacterium_lactatiformans_4.67	SNV	Ruthenibacterium_lactatiformans		4.67		CDS	4.587	5.168	+	Cardiolipin synthase (CMP-forming), eukaryotic type Cls-II (EC 2.7.8.41)	2.7.8.41	fig|1550024.763.peg.3093
Ruthenibacterium_lactatiformans_92.647	SNV	Ruthenibacterium_lactatiformans		92.647		CDS	92.115	94.289	+	Alanine racemase (EC 5.1.1.1)	5.1.1.1	fig|1550024.763.peg.3203
Ruthenibacterium_lactatiformans_145.339	SNV	Ruthenibacterium_lactatiformans		145.339		CDS	143.904	146.282	-	Phenylalanyl-tRNA synthetase beta chain (EC 6.1.1.20)	6.1.1.20	fig|1550024.763.peg.3263
Ruthenibacterium_lactatiformans_84.023	SNV	Ruthenibacterium_lactatiformans		84.023		CDS	82.676	84.853	-	Guanosine-3',5'-bis(diphosphate) 3'-pyrophosphohydrolase (EC 3.1.7.2) / GTP pyrophosphokinase (EC 2.7.6.5), (p)ppGpp synthetase II	2.7.6.5	fig|1550024.763.peg.3502
Ruthenibacterium_lactatiformans_84.023	SNV	Ruthenibacterium_lactatiformans		84.023		CDS	82.676	84.853	-	Guanosine-3',5'-bis(diphosphate) 3'-pyrophosphohydrolase (EC 3.1.7.2) / GTP pyrophosphokinase (EC 2.7.6.5), (p)ppGpp synthetase II	3.1.7.2	fig|1550024.763.peg.3502
Ruthenibacterium_lactatiformans_84.062	SNV	Ruthenibacterium_lactatiformans		84.062		CDS	82.676	84.853	-	Guanosine-3',5'-bis(diphosphate) 3'-pyrophosphohydrolase (EC 3.1.7.2) / GTP pyrophosphokinase (EC 2.7.6.5), (p)ppGpp synthetase II	2.7.6.5	fig|1550024.763.peg.3502
Ruthenibacterium_lactatiformans_84.062	SNV	Ruthenibacterium_lactatiformans		84.062		CDS	82.676	84.853	-	Guanosine-3',5'-bis(diphosphate) 3'-pyrophosphohydrolase (EC 3.1.7.2) / GTP pyrophosphokinase (EC 2.7.6.5), (p)ppGpp synthetase II	3.1.7.2	fig|1550024.763.peg.3502
Ruthenibacterium_lactatiformans_168.27	SNV	Ruthenibacterium_lactatiformans		168.27		CDS	168.062	168.529	+	Methylated-DNA--protein-cysteine methyltransferase (EC 2.1.1.63)	2.1.1.63	fig|1550024.763.peg.3590
Ruthenibacterium_lactatiformans_100.673	SNV	Ruthenibacterium_lactatiformans		100.673		CDS	100.637	101.278	-	NAD(P)H-hydrate epimerase (EC 5.1.99.6) / ADP-dependent (S)-NAD(P)H-hydrate dehydratase (EC 4.2.1.136)	4.2.1.136	fig|1550024.763.peg.3759
Ruthenibacterium_lactatiformans_148.879	SNV	Ruthenibacterium_lactatiformans		148.879		CDS	148.688	149.878	+	Phosphoribosylaminoimidazolecarboxamide formyltransferase (EC 2.1.2.3)	2.1.2.3	fig|1550024.763.peg.3811
Ruthenibacterium_lactatiformans_150.95	SNV	Ruthenibacterium_lactatiformans		150.95		CDS	149.964	151.244	+	Phosphoribosylamine--glycine ligase (EC 6.3.4.13)	6.3.4.13	fig|1550024.763.peg.3812
Ruthenibacterium_lactatiformans_169.659	SNV	Ruthenibacterium_lactatiformans		169.659		CDS	168.955	169.905	+	L-lactate dehydrogenase (EC 1.1.1.27)	1.1.1.27	fig|1550024.763.peg.3833
Ruthenibacterium_lactatiformans_169.872	SNV	Ruthenibacterium_lactatiformans		169.872		CDS	168.955	169.905	+	L-lactate dehydrogenase (EC 1.1.1.27)	1.1.1.27	fig|1550024.763.peg.3833
Ruthenibacterium_lactatiformans_23.007	SNV	Ruthenibacterium_lactatiformans		23.007		CDS	22.555	23.406	+	ATP synthase gamma chain (EC 3.6.3.14)	3.6.3.14	fig|1550024.763.peg.3896
Ruthenibacterium_lactatiformans_32.373	SNV	Ruthenibacterium_lactatiformans		32.373		CDS	31.99	33.384	+	UDP-N-acetylmuramoyl-L-alanine--D-glutamate ligase (EC 6.3.2.9)	6.3.2.9	fig|1550024.763.peg.3906
Ruthenibacterium_lactatiformans_70.468	SNV	Ruthenibacterium_lactatiformans		70.468		CDS	69.482	70.573	+	Galactose/methyl galactoside ABC transporter, permease protein MglC (EC 3.6.3.17)	3.6.3.17	fig|1550024.763.peg.4120
Ruthenibacterium_lactatiformans_154.966	SNV	Ruthenibacterium_lactatiformans		154.966		CDS	154.051	155.592	-	beta-N-acetylglucosaminidase (EC 3.2.1.52)	3.2.1.52	fig|1550024.763.peg.145
Ruthenibacterium_lactatiformans_155.248	SNV	Ruthenibacterium_lactatiformans		155.248		CDS	154.051	155.592	-	beta-N-acetylglucosaminidase (EC 3.2.1.52)	3.2.1.52	fig|1550024.763.peg.145
Ruthenibacterium_lactatiformans_175.946	SNV	Ruthenibacterium_lactatiformans		175.946		CDS	174.858	176.078	+	Glutamate 5-kinase (EC 2.7.2.11) / RNA-binding C-terminal domain PUA	2.7.2.11	fig|1550024.763.peg.168
Ruthenibacterium_lactatiformans_182.197	SNV	Ruthenibacterium_lactatiformans		182.197		CDS	181.903	182.871	-	Biotin operon repressor / Biotin--protein ligase (EC 6.3.4.9)(EC 6.3.4.10)(EC 6.3.4.11)(EC 6.3.4.15)	6.3.4.10	fig|1550024.763.peg.174
Ruthenibacterium_lactatiformans_182.197	SNV	Ruthenibacterium_lactatiformans		182.197		CDS	181.903	182.871	-	Biotin operon repressor / Biotin--protein ligase (EC 6.3.4.9)(EC 6.3.4.10)(EC 6.3.4.11)(EC 6.3.4.15)	6.3.4.11	fig|1550024.763.peg.174
Ruthenibacterium_lactatiformans_182.197	SNV	Ruthenibacterium_lactatiformans		182.197		CDS	181.903	182.871	-	Biotin operon repressor / Biotin--protein ligase (EC 6.3.4.9)(EC 6.3.4.10)(EC 6.3.4.11)(EC 6.3.4.15)	6.3.4.15	fig|1550024.763.peg.174
Ruthenibacterium_lactatiformans_182.197	SNV	Ruthenibacterium_lactatiformans		182.197		CDS	181.903	182.871	-	Biotin operon repressor / Biotin--protein ligase (EC 6.3.4.9)(EC 6.3.4.10)(EC 6.3.4.11)(EC 6.3.4.15)	6.3.4.9	fig|1550024.763.peg.174
Ruthenibacterium_lactatiformans_205.497	SNV	Ruthenibacterium_lactatiformans		205.497		CDS	205.327	205.89	-	Fumarate hydratase class I, beta region (EC 4.2.1.2); L(+)-tartrate dehydratase beta subunit (EC 4.2.1.32)	4.2.1.2	fig|1550024.763.peg.201
Ruthenibacterium_lactatiformans_205.497	SNV	Ruthenibacterium_lactatiformans		205.497		CDS	205.327	205.89	-	Fumarate hydratase class I, beta region (EC 4.2.1.2); L(+)-tartrate dehydratase beta subunit (EC 4.2.1.32)	4.2.1.32	fig|1550024.763.peg.201
Ruthenibacterium_lactatiformans_228.202	SNV	Ruthenibacterium_lactatiformans		228.202		CDS	227.782	228.567	-	Teichoic acid export ATP-binding protein TagH (EC 3.6.3.40)	3.6.3.40	fig|1550024.763.peg.226
Ruthenibacterium_lactatiformans_254.903	SNV	Ruthenibacterium_lactatiformans		254.903		CDS	253.416	254.945	+	Probable poly(beta-D-mannuronate) O-acetylase (EC 2.3.1.-)	2.3.1.-	fig|1550024.763.peg.257
Ruthenibacterium_lactatiformans_273.798	SNV	Ruthenibacterium_lactatiformans		273.798		CDS	273.144	274.316	-	tRNA 4-thiouridine synthase (EC 2.8.1.4)	2.8.1.4	fig|1550024.763.peg.279
Ruthenibacterium_lactatiformans_303.773	SNV	Ruthenibacterium_lactatiformans		303.773		CDS	302.927	304.369	-	Glycerol-3-phosphate dehydrogenase (EC 1.1.5.3)	1.1.5.3	fig|1550024.763.peg.308
Ruthenibacterium_lactatiformans_11.199	SNV	Ruthenibacterium_lactatiformans		11.199		CDS	9.426	11.897	+	beta-glucosidase (EC 3.2.1.21)	3.2.1.21	fig|1550024.763.peg.425
Ruthenibacterium_lactatiformans_33.1	SNV	Ruthenibacterium_lactatiformans		33.1		CDS	32.3	34.354	+	Pyruvate formate-lyase (EC 2.3.1.54)	2.3.1.54	fig|1550024.763.peg.450
Ruthenibacterium_lactatiformans_35.429	SNV	Ruthenibacterium_lactatiformans		35.429		CDS	34.848	35.627	+	Pyruvate formate-lyase activating enzyme (EC 1.97.1.4)	1.97.1.4	fig|1550024.763.peg.453
Ruthenibacterium_lactatiformans_38.048	SNV	Ruthenibacterium_lactatiformans		38.048		CDS	37.599	40.076	-	Multimodular transpeptidase-transglycosylase (EC 2.4.1.129) (EC 3.4.-.-)	2.4.1.129	fig|1550024.763.peg.457
Ruthenibacterium_lactatiformans_38.048	SNV	Ruthenibacterium_lactatiformans		38.048		CDS	37.599	40.076	-	Multimodular transpeptidase-transglycosylase (EC 2.4.1.129) (EC 3.4.-.-)	3.4.-.-	fig|1550024.763.peg.457
Ruthenibacterium_lactatiformans_97.197	SNV	Ruthenibacterium_lactatiformans		97.197		CDS	96.095	97.219	+	UDP-N-acetylglucosamine--N-acetylmuramyl-(pentapeptide) pyrophosphoryl-undecaprenol N-acetylglucosamine transferase (EC 2.4.1.227)	2.4.1.227	fig|1550024.763.peg.529
Ruthenibacterium_lactatiformans_98.292	SNV	Ruthenibacterium_lactatiformans		98.292		CDS	97.321	98.577	+	UDP-N-acetylglucosamine 1-carboxyvinyltransferase (EC 2.5.1.7)	2.5.1.7	fig|1550024.763.peg.530
Ruthenibacterium_lactatiformans_5.12	SNV	Ruthenibacterium_lactatiformans		5.12		CDS	5.085	6.206	+	Chorismate synthase (EC 4.2.3.5)	4.2.3.5	fig|1550024.763.peg.561
Ruthenibacterium_lactatiformans_47.788	SNV	Ruthenibacterium_lactatiformans		47.788		CDS	47.269	47.922	-	Ribulose-phosphate 3-epimerase (EC 5.1.3.1)	5.1.3.1	fig|1550024.763.peg.606
Ruthenibacterium_lactatiformans_47.869	SNV	Ruthenibacterium_lactatiformans		47.869		CDS	47.269	47.922	-	Ribulose-phosphate 3-epimerase (EC 5.1.3.1)	5.1.3.1	fig|1550024.763.peg.606
Ruthenibacterium_lactatiformans_35.553	SNV	Ruthenibacterium_lactatiformans		35.553		CDS	35.23	37.863	+	Acetaldehyde dehydrogenase (EC 1.2.1.10) / Alcohol dehydrogenase (EC 1.1.1.1)	1.1.1.1	fig|1550024.763.peg.716
Ruthenibacterium_lactatiformans_35.553	SNV	Ruthenibacterium_lactatiformans		35.553		CDS	35.23	37.863	+	Acetaldehyde dehydrogenase (EC 1.2.1.10) / Alcohol dehydrogenase (EC 1.1.1.1)	1.2.1.10	fig|1550024.763.peg.716
Ruthenibacterium_lactatiformans_35.724	SNV	Ruthenibacterium_lactatiformans		35.724		CDS	35.23	37.863	+	Acetaldehyde dehydrogenase (EC 1.2.1.10) / Alcohol dehydrogenase (EC 1.1.1.1)	1.1.1.1	fig|1550024.763.peg.716
Ruthenibacterium_lactatiformans_35.724	SNV	Ruthenibacterium_lactatiformans		35.724		CDS	35.23	37.863	+	Acetaldehyde dehydrogenase (EC 1.2.1.10) / Alcohol dehydrogenase (EC 1.1.1.1)	1.2.1.10	fig|1550024.763.peg.716
Ruthenibacterium_lactatiformans_4.968	SNV	Ruthenibacterium_lactatiformans		4.968		CDS	2.829	5.978	-	alpha-mannosidase (EC 3.2.1.24)	3.2.1.24	fig|1550024.763.peg.1014
Ruthenibacterium_lactatiformans_39.63	SNV	Ruthenibacterium_lactatiformans		39.63		CDS	38.67	39.815	-	Cobalt-precorrin-5B (C1)-methyltransferase (EC 2.1.1.195)	2.1.1.195	fig|1550024.763.peg.1141
Ruthenibacterium_lactatiformans_29.873	SNV	Ruthenibacterium_lactatiformans		29.873		CDS	29.589	30.878	+	GMP synthase [glutamine-hydrolyzing], amidotransferase subunit (EC 6.3.5.2) / GMP synthase [glutamine-hydrolyzing], ATP pyrophosphatase subunit (EC 6.3.5.2)	6.3.5.2	fig|1550024.763.peg.1285
Ruthenibacterium_lactatiformans_63.219	SNV	Ruthenibacterium_lactatiformans		63.219		CDS	62.827	64.41	+	Ribulokinase (EC 2.7.1.16)	2.7.1.16	fig|1550024.763.peg.1323
Ruthenibacterium_lactatiformans_23.229	SNV	Ruthenibacterium_lactatiformans		23.229		CDS	23.107	24.183	+	L-alanine-DL-glutamate epimerase (EC 5.1.1.n1)	5.1.1.n1	fig|1550024.763.peg.1355
Ruthenibacterium_lactatiformans_44.814	SNV	Ruthenibacterium_lactatiformans		44.814		CDS	42.304	45.786	+	DNA polymerase III alpha subunit (EC 2.7.7.7)	2.7.7.7	fig|1550024.763.peg.1439
Ruthenibacterium_lactatiformans_55.565	SNV	Ruthenibacterium_lactatiformans		55.565		CDS	54.29	55.705	-	Probable poly(beta-D-mannuronate) O-acetylase (EC 2.3.1.-)	2.3.1.-	fig|1550024.763.peg.1447
Ruthenibacterium_lactatiformans_143.513	SNV	Ruthenibacterium_lactatiformans		143.513		CDS	142.886	143.779	-	4-hydroxy-tetrahydrodipicolinate synthase (EC 4.3.3.7)	4.3.3.7	fig|1550024.763.peg.1540
Ruthenibacterium_lactatiformans_143.675	SNV	Ruthenibacterium_lactatiformans		143.675		CDS	142.886	143.779	-	4-hydroxy-tetrahydrodipicolinate synthase (EC 4.3.3.7)	4.3.3.7	fig|1550024.763.peg.1540
Ruthenibacterium_lactatiformans_201.574	SNV	Ruthenibacterium_lactatiformans		201.574		CDS	201.04	201.699	-	L-serine dehydratase, beta subunit (EC 4.3.1.17)	4.3.1.17	fig|1550024.763.peg.1601
Ruthenibacterium_lactatiformans_244.573	SNV	Ruthenibacterium_lactatiformans		244.573		CDS	243.623	245.053	+	Cardiolipin synthase (EC 2.7.8.-) phosphatidylethanolamine-utilizing, bacterial type ClsC	2.7.8.-	fig|1550024.763.peg.1646
Ruthenibacterium_lactatiformans_245.639	SNV	Ruthenibacterium_lactatiformans		245.639		CDS	245.079	246.995	+	NAD synthetase (EC 6.3.1.5) / Glutamine amidotransferase chain of NAD synthetase	6.3.1.5	fig|1550024.763.peg.1647
Ruthenibacterium_lactatiformans_247.16	SNV	Ruthenibacterium_lactatiformans		247.16		CDS	247.099	248.175	+	Deblocking aminopeptidase (EC 3.4.11.-)	3.4.11.-	fig|1550024.763.peg.1648
Ruthenibacterium_lactatiformans_19.309	SNV	Ruthenibacterium_lactatiformans		19.309		CDS	17.838	19.736	+	Mannose-6-phosphate isomerase (EC 5.3.1.8)	5.3.1.8	fig|1550024.763.peg.2013
Ruthenibacterium_lactatiformans_4.013	SNV	Ruthenibacterium_lactatiformans		4.013		CDS	3.543	4.274	+	Uridylate kinase (EC 2.7.4.22)	2.7.4.22	fig|1550024.763.peg.2109
Ruthenibacterium_lactatiformans_7.314	SNV	Ruthenibacterium_lactatiformans		7.314		CDS	6.556	7.71	+	1-deoxy-D-xylulose 5-phosphate reductoisomerase (EC 1.1.1.267)	1.1.1.267	fig|1550024.763.peg.2113
Ruthenibacterium_lactatiformans_7.512	SNV	Ruthenibacterium_lactatiformans		7.512		CDS	6.556	7.71	+	1-deoxy-D-xylulose 5-phosphate reductoisomerase (EC 1.1.1.267)	1.1.1.267	fig|1550024.763.peg.2113
Ruthenibacterium_lactatiformans_10.239	SNV	Ruthenibacterium_lactatiformans		10.239		CDS	9.911	14.239	+	DNA polymerase III polC-type (EC 2.7.7.7)	2.7.7.7	fig|1550024.763.peg.2116
Ruthenibacterium_lactatiformans_10.244	SNV	Ruthenibacterium_lactatiformans		10.244		CDS	9.911	14.239	+	DNA polymerase III polC-type (EC 2.7.7.7)	2.7.7.7	fig|1550024.763.peg.2116
Ruthenibacterium_lactatiformans_10.408	SNV	Ruthenibacterium_lactatiformans		10.408		CDS	9.911	14.239	+	DNA polymerase III polC-type (EC 2.7.7.7)	2.7.7.7	fig|1550024.763.peg.2116
Ruthenibacterium_lactatiformans_11.177	SNV	Ruthenibacterium_lactatiformans		11.177		CDS	9.911	14.239	+	DNA polymerase III polC-type (EC 2.7.7.7)	2.7.7.7	fig|1550024.763.peg.2116
Ruthenibacterium_lactatiformans_42.127	SNV	Ruthenibacterium_lactatiformans		42.127		CDS	42.077	43.078	+	3-dehydro-L-gulonate 2-dehydrogenase (EC 1.1.1.130)	1.1.1.130	fig|1550024.763.peg.2147
Ruthenibacterium_lactatiformans_13.967	SNV	Ruthenibacterium_lactatiformans		13.967		CDS	12.203	14.041	-	1,4-alpha-glucan (glycogen) branching enzyme, GH-13-type (EC 2.4.1.18)	2.4.1.18	fig|1550024.763.peg.2213
Ruthenibacterium_lactatiformans_37.762	SNV	Ruthenibacterium_lactatiformans		37.762		CDS	36.164	38.41	+	DNA topoisomerase IV subunit A (EC 5.99.1.3)	5.99.1.3	fig|1550024.763.peg.2239
Ruthenibacterium_lactatiformans_54.498	SNV	Ruthenibacterium_lactatiformans		54.498		CDS	53.545	54.894	+	NADP-specific glutamate dehydrogenase (EC 1.4.1.4)	1.4.1.4	fig|1550024.763.peg.2258
Ruthenibacterium_lactatiformans_163.341	SNV	Ruthenibacterium_lactatiformans		163.341		CDS	163.012	164.184	-	Cysteine desulfurase (EC 2.8.1.7)	2.8.1.7	fig|1550024.763.peg.2372
Ruthenibacterium_lactatiformans_203.949	SNV	Ruthenibacterium_lactatiformans		203.949		CDS	203.56	205.776	+	Polyphosphate kinase (EC 2.7.4.1)	2.7.4.1	fig|1550024.763.peg.2407
Ruthenibacterium_lactatiformans_205.617	SNV	Ruthenibacterium_lactatiformans		205.617		CDS	203.56	205.776	+	Polyphosphate kinase (EC 2.7.4.1)	2.7.4.1	fig|1550024.763.peg.2407
Ruthenibacterium_lactatiformans_215.779	SNV	Ruthenibacterium_lactatiformans		215.779		CDS	214.377	215.834	+	Threonine synthase (EC 4.2.3.1)	4.2.3.1	fig|1550024.763.peg.2418
Ruthenibacterium_lactatiformans_16.652	SNV	Ruthenibacterium_lactatiformans		16.652		CDS	15.377	17.08	-	Adenine deaminase (EC 3.5.4.2)	3.5.4.2	fig|1550024.763.peg.2483
Ruthenibacterium_lactatiformans_4.354	SNV	Ruthenibacterium_lactatiformans		4.354		CDS	3.823	4.698	-	5,10-methylenetetrahydrofolate reductase (EC 1.5.1.20)	1.5.1.20	fig|1550024.763.peg.2594
Ruthenibacterium_lactatiformans_4.384	SNV	Ruthenibacterium_lactatiformans		4.384		CDS	3.823	4.698	-	5,10-methylenetetrahydrofolate reductase (EC 1.5.1.20)	1.5.1.20	fig|1550024.763.peg.2594
Ruthenibacterium_lactatiformans_13.046	SNV	Ruthenibacterium_lactatiformans		13.046		CDS	12.579	14.483	+	Threonyl-tRNA synthetase (EC 6.1.1.3)	6.1.1.3	fig|1550024.763.peg.2745
Ruthenibacterium_lactatiformans_13.072	SNV	Ruthenibacterium_lactatiformans		13.072		CDS	12.579	14.483	+	Threonyl-tRNA synthetase (EC 6.1.1.3)	6.1.1.3	fig|1550024.763.peg.2745
Ruthenibacterium_lactatiformans_101.581	SNV	Ruthenibacterium_lactatiformans		101.581		CDS	100.447	101.922	-	4-alpha-glucanotransferase (amylomaltase) (EC 2.4.1.25)	2.4.1.25	fig|1550024.763.peg.2840
Ruthenibacterium_lactatiformans_167.821	SNV	Ruthenibacterium_lactatiformans		167.821		CDS	166.216	168.63	-	Glycogen phosphorylase (EC 2.4.1.1)	2.4.1.1	fig|1550024.763.peg.2906
Ruthenibacterium_lactatiformans_167.974	SNV	Ruthenibacterium_lactatiformans		167.974		CDS	166.216	168.63	-	Glycogen phosphorylase (EC 2.4.1.1)	2.4.1.1	fig|1550024.763.peg.2906
Ruthenibacterium_lactatiformans_7.514	SNV	Ruthenibacterium_lactatiformans		7.514		CDS	6.785	8.506	-	Phosphate regulon sensor protein PhoR (SphS) (EC 2.7.13.3)	2.7.13.3	fig|1550024.763.peg.3070
Ruthenibacterium_lactatiformans_7.579	SNV	Ruthenibacterium_lactatiformans		7.579		CDS	6.785	8.506	-	Phosphate regulon sensor protein PhoR (SphS) (EC 2.7.13.3)	2.7.13.3	fig|1550024.763.peg.3070
Ruthenibacterium_lactatiformans_128.723	SNV	Ruthenibacterium_lactatiformans		128.723		CDS	127.779	129.029	+	Serine hydroxymethyltransferase (EC 2.1.2.1)	2.1.2.1	fig|1550024.763.peg.3245
Ruthenibacterium_lactatiformans_135.212	SNV	Ruthenibacterium_lactatiformans		135.212		CDS	134.931	135.929	+	Tryptophanyl-tRNA synthetase (EC 6.1.1.2)	6.1.1.2	fig|1550024.763.peg.3252
Ruthenibacterium_lactatiformans_180.578	SNV	Ruthenibacterium_lactatiformans		180.578		CDS	179.978	180.841	-	Fructose-bisphosphate aldolase class II (EC 4.1.2.13)	4.1.2.13	fig|1550024.763.peg.3299
Ruthenibacterium_lactatiformans_84.59	SNV	Ruthenibacterium_lactatiformans		84.59		CDS	82.676	84.853	-	Guanosine-3',5'-bis(diphosphate) 3'-pyrophosphohydrolase (EC 3.1.7.2) / GTP pyrophosphokinase (EC 2.7.6.5), (p)ppGpp synthetase II	2.7.6.5	fig|1550024.763.peg.3502
Ruthenibacterium_lactatiformans_84.59	SNV	Ruthenibacterium_lactatiformans		84.59		CDS	82.676	84.853	-	Guanosine-3',5'-bis(diphosphate) 3'-pyrophosphohydrolase (EC 3.1.7.2) / GTP pyrophosphokinase (EC 2.7.6.5), (p)ppGpp synthetase II	3.1.7.2	fig|1550024.763.peg.3502
Ruthenibacterium_lactatiformans_158.645	SNV	Ruthenibacterium_lactatiformans		158.645		CDS	158.224	159.351	+	3-isopropylmalate dehydrogenase (EC 1.1.1.85)	1.1.1.85	fig|1550024.763.peg.3576
Ruthenibacterium_lactatiformans_8.014	SNV	Ruthenibacterium_lactatiformans		8.014		CDS	7.889	9.238	+	Serine protease, DegP/HtrA, do-like (EC 3.4.21.-)	3.4.21.-	fig|1550024.763.peg.3644
Ruthenibacterium_lactatiformans_45.768	SNV	Ruthenibacterium_lactatiformans		45.768		CDS	45.324	46.991	-	Dihydroxy-acid dehydratase (EC 4.2.1.9)	4.2.1.9	fig|1550024.763.peg.3687
Ruthenibacterium_lactatiformans_100.863	SNV	Ruthenibacterium_lactatiformans		100.863		CDS	100.637	101.278	-	NAD(P)H-hydrate epimerase (EC 5.1.99.6) / ADP-dependent (S)-NAD(P)H-hydrate dehydratase (EC 4.2.1.136)	5.1.99.6	fig|1550024.763.peg.3759
Ruthenibacterium_lactatiformans_137.31	SNV	Ruthenibacterium_lactatiformans		137.31		CDS	136.351	137.382	+	2-dehydro-3-deoxygluconokinase (EC 2.7.1.45)	2.7.1.45	fig|1550024.763.peg.3796
Ruthenibacterium_lactatiformans_147.592	SNV	Ruthenibacterium_lactatiformans		147.592		CDS	147.295	148.647	+	Phosphoribosylglycinamide formyltransferase (EC 2.1.2.2)	2.1.2.2	fig|1550024.763.peg.3810
Ruthenibacterium_lactatiformans_155.268	SNV	Ruthenibacterium_lactatiformans		155.268		CDS	154.987	156.42	+	Adenylosuccinate lyase (EC 4.3.2.2) @ SAICAR lyase (EC 4.3.2.2)	4.3.2.2	fig|1550024.763.peg.3814
Ruthenibacterium_lactatiformans_169.773	SNV	Ruthenibacterium_lactatiformans		169.773		CDS	168.955	169.905	+	L-lactate dehydrogenase (EC 1.1.1.27)	1.1.1.27	fig|1550024.763.peg.3833
Ruthenibacterium_lactatiformans_33.285	SNV	Ruthenibacterium_lactatiformans		33.285		CDS	31.99	33.384	+	UDP-N-acetylmuramoyl-L-alanine--D-glutamate ligase (EC 6.3.2.9)	6.3.2.9	fig|1550024.763.peg.3906
Ruthenibacterium_lactatiformans_38.434	SNV	Ruthenibacterium_lactatiformans		38.434		CDS	38.344	39.843	-	Probable poly(beta-D-mannuronate) O-acetylase (EC 2.3.1.-)	2.3.1.-	fig|1550024.763.peg.3911
Ruthenibacterium_lactatiformans_92.611	SNV	Ruthenibacterium_lactatiformans		92.611		CDS	91.484	94.018	-	DNA polymerase I (EC 2.7.7.7)	2.7.7.7	fig|1550024.763.peg.3973
Ruthenibacterium_lactatiformans_75.362	SNV	Ruthenibacterium_lactatiformans		75.362		CDS	73.264	75.606	+	Glycogen phosphorylase (EC 2.4.1.1)	2.4.1.1	fig|1550024.763.peg.4124
Ruthenibacterium_lactatiformans_84.782	SNV	Ruthenibacterium_lactatiformans		84.782		CDS	83.856	85.016	+	Alcohol dehydrogenase (EC 1.1.1.1)	1.1.1.1	fig|1550024.763.peg.4130
Ruthenibacterium_lactatiformans_86.112	SNV	Ruthenibacterium_lactatiformans		86.112		CDS	85.941	87.008	+	4-hydroxythreonine-4-phosphate dehydrogenase (EC 1.1.1.262)	1.1.1.262	fig|1550024.763.peg.4132
Ruthenibacterium_lactatiformans_124.783	SNV	Ruthenibacterium_lactatiformans		124.783		CDS	123.208	126.324	-	alpha-mannosidase (EC 3.2.1.24)	3.2.1.24	fig|1550024.763.peg.4174
Ruthenibacterium_lactatiformans_124.821	SNV	Ruthenibacterium_lactatiformans		124.821		CDS	123.208	126.324	-	alpha-mannosidase (EC 3.2.1.24)	3.2.1.24	fig|1550024.763.peg.4174
Ruthenibacterium_lactatiformans_374.99	SNV	Ruthenibacterium_lactatiformans		374.99		CDS	374.459	375.502	-	Alcohol dehydrogenase (EC 1.1.1.1)	1.1.1.1	fig|1550024.763.peg.387
Ruthenibacterium_lactatiformans_145.498	SNV	Ruthenibacterium_lactatiformans		145.498		CDS	143.549	146.179	+	Pyruvate,phosphate dikinase (EC 2.7.9.1)	2.7.9.1	fig|1550024.763.peg.138
Ruthenibacterium_lactatiformans_16.319	SNV	Ruthenibacterium_lactatiformans		16.319		CDS	14.019	17.732	+	DNA-directed RNA polymerase beta subunit (EC 2.7.7.6)	2.7.7.6	fig|1550024.763.peg.1275
Ruthenibacterium_lactatiformans_373.67	SNV	Ruthenibacterium_lactatiformans		373.67		CDS	373.094	374.05	-	Fructokinase (EC 2.7.1.4)	2.7.1.4	fig|1550024.763.peg.385
Veillonella_parvula_291.309	SNV	Veillonella_parvula		291.309		CDS	290.38	291.441	+	Uroporphyrinogen III decarboxylase (EC 4.1.1.37)	4.1.1.37	fig|29466.62.peg.221
