# Supplementary material for: Integrative multi-omics reveals microbial genomic variants driving altered host-microbe interactions in autism spectrum disorder
Source: Cell Rep Med. 2025 Dec 19;7(1):102516. doi: 10.1016/j.xcrm.2025.102516 (PMC12866134; doi:10.1016/j.xcrm.2025.102516)
Supplement: Data S6. Distribution of differential genomic variants across microbial pathways, related to Figure 3 [file mmc7.xlsx]

## Sheet: Data S6
Data S6. Distribution of differential genomic variants across microbial pathways, related to Figure3.
Pathway_name	SV	SNV	InDel
Purine metabolism	4	15	1
Two-component system	3	8	1
Pyrimidine metabolism	6	5	1
Starch and sucrose metabolism	5	5	2
Alanine, aspartate and glutamate metabolism		11
Amino sugar and nucleotide sugar metabolism		10	1
Pentose phosphate pathway	5	4	2
DNA Replication Proteins	8	2	1
Pyruvate metabolism		9
Glycolysis / Gluconeogenesis		8	1
Cysteine and methionine metabolism	2	7
Aminoacyl-tRNA biosynthesis		8
Phenylalanine, tyrosine and tryptophan biosynthesis		7	1
Drug metabolism - other enzymes	6	2
Carbon fixation in photosynthetic organisms		7
Fructose and mannose metabolism		7
Peptidoglycan biosynthesis		7
Porphyrin metabolism		7
Antimicrobial Resistance Genes	2	7
Chromosome and Associated Proteins	2	7
DNA Repair and Recombination Proteins	1	7	1
Quorum sensing	1	7	1
Ribosome Biogenesis	1	7	1
Lysosome	5	7
Other glycan degradation	5	7
Pathways in cancer	5	7
Prokaryotic Defense System	5	7	1
Arginine biosynthesis		7
Glycine, serine and threonine metabolism		7
Glyoxylate and dicarboxylate metabolism		7
O-Antigen nucleotide sugar biosynthesis		7
Vancomycin resistance	1	7
Glycosphingolipid biosynthesis - ganglio series	4	7
Gastric cancer	5	7
Hepatocellular carcinoma	5	7
Carbon fixation pathways in prokaryotes		7
Nitrogen metabolism		7
One carbon pool by folate		7
Pentose and glucuronate interconversions		7
Propanoate metabolism		7
beta-Lactam resistance	1	7
Cell cycle - Caulobacter	2	7	1
Glycosaminoglycan degradation	4	7
Sphingolipid metabolism	4	7
Citrate cycle (TCA cycle)		7
D-Amino acid metabolism		7
Glycerophospholipid metabolism		7
HIF-1 signaling pathway		7
Pantothenate and CoA biosynthesis		7
Valine, leucine and isoleucine biosynthesis		7
Pertussis	1	7
Nicotinate and nicotinamide metabolism		7	1
Messenger RNA Biogenesis	1	7	1
Galactose metabolism	4
Arginine and proline metabolism		3
Biosynthesis of various plant secondary metabolites		3
Butanoate metabolism		3
Carbapenem biosynthesis		3
Degradation of flavonoids		3
Diabetic cardiomyopathy		3
Glucagon signaling pathway		3
Inositol phosphate metabolism		3
Insulin resistance		3
Lysine biosynthesis		3
Methane metabolism		3
Monobactam biosynthesis		3
Necroptosis		3
Sulfur relay system		3
Thiamine metabolism		3
Vitamin B6 metabolism		3
Biofilm formation - Escherichia coli	1	2
Biofilm formation - Vibrio cholerae	1	2
Cationic antimicrobial peptide (CAMP) resistance	1	2
Mismatch repair	1	1	1
Pancreatic secretion	2	1
Transcription Factors	2	1
Salivary secretion	3
Acarbose and validamycin biosynthesis		2
Ascorbate and aldarate metabolism		2
Benzoate degradation		2
Biosynthesis of ansamycins		2
Biosynthesis of various antibiotics		2
Cyanoamino acid metabolism		2
Cytosolic DNA-sensing pathway		2
DNA replication		2
Fatty acid biosynthesis		2
Lipopolysaccharide biosynthesis		2
Naphthalene degradation		2
Non-alcoholic fatty liver disease		2
Nucleotide excision repair		2
Oxidative phosphorylation		2
Pathways of neurodegeneration - multiple diseases		2
Protein export		2
Retinol metabolism		2
Ribosome biogenesis in eukaryotes		2
RNA degradation		2
Selenocompound metabolism		2
Staurosporine biosynthesis		2
Teichoic acid biosynthesis		2
Terpenoid backbone biosynthesis		2
Tropane, piperidine and pyridine alkaloid biosynthesis		2
Tyrosine metabolism		2
Various types of N-glycan biosynthesis		2
Viral replication		2
Bacterial chemotaxis	1	1
Bacterial Motility Proteins	1	1
Biofilm formation - Pseudomonas aeruginosa	1	1
MAPK signaling pathway - yeast	1	1
Plant hormone signal transduction	1	1
Protein Kinases	1	1
Ubiquinone and other terpenoid-quinone biosynthesis		1	1
Carbohydrate digestion and absorption	2
Efferocytosis	2
AGE-RAGE signaling pathway in diabetic complications		1
Aldosterone-regulated sodium reabsorption		1
alpha-Linolenic acid metabolism		1
Amyotrophic lateral sclerosis		1
Anthocyanin biosynthesis		1
Antifolate resistance		1
Arachidonic acid metabolism		1
Basal cell carcinoma		1
Base excision repair		1
Biosynthesis of enediyne antibiotics		1
Biosynthesis of siderophore group nonribosomal peptides		1
Biosynthesis of type II polyketide backbone		1
Biosynthesis of type II polyketide products		1
Biosynthesis of various alkaloids		1
Biosynthesis of various other secondary metabolites		1
Biotin metabolism		1
C5-Branched dibasic acid metabolism		1
Carotenoid biosynthesis		1
Cell cycle		1
Chemical carcinogenesis - reactive oxygen species		1
Chloroalkane and chloroalkene degradation		1
Cholesterol metabolism		1
Epstein-Barr virus infection		1
Exopolysaccharide biosynthesis		1
Fanconi anemia pathway		1
Fat digestion and absorption		1
Fatty acid degradation		1
Ferroptosis		1
Fluid shear stress and atherosclerosis		1
Focal adhesion		1
Folate biosynthesis		1
GABAergic synapse		1
Glioma		1
Glutamatergic synapse		1
Glutathione metabolism		1
Glycosphingolipid biosynthesis - globo and isoglobo series		1
Hedgehog signaling pathway		1
Homologous recombination		1
Isoquinoline alkaloid biosynthesis		1
Leukocyte transendothelial migration		1
Lipid and atherosclerosis		1
Lipoic acid metabolism		1
Mannose type O-glycan biosynthesis		1
Neomycin, kanamycin and gentamicin biosynthesis		1
Nitrotoluene degradation		1
NOD-like receptor signaling pathway		1
Non-homologous end-joining		1
Novobiocin biosynthesis		1
Phagosome		1
Phenylalanine metabolism		1
Phenylpropanoid biosynthesis		1
Phosphatidylinositol signaling system		1
Primary bile acid biosynthesis		1
Prodigiosin biosynthesis		1
Protein digestion and absorption		1
Riboflavin metabolism		1
RNA polymerase		1
Secondary bile acid biosynthesis		1
Steroid hormone biosynthesis		1
Streptomycin biosynthesis		1
Taurine and hypotaurine metabolism		1
Tetracycline biosynthesis		1
Thermogenesis		1
Toll and Imd signaling pathway		1
Valine, leucine and isoleucine degradation		1
Cilium and Associated Proteins	1
