# Supplementary material for: Integrative multi-omics reveals microbial genomic variants driving altered host-microbe interactions in autism spectrum disorder
Source: Cell Rep Med. 2025 Dec 19;7(1):102516. doi: 10.1016/j.xcrm.2025.102516 (PMC12866134; doi:10.1016/j.xcrm.2025.102516)
Supplement: Data S7. The differential analysis results on metabolites of ASD and TD via MaAsLin2, related to Figure 4 [file mmc8.xlsx]

## Sheet: Data S7
Data S7. The differential analysis results on metabolites of ASD and TD via MaAsLin2 , related to Figure4.
Name	HMDBID	KEGG	Class	Coefficient	StdError	Pvalue	FDR*	Description	Neuro-related
Urolithin A	HMDB0013695	C22595	Others	-2.27342	0.48236	4.59e-06	0.00011975	Urolithin A is a secondary metabolite of ellagic acid which may be glucuronidated by liver enzymes during phase II metabolism.	FALSE
Glucose 1-phosphate	HMDB0001586	C00103	Organooxygen compounds	-1.89884	0.478903	0.000102766	0.00148897	Glucose 1-phosphate (also called cori ester) is a glucose molecule with a phosphate group on the 1'-carbon. It can exist in either the 伪- or 尾-anomeric form. Glucose 1-phosphate belongs to the class of organic compounds known as monosaccharide phosphates. These are monosaccharides comprising a phosphated group linked to the carbohydrate unit. Glucose 1-phosphate is the direct product of the react…	FALSE
6-Phosphogluconic acid	HMDB0001316		Organooxygen compounds	-1.77148	0.508335	0.000606298	0.00488032	6-Phosphogluconic acid, also known as 6-phospho-D-gluconate or gluconic acid-6-phosphate, belongs to the class of organic compounds known as monosaccharide phosphates. These are monosaccharides comprising a phosphated group linked to the carbohydrate unit. 6-Phosphogluconic acid exists in all living species, ranging from bacteria to humans. Within humans, 6-phosphogluconic acid participates in a …	FALSE
Gly-Val	HMDB0028854		Amino acids, peptides, and analogues	-1.75956	0.214106	2.66e-14	5.79e-12	Glycylvaline is a dipeptide composed of glycine and valine. It is an incomplete breakdown product of protein digestion or protein catabolism. Some dipeptides are known to have physiological or cell-signalling effects although most are simply short-lived intermediates on their way to specific amino acid degradation pathways following further proteolysis.	FALSE
9-Methyluric acid	HMDB0001973	C16359	Others	-1.73554	0.248938	4.56e-11	7.43e-09	9-Methyluric acid is a methyl derivative of uric acid, found occasionally in human urine. 9-Methyluracil is one of the purine components in urinary calculi. Methylated purines originate from the metabolism of methylxanthines (caffeine, theophylline and theobromine). Methyluric acids are indistinguishable from uric acid by simple methods routinely used in clinical laboratories, requiring the use o…	FALSE
Indole-3-carboxylic acid	HMDB0003320	C19837	Indoles and derivatives	-1.57764	0.314977	1.3e-06	4.73e-05	Indole-3-carboxylic acid, also known as 3-carboxyindole or 3-indolecarboxylate, belongs to the class of organic compounds known as indolecarboxylic acids and derivatives. Indolecarboxylic acids and derivatives are compounds containing a carboxylic acid group (or a derivative thereof) linked to an indole. Naphthylmethylindoles: Any compound containing a 1H-indol-3-yl-(1-naphthyl)methane structure …	TRUE
FA 16:3			Fatty Acyls	-1.57059	0.406397	0.000150731	0.00181578		FALSE
2,8-Quinolinediol	HMDB0240311		Others	-1.5578	0.310294	1.15e-06	4.73e-05	2,8-Quinolinediol, also known as quinoline-2,8-diol or 8-hydroxycarbostyril, belongs to the class of organic compounds known as quinolones and derivatives. Quinolones and derivatives are compounds containing a quinoline moiety that bears a ketone group. 2,8-Quinolinediol has been identified in urine (PMID: 30089834).	FALSE
Vanillin-4-sulfate	HMDB0041789		Others	-1.5432	0.347415	1.48e-05	0.000292664	Vanillin 4-sulfate is a polyphenol metabolite detected in biological fluids (PMID: 20428313).	FALSE
Methionine	HMDB0033951	C00073	Amino acids, peptides, and analogues	-1.41797	0.150877	1.39e-17	9.09e-15	Racemethionine, also known as DL-methionine or hmet, belongs to the class of organic compounds known as methionine and derivatives. Methionine and derivatives are compounds containing methionine or a derivative thereof resulting from reaction of methionine at the amino group or the carboxy group, or from the replacement of any hydrogen of glycine by a heteroatom. Methionine is an alpha-amino acid…	FALSE
N-Acetylputrescine	HMDB0002064	C02714	Others	-1.22975	0.321957	0.000179248	0.00203199	N-Acetylputrescine is a polyamine commonly occurring excreted in normal human urine (PMID 7775374). N-Acetylputrescine is the most abundant of all polyamines both in normal individuals and in patients with leukemia (PMID 9464484). N-Acetylputrescine is the N-acetylated form of the naturally occurring polyamine called putrescine. The N-acetylation is mediated by the enzyme diamine N-acetyltransfer…	FALSE
Hydroxypyruvate	HMDB0001352	C00168	Hydroxy acids and derivatives	-1.17069	0.266732	1.85e-05	0.000354928	Hydroxypyruvic acid is an intermediate in the metabolism of Glycine, serine and threonine. It is a substrate for Serine--pyruvate aminotransferase and Glyoxylate reductase/hydroxypyruvate reductase.	FALSE
Ophthalmic acid	HMDB0005765		Amino acids, peptides, and analogues	-1.14408	0.241269	4.04e-06	0.00011975	Ophthalmic acid, also known as ophthalmate, belongs to the class of organic compounds known as oligopeptides. These are organic compounds containing a sequence of between three and ten alpha-amino acids joined by peptide bonds. Ophthalmic acid is a very strong basic compound (based on its pKa). Ophthalmic acid is an L-glutamine derivative in which L-glutamine is substituted by a 1--1-oxobutan-2-y…	FALSE
Heptanoic acid	HMDB0000666	C17714	Fatty Acyls	-1.10866	0.222991	1.43e-06	4.92e-05	Heptanoic acid, or C7:0 also known as enanthic acid or heptylic acid, belongs to the class of organic compounds known as medium-chain fatty acids. Medium-chain fatty acids (MCFA) are fatty acids with aliphatic tails of 6 to 12 carbons, which can form medium-chain triglycerides Heptanoic acid is an oily liquid with an unpleasant, rancid odor. It contributes to the odor of some rancid oils. It is s…	FALSE
3-Ureidopropionic acid	HMDB0000026	C02642	Others	-1.09615	0.169567	7.75e-10	1.01e-07	Ureidopropionic acid, also known as 3-ureidopropanoate or N-carbamoyl-beta-alanine, belongs to the class of organic compounds known as ureas. Ureas are compounds containing two amine groups joined by a carbonyl (C=O) functional group. Ureidopropionic acid is an intermediate in the metabolism of uracil. More specifically, it is a breakdown product of dihydrouracil and is produced by the enzyme dih…	FALSE
Valylvaline	HMDB0029140		Amino acids, peptides, and analogues	-1.07475	0.18425	2.19e-08	1.69e-06	Valylvaline is a dipeptide composed of two valine residues. It is an incomplete breakdown product of protein digestion or protein catabolism. Dipeptides are organic compounds containing a sequence of exactly two alpha-amino acids joined by a peptide bond. Some dipeptides are known to have physiological or cell-signalling effects although most are simply short-lived intermediates on their way to s…	FALSE
(Z)-2-octylpent-2-enedioic acid			Others	-1.05511	0.304986	0.000663455	0.0052222		FALSE
2-Oxoglutaric acid	HMDB0000208		Others	-1.02485	0.22756	1.14e-05	0.000232226	Oxoglutaric acid, also known as alpha-ketoglutarate, alpha-ketoglutaric acid, AKG, or 2-oxoglutaric acid, is classified as a gamma-keto acid or a gamma-keto acid derivative. gamma-Keto acids are organic compounds containing an aldehyde substituted with a keto group on the C4 carbon atom. alpha-Ketoglutarate is considered to be soluble (in water) and acidic. alpha-Ketoglutarate is a key molecule i…	TRUE
Adenosine	HMDB0000050	C00212	Others	-1.00563	0.2557	0.000116067	0.00161012	Adenosine is a nucleoside that is composed of adenine and D-ribose. Adenosine or adenosine derivatives play many important biological roles in addition to being components of DNA and RNA. For instance, adenosine plays an important role in energy transfer as adenosine triphosphate (ATP) and adenosine diphosphate (ADP). It also plays a role in signal transduction as cyclic adenosine monophosphate (…	TRUE
2-Aminocaprylic acid	HMDB0000991		Amino acids, peptides, and analogues	-0.980672	0.249731	0.000118807	0.00161379	DL-2-Aminooctanoic acid, also known as a-aminocaprylate or alpha-aminocaprylic acid, belongs to the class of organic compounds known as alpha amino acids. These are amino acids in which the amino group is attached to the carbon atom immediately adjacent to the carboxylate group (alpha carbon). DL-2-Aminooctanoic acid is a very hydrophobic molecule, practically insoluble in water, and relatively n…	FALSE
Mevalonic acid	HMDB0000227	C00418	Fatty Acyls	-0.971147	0.25663	0.000204294	0.00211106	Mevalonic acid, also known as MVA, mevalonate, or hiochic acid, belongs to the class of organic compounds known as hydroxy fatty acids. These are fatty acids in which the chain bears a hydroxyl group. Mevalonic acid is a key organic compound in biochemistry. It is found in most higher organisms ranging from plants to animals. Mevalonic acid is a precursor in the biosynthetic pathway known as the …	FALSE
Glycyl-L-leucine	HMDB0000759	C02155	Amino acids, peptides, and analogues	-0.970346	0.184761	3.87e-07	2.2e-05	Glycylleucine is a dipeptide composed of glycine and leucine. It is an incomplete breakdown product of protein digestion or protein catabolism. Some dipeptides are known to have physiological or cell-signaling effects although most are simply short-lived intermediates on their way to specific amino acid degradation pathways following further proteolysis. It appears to be a common substrate for gl…	FALSE
6-Hydroxymelatonin	HMDB0004081	C05643	Indoles and derivatives	-0.94025	0.205826	8.64e-06	0.0002012	6-Hydroxymelatonin, also known as lopac-H-0627, belongs to the class of organic compounds known as hydroxyindoles. These are organic compounds containing an indole moiety that carries a hydroxyl group. 6-Hydroxymelatonin is considered to be a practically insoluble (in water) and relatively neutral molecule. 6-Hydroxymelatonin has been found in human liver and kidney tissues, and has also been det…	TRUE
N-Acetylaspartylglutamic acid	HMDB0001067	C12270	Amino acids, peptides, and analogues	-0.888923	0.235375	0.000210152	0.00211106	N-Acetylaspartylglutamate (NAAG) is a neuropeptide found in millimolar concentrations in the brain that is localized to subpopulations of glutamatergic, cholinergic, GABAergic, and noradrenergic neuronal systems. NAAG is released upon depolarization by a Ca(2+)-dependent process and is an agonist at mGluR3 receptors and an antagonist at NMDA receptors. NAAG is catabolized to N-acetylaspartate and…	TRUE
4-Hydroxyphenylpyruvic acid	HMDB0000707	C01179	Benzene and substituted derivatives	-0.853982	0.180658	4.41e-06	0.00011975	4-Hydroxyphenylpyruvic acid (4-HPPA) is a keto acid that is involved in the tyrosine catabolism pathway. It is a product of the enzyme (R)-4-hydroxyphenyllactate dehydrogenase (EC 1.1.1.222) and is formed during tyrosine metabolism. The conversion from tyrosine to 4-HPPA is catalyzed by tyrosine aminotransferase. Additionally, 4-HPPA can be converted to homogentisic acid which is one of the precu…	FALSE
2-methoxy-4-pentadecylbenzoic acid			Benzene and substituted derivatives	-0.845714	0.247593	0.000774853	0.00594358		FALSE
D-Glutamine	HMDB0000641	C00819	Amino acids, peptides, and analogues	-0.840221	0.141232	1.2e-08	1.12e-06	Glutamine (Gln), also known as L-glutamine is an alpha-amino acid. These are amino acids in which the amino group is attached to the carbon atom immediately adjacent to the carboxylate group (alpha carbon). Amino acids are organic compounds that contain amino (____H2) and carboxyl (____OOH) functional groups, along with a side chain (R group) specific to each amino acid. Structurally, glutamine i…	TRUE
Ala-Phe	HMDB0028694		Amino acids, peptides, and analogues	-0.837206	0.220627	0.000196411	0.00211106	Alanylphenylalanine is a dipeptide composed of alanine and phenylalanine. It is an incomplete breakdown product of protein digestion or protein catabolism. Some dipeptides are known to have physiological or cell-signaling effects although most are simply short-lived intermediates on their way to specific amino acid degradation pathways following further proteolysis.	FALSE
alpha-Linolenic acid	HMDB0001388	C06427	Fatty Acyls	-0.825728	0.209896	0.000115557	0.00161012	alpha-Linolenic acid (ALA) is a polyunsaturated fatty acid (PUFA). It is a member of the group of essential fatty acids called omega-3 fatty acids. alpha-Linolenic acid, in particular, is not synthesized by mammals and therefore is an essential dietary requirement for all mammals. Certain nuts (English walnuts) and vegetable oils (canola, soybean, flaxseed/linseed, olive) are particularly rich in…	TRUE
L-Glutamic acid	HMDB0000148	C00064	Amino acids, peptides, and analogues	-0.818379	0.221572	0.000288124	0.00262903	Glutamic acid (Glu), also known as L-glutamic acid or as glutamate, the name of its anion, is an alpha-amino acid. These are amino acids in which the amino group is attached to the carbon atom immediately adjacent to the carboxylate group (alpha carbon). Amino acids are organic compounds that contain amino (____H2) and carboxyl (____OOH) functional groups, along with a side chain (R group) specif…	TRUE
Ala-Ile	HMDB0028690		Amino acids, peptides, and analogues	-0.803966	0.159655	1.07e-06	4.73e-05	Alanylisoleucine is a dipeptide composed of alanine and isoleucine. It is an incomplete breakdown product of protein digestion or protein catabolism. Some dipeptides are known to have physiological or cell-signaling effects although most are simply short-lived intermediates on their way to specific amino acid degradation pathways following further proteolysis.	FALSE
L-Serine	HMDB0000187	C00065	Amino acids, peptides, and analogues	-0.769512	0.12818	9.08e-09	9.87e-07	Serine (Ser) or L-serine is an alpha-amino acid. These are amino acids in which the amino group is attached to the carbon atom immediately adjacent to the carboxylate group (alpha carbon). Amino acids are organic compounds that contain amino (____H2) and carboxyl (____OOH) functional groups, along with a side chain (R group) specific to each amino acid. L-serine is one of 20 proteinogenic amino a…	TRUE
Thymine	HMDB0000262	C00178	Others	-0.766432	0.196121	0.000128796	0.0016795	Thymine, also known as 5-methyluracil, belongs to the class of organic compounds known as hydroxypyrimidines. These are organic compounds containing a hydroxyl group attached to a pyrimidine ring. Pyrimidine is a 6-membered ring consisting of four carbon atoms and two nitrogen centers at the 1- and 3- ring positions. Thymine was first isolated in 1893 by Albrecht Kossel and Albert Neumann from ca…	FALSE
Ala-Val	HMDB0028700		Amino acids, peptides, and analogues	-0.737215	0.171216	2.62e-05	0.000461053	Alanylvaline is a dipeptide composed of alanine and valine. It is an incomplete breakdown product of protein digestion or protein catabolism. Some dipeptides are known to have physiological or cell-signaling effects although most are simply short-lived intermediates on their way to specific amino acid degradation pathways following further proteolysis.	FALSE
Inosine	HMDB0000195	C00294	Others	-0.734731	0.214959	0.000765703	0.00594331	Inosine, also known as hypoxanthosine or inotin, belongs to the class of organic compounds known as purine nucleosides. Purine nucleosides are compounds comprising a purine base attached to a ribosyl or deoxyribosyl moiety. Inosine is formed when hypoxanthine is attached to a ribose ring a beta-N9-glycosidic bond. Inosine is an intermediate in the degradation of purines and purine nucleosides to …	TRUE
L-Isoleucine	HMDB0000172		Amino acids, peptides, and analogues	-0.731943	0.182015	8.52e-05	0.00129179	Isoleucine (Ile) or L-isoleucine is an alpha-amino acid. These are amino acids in which the amino group is attached to the carbon atom immediately adjacent to the carboxylate group (alpha carbon). Amino acids are organic compounds that contain amino (____H2) and carboxyl (____OOH) functional groups, along with a side chain (R group) specific to each amino acid. L-isolecuine is one of 20 proteinog…	TRUE
Hydroquinone	HMDB0002434	C15603	Others	-0.724415	0.144666	1.22e-06	4.73e-05	Hydroquinone, also known as benzene-1,4-diol, is an aromatic organic compound which is a type of phenol, having the chemical formula C6H4(OH)2. Its chemical structure has two hydroxyl groups bonded to a benzene ring in a para position. Hydroquinone is commonly used as a biomarker for benzene exposure. The presence of hydroquinone in normal individuals stems mainly from direct dietary ingestion, c…	TRUE
12-Hydroxydodecanoic acid	HMDB0002059	C08317	Hydroxy acids and derivatives	-0.71998	0.220904	0.00131489	0.00893269	12-hydroxydodecanoic acid is the substrate of the human glutathione-dependent formaldehyde dehydrogenase (EC1.1.1.1). The enzyme that catalyzes the conversion of alcohols to aldehydes is a zinc-containing dimeric enzyme responsible for the oxidation of long-chain alcohols and omega-hydroxy fatty acids. (OMIM). The human glutathione-dependent formaldehyde dehydrogenase is unique among the structur…	FALSE
L-Aspartic acid	HMDB0000191	C00327	Amino acids, peptides, and analogues	-0.711475	0.142288	1.26e-06	4.73e-05	Aspartic acid (Asp), also known as L-aspartic acid or as aspartate, the name of its anion, is an alpha-amino acid. These are amino acids in which the amino group is attached to the carbon atom immediately adjacent to the carboxylate group (alpha carbon). Amino acids are organic compounds that contain amino (____H2) and carboxyl (____OOH) functional groups, along with a side chain (R group) specif…	TRUE
Leucylvaline	HMDB0028942	C00025	Amino acids, peptides, and analogues	-0.700556	0.124826	6.67e-08	4.35e-06	Leucyl-Valine is a dipeptide composed of leucine and valine. It is an incomplete breakdown product of protein digestion or protein catabolism. Some dipeptides are known to have physiological or cell-signaling effects although most are simply short-lived intermediates on their way to specific amino acid degradation pathways following further proteolysis. This dipeptide has not yet been identified …	FALSE
L-Lysine	HMDB0000182	C00047	Amino acids, peptides, and analogues	-0.682701	0.167492	6.64e-05	0.00108269	Lysine (Lys), also known as L-lysine is an alpha-amino acid. These are amino acids in which the amino group is attached to the carbon atom immediately adjacent to the carboxylate group (alpha carbon). Amino acids are organic compounds that contain amino (____H2) and carboxyl (____OOH) functional groups, along with a side chain (R group) specific to each amino acid. Lysine is one of 20 proteinogen…	FALSE
5-Methoxysalicylic acid	HMDB0001868		Benzene and substituted derivatives	-0.666659	0.203424	0.00123814	0.00885758	5-methoxysalicylic acid is a methoxysalicylic acid that is salicylic acid which is carrying a methoxy group at position 5. It has a role as a bacterial metabolite and a human urinary metabolite. 5-Methoxysalicylic acid is also known as 2-hydroxy-5-methoxybenzoate or 5-methoxy-2-hydroxybenzoate and belongs to the class of organic compounds known as m-methoxybenzoic acids and derivatives. These are…	FALSE
N-Leucyl-leucine	HMDB0028922		Amino acids, peptides, and analogues	-0.664058	0.170934	0.00013965	0.00178533	Leucylalanine is a dipeptide composed of leucine and alanine. It is an incomplete breakdown product of protein digestion or protein catabolism. Dipeptides are organic compounds containing a sequence of exactly two alpha-amino acids joined by a peptide bond. Some dipeptides are known to have physiological or cell-signalling effects although most are simply short-lived intermediates on their way to…	FALSE
Valine	HMDB0250806	C16436	Amino acids, peptides, and analogues	-0.643328	0.110519	2.33e-08	1.69e-06		TRUE
Caffeine	HMDB0001847	C07481	Others	-0.641329	0.159204	8e-05	0.00124225	Caffeine is a methyl xanthine alkaloid that is also classified as a purine. Formally, caffeine belongs to the class of organic compounds known as xanthines. These are purine derivatives with a ketone group conjugated at carbons 2 and 6 of the purine moiety. Caffeine is chemically related to the adenine and guanine bases of deoxyribonucleic acid (DNA) and ribonucleic acid (RNA). It is found in the…	TRUE
Phe-Ile	HMDB0028998		Amino acids, peptides, and analogues	-0.621844	0.136024	8.52e-06	0.0002012	Phenylalanylisoleucine is a dipeptide composed of phenylalanine and isoleucine. It is an incomplete breakdown product of protein digestion or protein catabolism. Dipeptides are organic compounds containing a sequence of exactly two alpha-amino acids joined by a peptide bond. Some dipeptides are known to have physiological or cell-signalling effects although most are simply short-lived intermediat…	TRUE
L-Glutamine	HMDB0030886	C00407	Amino acids, peptides, and analogues	-0.61453	0.145822	3.81e-05	0.0006364	Majoroside F6 is found in tea. Majoroside F6 is a constituent of Panax japonicus var. major	TRUE
5-Phenylvaleric acid	HMDB0002043		Fatty Acyls	-0.613119	0.165327	0.000270665	0.00256176	5-Phenylvaleric acid, also known as delta-phenylvalerate or benzenepentanoic-acid, is a monocarboxylic acid that is valeric acid substituted by a phenyl group at the delta-position. It is a monocarboxylic acid and a member of benzenes. It derives from a valeric acid. 5-Phenylvaleric acid belongs to the class of organic compounds known as medium-chain fatty acids. These are fatty acids with an ali…	FALSE
D-Pipecolinic acid	HMDB0000070		Amino acids, peptides, and analogues	-0.577213	0.126681	9.2e-06	0.000202994	Pipecolic acid is a metabolite of lysine found in human physiological fluids such as urine, plasma and CSF. However, it is uncertain if pipecolic acid originates directly from food intake or from mammalian or intestinal bacterial enzyme metabolism. Recent studies suggest that plasma pipecolic acid, particularly the D-isomer, originates mainly from the catabolism of dietary lysine by intestinal ba…	TRUE
3-Hydroxy-3-methylglutaric acid	HMDB0000355		Fatty Acyls	-0.561649	0.152229	0.000290322	0.00262903	3-Hydroxymethylglutaric acid is an "off-product" intermediate in the leucine degradation process. It is produced by defective or inefficient versions of 3-hydroxy-3-methylglutaryl-CoA lyase, an enzyme that normally catalyzes the conversion of 3-hydroxy-3-methylglutaryl-CoA to acetyl-CoA and acetoacetate. If this enzyme is defective, 3-hydroxy-3-methylglutaryl-CoA will accumulate in the mitochondr…	TRUE
2,6-Diaminoheptanedioate	HMDB0001370		Amino acids, peptides, and analogues	-0.55365	0.130408	3.49e-05	0.000598191	Diaminopimelic acid or DAPA is a lysine-like amino acid derivative that is a key component of the bacterial cell wall. DAPA is incorporated or integrated into peptidoglycan of gram negative bacteria and is the attachment point for Braun's lipoprotein (BLP or Murein Lipoprotein). BLP is found in gram-negative cell walls and is one of the most abundant membrane proteins. BLP is bound at its C-termi…	FALSE
L-Citrulline	HMDB0000904		Amino acids, peptides, and analogues	-0.531161	0.163452	0.00135771	0.00912608	Citrulline, also known as Cit or ureidonorvaline, belongs to the class of organic compounds known as l-alpha-amino acids. These are alpha amino acids which have the L-configuration of the alpha-carbon atom. Citrulline has the formula H2NC(O)NH(CH2)3CH(NH2)CO2H. Citrulline exists in all living species, ranging from bacteria to humans. Within humans, citrulline participates in a number of enzymatic…	FALSE
L-Proline	HMDB0000162	C00148	Amino acids, peptides, and analogues	-0.52699	0.140459	0.000230459	0.00224267	Proline (Pro), also known as L-proline is an alpha-amino acid. These are amino acids in which the amino group is attached to the carbon atom immediately adjacent to the carboxylate group (alpha carbon). Amino acids are organic compounds that contain amino (____H2) and carboxyl (____OOH) functional groups, along with a side chain (R group) specific to each amino acid. Proline is one of 20 proteino…	TRUE
L-Ornithine	HMDB0000214	C00077	Amino acids, peptides, and analogues	-0.525743	0.142091	0.000279296	0.00260144	Ornithine or L-ornithine, also known as (S)-2,5-diaminopentanoic acid is a member of the class of compounds known as L-alpha-amino acids. L-alpha-amino acids are alpha amino acids which have the L-configuration of the alpha-carbon atom. L-ornithine is soluble (in water) and a moderately basic compound. Ornithine is a non-proteinogenic amino acid that plays a role in the urea cycle. It is consider…	FALSE
6-Hydroxynicotinic acid	HMDB0002658	C01020	Others	-0.507528	0.131882	0.000160382	0.0018673	6-Hydroxynicotinic acid (6-OHNA) is exploited in the use of NMR spectroscopy or gas chromatography--mass spectrometry for the diagnosis of Pseudomonas aeruginosa in urinary tract infection. Among the common bacteria causing urinary infection, only P. aeruginosa produces 6-hydroxynicotinic acid from nicotinic acid. Pseudomonas aeruginosa infection has been reported to be the third leading cause of…	TRUE
Succinic semialdehyde	HMDB0001259	C00232	Fatty Acyls	-0.502462	0.128132	0.000121284	0.00161382	Succinic acid semialdehyde (or succinate semialdehyde) is an intermediate in the catabolism of gamma-aminobutyrate or GABA (PMID:16435183). It is formed from GABA by the action of GABA transaminase, which leads to the production of succinate semialdehyde and alanine. The resulting succinate semialdehyde is further oxidized by succinate semialdehyde dehydrogenase to become succinic acid, which als…	TRUE
Adenine	HMDB0000034	C00147	Others	-0.488272	0.13901	0.000549881	0.00453826	Adenine is a purine base. Adenine is found in both DNA and RNA. Adenine is a fundamental component of adenine nucleotides. Adenine forms adenosine, a nucleoside, when attached to ribose, and deoxyadenosine when attached to deoxyribose; it forms adenosine triphosphate (ATP), a nucleotide, when three phosphate groups are added to adenosine. Adenosine triphosphate is used in cellular metabolism as o…	FALSE
Palmitoleic acid	HMDB0003229	C08362	Fatty Acyls	-0.484381	0.144904	0.000991774	0.0074326	Palmitoleic acid, or (9Z)-hexadec-9-enoic acid, is an omega-7 monounsaturated fatty acid (16:1n-7) with the formula CH3(CH2)5CH=CH(CH2)7COOH that is a common constituent of the glycerides of human adipose tissue. Present in all tissues, it is generally found in higher concentrations in the liver. Macadamia oil (Macadamia integrifolia) and sea buckthorn oil (Hippophae rhamnoides) are botanical sou…	TRUE
Oleic acid	HMDB0000207	C00712	Fatty Acyls	-0.484008	0.125105	0.000148363	0.00181578	Oleic acid (or 9Z)-Octadecenoic acid) is an unsaturated C-18 or an omega-9 fatty acid that is the most widely distributed and abundant fatty acid in nature. It occurs naturally in various animal and vegetable fats and oils. It is an odorless, colorless oil, although commercial samples may be yellowish. The name derives from the Latin word oleum, which means oil. Oleic acid is the most abundant fa…	TRUE
alpha-Hydroxypyruvate acid	HMDB0000729	C00168	Hydroxy acids and derivatives	-0.47081	0.13504	0.000602864	0.00488032	alpha-Hydroxyisobutyric acid is a metabolite of methyl tert-butyl ether (MTBE). MTBE may be obtained through environmental exposure. MTBE is rapidly eliminated from the body, mainly through expired air as the unchanged compound. MTBE is to some extent metabolized to t-butyl alcohol (TBA) and formaldehyde and oxidized to 2-methyl-1,2-propanediol and alpha-hydroxyisobutyric acid. alpha-Hydroxyisobu…	FALSE
Hypoxanthine	HMDB0000157	C00262	Others	-0.465398	0.139925	0.00105336	0.00780445	Hypoxanthine, also known as purine-6-ol or Hyp, belongs to the class of organic compounds known as purines. Purines are a bicyclic aromatic compound made up of a pyrimidine ring fused to an imidazole ring. Hypoxanthine is also classified as an oxopurine, Hypoxanthine is a naturally occurring purine derivative and a reaction intermediate in the metabolism of adenosine and in the formation of nucle…	TRUE
L-Isoleucyl-L-isoleucine	HMDB0028910	C00049	Amino acids, peptides, and analogues	-0.440037	0.131264	0.000959975	0.00727795	Isoleucyl-Isoleucine is a dipeptied compoosed of two isoleucine residues. It is an incomplete breakdown product of protein digestion or protein catabolism. Some dipeptides are known to have physiological or cell-signaling effects although most are simply short-lived intermediates on their way to specific amino acid degradation pathways following further proteolysis. This dipeptide has not yet bee…	FALSE
Gly-Pro	HMDB0000721	C01632	Amino acids, peptides, and analogues	-0.437212	0.088794	1.79e-06	5.85e-05	Glycylproline is a dipeptide composed of glycine and proline, and is an end product of collagen metabolism that is further cleaved by prolidase (EC 3.4.13.9). The resulting proline molecules are recycled into collagen or other proteins. Prolidase deficiency is a rare autosomal recessive disease characterized by chronic ulcerative dermatitis, mental retardation, frequent infections, and massive ur…	FALSE
gamma-Glutamylleucine	HMDB0011171	C00669	Amino acids, peptides, and analogues	-0.434694	0.13306	0.00128162	0.00888954	gamma-Glutamylleucine is a dipeptide composed of gamma-glutamate and leucine, and is a proteolytic breakdown product of larger proteins. It belongs to the family of N-acyl-alpha amino acids and derivatives. These are compounds containing an alpha amino acid which bears an acyl group at its terminal nitrogen atom. gamma-Glutamylleucine is an incomplete breakdown product of protein digestion or pro…	TRUE
Urocanic acid	HMDB0000301	C00785	Others	-0.433733	0.13245	0.00124984	0.00885758	Urocanic acid (CAS: 104-98-3) is a breakdown (deamination) product of histidine. In the liver, urocanic acid is an intermediate in the conversion of histidine to glutamic acid, whereas, in the epidermis, it accumulates and may be both a UV protectant and an immunoregulator. Urocanic acid (UA) exists as a trans isomer (t-UA, approximately 30 mg/cm2) in the uppermost layer of the skin (stratum corn…	TRUE
N-Acetyl-D-glucosamine	HMDB0000814	C00140	Organooxygen compounds	-0.406116	0.122379	0.00107698	0.00788979	N-acetylglucosamine 6-sulfate is a physiological intermediate during the degradation of keratan sulfate and it is usually hydrolyzed intralysosomally by N-acetylglucosamine-6-sulfate sulfatase. (PMID 3161730).	FALSE
mono-Methylglutarate	HMDB0000858	C03761	Fatty Acyls	-0.364733	0.0805917	1.04e-05	0.00021816	Monomethyl glutaric acid, also known as 4-(methoxycarbonyl)butyrate or 2-methyleneglutarate, belongs to the class of organic compounds known as fatty acid methyl esters. Fatty acid methyl esters are compounds containing a fatty acid that is esterified with a methyl group. They have the general structure RC(=O)OR', where R=fatty aliphatic tail or organyl group and R'=methyl group.	FALSE
Dopamine	HMDB0000073	C03758	Others	-0.362209	0.0937281	0.000150859	0.00181578	Dopamine is a member of the catecholamine family of neurotransmitters in the brain and is a precursor to epinephrine (adrenaline) and norepinephrine (noradrenaline). Dopamine is synthesized in the body (mainly by nervous tissue and adrenal glands) first by the hydration of the amino acid tyrosine to DOPA by tyrosine hydroxylase and then by the decarboxylation of DOPA by aromatic-L-amino-acid deca…	TRUE
Acetophenone	HMDB0033910	C07113	Organooxygen compounds	0.417946	0.127823	0.00126957	0.00888954	Acetophenone is the organic compound with the formula C6H5C(O)CH3. It is the simplest aromatic ketone. This colourless, viscous liquid is a precursor to useful resins and fragrances. Acetophenone is found in chicory. Acetophenone is a flavouring ingredient used in fruit flavours. Acetophenone is a raw material for the synthesis of some pharmaceuticals and is also listed as an approved excipient b…	FALSE
Skatole	HMDB0000466	C08313	Indoles and derivatives	0.440543	0.116529	0.000207091	0.00211106	3-Methylindole, or skatole, belongs to the indole family and has a methyl substituent in position 3 of the indole ring. It occurs naturally in feces, beets, and coal tar, and has a strong fecal odor. Its name is derived from skato, the Greek word for dung. It exists as a white crystalline or fine powder solid, and it browns upon aging. 3-Methylindole is produced from tryptophan in the mammalian d…	TRUE
Nudifloramide	HMDB0004193		Others	0.482881	0.148161	0.00131524	0.00893269	N-methyl-2-pyridone-5-carboxamide (2PY) is one of the end products of nicotinamide-adenine dinucleotide (NAD) degradation. Increased serum 2PY concentrations are observed in chronic renal failure (CRF) patients, which along with the deterioration of kidney function and its toxic properties (significant inhibition of PARP-1), suggests that 2PY is an uremic toxin. (PMID 12694300). 2PY has been iden…	FALSE
D-Proline	HMDB0003411	C00763	Amino acids, peptides, and analogues	0.527237	0.146786	0.000417305	0.00358004	D-proline is an isomer of the naturally occurring amino acid, L-Proline. D-amino acids have been found in relatively high abundance in human plasma and saliva (PMID: 16480744). These amino acids may be of bacterial origin, but there is also evidence that they are endogenously produced through amino acid racemase activity (PMID: 1426150).	FALSE
Maltol	HMDB0030776	C11918	Others	0.553834	0.156775	0.00051188	0.00427879	Maltol, also known as E636 or fema 2656, belongs to the class of organic compounds known as pyranones and derivatives. Pyranones and derivatives are compounds containing a pyran ring which bears a ketone. Some synthetic derivatives of maltol, developed at the University of Urbino, showed limited in vitro antiproliferative activity towards cancer cells lines, perhaps inducing apoptosis in these ce…	FALSE
Prolylphenylalanine	HMDB0011179		Amino acids, peptides, and analogues	0.583559	0.15447	0.000209749	0.00211106	Prolylphenylalanine is a dipeptide composed of proline and phenylalanine. It is an incomplete breakdown product of protein digestion or protein catabolism. Some dipeptides are known to have physiological or cell-signaling effects although most are simply short-lived intermediates on their way to specific amino acid degradation pathways following further proteolysis. It is found in urine (PMID: 37…	TRUE
Phthalic acid	HMDB0002107	C01606	Benzene and substituted derivatives	0.610178	0.134102	9.34e-06	0.000202994	Phthalic acid is an aromatic dicarboxylic acid, with formula C6H4(COOH)2. Phthalic acid is used mainly in the form of the anhydride to produce other chemicals such as dyes, perfumes, saccharin, phthalates and many other useful products. Phthalic acid, when found in tissues or biofluids arises from exposure to these phthalate products. Phthalate is an environmental chemical of heightened public co…	FALSE
Acrylic acid	HMDB0031647	C00511	Others	0.631923	0.170252	0.000271106	0.00256176	Polyacrylic acid, sodium salt is used as a food additive [EAFUS] ("EAFUS: Everything Added to Food in the United States. [http://www.eafus.com/]")	FALSE
trans-3-Hydroxycotinine	HMDB0001390		Others	0.644048	0.168743	0.00018076	0.00203199	Quantitatively, the most important metabolite of nicotine in most mammalian species is cotinine. In humans, about 70 to 80% of nicotine is converted to cotinine. 3-Hydroxycotinine (3HC) is the main nicotine metabolite detected in smokers urine. It is also excreted as a glucuronide conjugate (3HC-Gluc). 3HC and 3HC-Gluc account for 40-60% of the nicotine dose in urine.	FALSE
3,5-Dimethoxybenzoic acid	HMDB0131461		Benzene and substituted derivatives	0.651644	0.201614	0.00143918	0.00957496	3,5-dimethoxy-4-(sulfooxy)benzoic acid is a predicted metabolite generated by BioTransformer鹿 that is produced by the metabolism of 4-hydroxy-3,5-dimethoxybenzoic acid. It is generated by Sulfotransferase 1A3 (P0DMM9) and Sulfotransferase enzymes via a -4-O-sulfation-of-phenolic-compound reaction. This -4-O-sulfation-of-phenolic-compound occurs in humans.	FALSE
4-Nitrocatechol	HMDB0002916	C02235	Others	0.727296	0.153726	4.24e-06	0.00011975	4-Nitrocatechol is the by-product of the hydroxylation of 4-nitrophenol by the human cytochrome P450 (CYP) 2E1. This reaction is a useful metabolic marker for the presence of functional cytochrome P450 2E1 in mammalian cell microsomes. Hepatic and extrahepatic microsomal cytochrome P450 isozymes further catalyze the reduction of p-nitrocatechol into p-aminophenol (PMID: 8267647, 8214571, 8267647).	FALSE
N-acetyl-O-methyltyrosine			Organooxygen compounds	0.842974	0.232833	0.000376539	0.00327338		FALSE
LysoPE(20:4)	HMDB0011487		Glycerophospholipids	0.847005	0.223981	0.000206709	0.00211106	LysoPE(0:0/20:4(5Z,8Z,11Z,14Z)) is a lysophosphatidylethanolamine or a lysophospholipid. The term 'lysophospholipid' (LPL) refers to any phospholipid that is missing one of its two O-acyl chains. Thus, LPLs have a free alcohol in either the sn-1 or sn-2 position. The prefix 'lyso-' comes from the fact that lysophospholipids were originally found to be hemolytic however it is now used to refer gen…	FALSE
LysoPS(18:0)	HMDB0240606		Glycerophospholipids	0.848435	0.26325	0.00148533	0.00978214	LysoPS(18:0/0:0) is a lysophosphatidylserine. It is a glycerophospholipid in which a phosphorylserine moiety occupies a glycerol substitution site. The term 'lysophospholipid' (LPL) refers to any phospholipid that is missing one of its two O-acyl chains. Thus, LPLs have a free alcohol in either the sn-1 or sn-2 position. The prefix 'lyso-' comes from the fact that lysophospholipids were originall…	FALSE
LysoPC(20:4)	HMDB0010395		Glycerophospholipids	0.865819	0.237539	0.00034171	0.00301074	LysoPC(20:4(5Z,8Z,11Z,14Z)) is a lysophospholipid (LyP). It is a monoglycerophospholipid in which a phosphorylcholine moiety occupies a glycerol substitution site. Lysophosphatidylcholines can have different combinations of fatty acids of varying lengths and saturation attached at the C-1 (sn-1) position. Fatty acids containing 16, 18 and 20 carbons are the most common. LysoPC(20:4(5Z,8Z,11Z,14Z)…	FALSE
Citric acid	HMDB0000094	C00158	Others	0.906972	0.262238	0.000664789	0.0052222	Citric acid (citrate) is a tricarboxylic acid, an organic acid with three carboxylate groups. Citrate is an intermediate in the TCA cycle (also known as the Tricarboxylic Acid cycle, the Citric Acid cycle or Krebs cycle). The TCA cycle is a central metabolic pathway for all animals, plants, and bacteria. As a result, citrate is found in all living organisms, from bacteria to plants to animals. In…	FALSE
Tretinoin	HMDB0001852		Others	0.92178	0.245637	0.000229861	0.00224267	all-trans-Retinoic acid is an isomer of retinoic acid, the oxidized form of vitamin A. Retinoic acid functions in determining position along embryonic anterior/posterior axis in chordates. It acts through Hox genes, which ultimately controls anterior/posterior patterning in early developmental stages (PMID:17495912). It is an important regulator of gene expression during growth and development, a…	FALSE
LysoPE(18:1)	HMDB0011475	C05973	Glycerophospholipids	0.944018	0.215795	1.97e-05	0.000366191	LysoPE(0:0/18:1(11Z)) is a lysophosphatidylethanolamine or a lysophospholipid. The term 'lysophospholipid' (LPL) refers to any phospholipid that is missing one of its two O-acyl chains. Thus, LPLs have a free alcohol in either the sn-1 or sn-2 position. The prefix 'lyso-' comes from the fact that lysophospholipids were originally found to be hemolytic however it is now used to refer generally to …	FALSE
N-Methyltryptamine	HMDB0004370	C06213	Indoles and derivatives	1.00945	0.212871	4.04e-06	0.00011975	N-Methyltryptamine (NMT), or monomethyltryptamine, is a tryptamine alkaloid that has been found in the bark, shoots and leaves of numerous plants. (wikipedia). N-Methyltryptamine was detected in urine from all autistic patients with mental retardation and epilepsy and many autistic patients (32/47) with mental retardation (PubMed ID 8747157 ).	TRUE
dihydroferulic acid	HMDB0062121		Others	1.00995	0.261614	0.000153172	0.00181578	Dihydroferulic acid, also known as 3-(4-hydroxy-3-methoxyphenyl)propionic acid or dihydroconiferylate, is classified as a member of the phenylpropanoic acids. Phenylpropanoic acids are compounds with a structure containing a benzene ring conjugated to a propanoic acid. Dihydroferulic acid is considered to be slightly soluble (in water) and acidic. Dihydroferulic acid is a phenolic acid metabolite…	FALSE
Piperidine	HMDB0034301	C01746	Others	1.10496	0.277823	9.79e-05	0.00145116	Piperidine (Azinane after the Hantzsch Widman nomenclature) is an organic compound with the molecular formula (CH2)5NH. This heterocyclic amine consists of a six-membered ring containing five methylene units and one nitrogen atom. It is a colorless fuming liquid with an odor described as ammoniacal, pepper-like; the name comes from the genus name Piper, which is the Latin word for pepper. Piperid…	TRUE
Methyl-3-hydroxybutyric acid	HMDB0041603		Hydroxy acids and derivatives	1.1896	0.322662	0.000296833	0.00265116	Methyl 3-hydroxybutyrate is a constituent of pineapple; Methyl 3-hydroxybutyrate is a flavouring ingredient [CCD].	FALSE
2-Methylhippuric acid	HMDB0011723		Benzene and substituted derivatives	1.2327	0.303545	7.04e-05	0.0011188	2-Methylhippuric acid is an acyl glycine. Acyl glycines are normally minor metabolites of fatty acids. However, the excretion of certain acyl glycines is increased in several inborn errors of metabolism. In certain cases, the measurement of these metabolites in body fluids can be used to diagnose disorders associated with mitochondrial fatty acid beta-oxidation. Acyl glycines are produced through…	FALSE
LysoPS(16:0)	HMDB0240605		Glycerophospholipids	1.25304	0.331822	0.000210458	0.00211106	LysoPS(16:0/0:0) is a lysophosphatidylserine. It is a glycerophospholipid in which a phosphorylserine moiety occupies a glycerol substitution site. The term 'lysophospholipid' (LPL) refers to any phospholipid that is missing one of its two O-acyl chains. Thus, LPLs have a free alcohol in either the sn-1 or sn-2 position. The prefix 'lyso-' comes from the fact that lysophospholipids were originall…	FALSE
Trehalose-6-Phosphate	HMDB0001124		Organooxygen compounds	1.29044	0.298248	2.4e-05	0.000434494	Trehalose 6-phosphate is a substrate for Hexokinase (type I) and Tryptase beta-1. Trehalose 6-phosphate has been found to be a microbial metabolite in Escherichia, Mycobacterium and Saccharomyces (UniProt).	FALSE
Aldosterone	HMDB0000037	C01780	Others	1.44725	0.436606	0.00111084	0.00804742	Aldosterone is a steroid hormone produced by the adrenal cortex in the adrenal gland to regulate sodium and potassium balance in the blood. Specifically, it regulates electrolyte and water balance by increasing the renal retention of sodium and the excretion of potassium. It is synthesized from cholesterol by aldosterone synthase, which is absent in other sections of the adrenal gland. It is the …	FALSE
Glycerol 3-Phosphate	HMDB0000126	C02979	Glycerophospholipids	1.54442	0.338022	8.61e-06	0.0002012	Glycerol 3-phosphate is a chemical intermediate in the glycolysis metabolic pathway. It is commonly confused with the similarly named glycerate 3-phosphate or glyceraldehyde 3-phosphate. Glycerol 3-phosphate is produced from glycerol, the triose sugar backbone of triglycerides and glycerophospholipids, by the enzyme glycerol kinase. Glycerol 3-phospate may then be converted by dehydrogenation to …	TRUE
LysoPA(i-12:0/0:0)	HMDB0114763		Glycerophospholipids	1.73526	0.346756	1.23e-06	4.73e-05	LysoPA(i-12:0/0:0) is a lysophosphatidic acid. It is a glycerophospholipid in which a phosphate moiety occupies a glycerol substitution site. Lysophosphatidic acids can have different combinations of fatty acids of varying lengths and saturation attached at the C-1 (sn-1) or C-2 (sn-2) position. Fatty acids containing 16 and 18 carbons are the most common. LysoPA(i-12:0/0:0), in particular, consi…	FALSE
LysoPE(17:1)			Glycerophospholipids	1.84977	0.352828	4.04e-07	2.2e-05		FALSE
Hexadecanamide	HMDB0012273		Fatty Acyls	1.93486	0.213762	1.34e-16	4.37e-14	Palmitic amide is a primary fatty acid amide coming from Palmitic acid (C16:0). Primary fatty acid amides (R-CO-NH2) is a class of compounds that have only recently been isolated and characterized from biological sources. Key questions remain regarding how these lipid amides are produced and degraded in biological systems. (PMID 15282088). Fatty acid amides lies in the competition with endocannab…	FALSE
Hippuric acid	HMDB0000714	C01586	Benzene and substituted derivatives	2.09024	0.584602	0.000439276	0.00371958	Hippuric acid is an acyl glycine formed from the conjugation of benzoic acid with glycine. Acyl glycines are produced through the action of glycine N-acyltransferase (EC 2.3.1.13) which is an enzyme that catalyzes the chemical reaction: acyl-CoA + glycine < -- > CoA + N-acylglycine. Hippuric acid is a normal component of urine and is typically increased with increased consumption of phenolic comp…	FALSE
*FDR: False Discovery Rate
