# Supplementary material for: Integrative multi-omics reveals microbial genomic variants driving altered host-microbe interactions in autism spectrum disorder
Source: Cell Rep Med. 2025 Dec 19;7(1):102516. doi: 10.1016/j.xcrm.2025.102516 (PMC12866134; doi:10.1016/j.xcrm.2025.102516)
Supplement: Data S8. Significant associations between microbial features and metabolomic signatures, related to Figure 4–5 [file mmc9.xlsx]

## Sheet: Data S8
Data S8. Significant associations between microbial features and metabolomic signatures, related to Figure5.
Microbial features	Feature ID	Datatype of microbial features	Gene annotation of variants	Enzyme annotation of variants	Metabolite	Class of metabolite	Neuro_related	Coefficient	StdError	Pvalue	FDR*
yfiQ; acetyltransferase	K02408	Gene	NA	NA	gamma-Glutamylleucine	Amino acids, peptides, and analogues	T	0.263046	0.684093	0.00027618	0.0494156
amn; AMP nucleosidase [EC:3.2.2.4]	K02414	Gene	NA	NA	gamma-Glutamylleucine	Amino acids, peptides, and analogues	T	0.269261	0.999836	0.00015326	0.0330389
aarC, cat1; succinyl-CoA:acetate CoA-transferase [EC:2.8.3.18]	K02419	Gene	NA	NA	gamma-Glutamylleucine	Amino acids, peptides, and analogues	T	0.292845	0.764319	3.33e-05	0.010367
ycgQ; putative membrane protein	K02420	Gene	NA	NA	gamma-Glutamylleucine	Amino acids, peptides, and analogues	T	0.284134	0.705653	9.49e-05	0.0234276
glvC, malP, aglA; alpha-glucoside PTS system EIICB component [EC:2.7.1.208 2.7.1.-]	K07216	Gene	NA	NA	gamma-Glutamylleucine	Amino acids, peptides, and analogues	T	0.284322	0.732966	6.58e-05	0.0176471
spoVFB; dipicolinate synthase subunit B	K09181	Gene	NA	NA	gamma-Glutamylleucine	Amino acids, peptides, and analogues	T	0.261107	4.54869	0.000243867	0.0456643
DLAT, aceF, pdhC; pyruvate dehydrogenase E2 component (dihydrolipoyllysine-residue acetyltransferase) [EC:2.3.1.12]	K10189	Gene	NA	NA	gamma-Glutamylleucine	Amino acids, peptides, and analogues	T	0.273465	1.00484	0.000113003	0.0263979
fliK; flagellar hook-length control protein FliK	K17318	Gene	NA	NA	gamma-Glutamylleucine	Amino acids, peptides, and analogues	T	0.316815	0.152578	7.98e-06	0.00315533
K16881; mannose-1-phosphate guanylyltransferase / phosphomannomutase [EC:2.7.7.13 5.4.2.8]	K00172	Gene	NA	NA	gamma-Glutamylleucine	Amino acids, peptides, and analogues	T	0.278247	0.833355	9.49e-05	0.0234276
araB; L-ribulokinase [EC:2.7.1.16]	K02050	Gene	NA	NA	gamma-Glutamylleucine	Amino acids, peptides, and analogues	T	0.281729	0.347402	7.36e-05	0.019278
E5.4.99.2B, mcmA2; methylmalonyl-CoA mutase, C-terminal domain [EC:5.4.99.2]	K03410	Gene	NA	NA	gamma-Glutamylleucine	Amino acids, peptides, and analogues	T	0.270172	0.70518	0.000170921	0.0358666
exuT; MFS transporter, ACS family, aldohexuronate transporter	K06378	Gene	NA	NA	gamma-Glutamylleucine	Amino acids, peptides, and analogues	T	0.268297	0.678335	0.000171257	0.0359004
vicK; two-component system, OmpR family, sensor histidine kinase VicK [EC:2.7.13.3]	K17734	Gene	NA	NA	gamma-Glutamylleucine	Amino acids, peptides, and analogues	T	0.268513	1.06056	0.000165015	0.0350213
eptA, pmrC; lipid A ethanolaminephosphotransferase [EC:2.7.8.43]	K01058	Gene	NA	NA	gamma-Glutamylleucine	Amino acids, peptides, and analogues	T	0.259193	2.76607	0.000247451	0.0460404
fer; ferredoxin	K19294	Gene	NA	NA	gamma-Glutamylleucine	Amino acids, peptides, and analogues	T	0.263875	0.30456	0.000208128	0.0409919
carD; caffeyl-CoA reductase-Etf complex subunit CarD [EC:1.3.1.108]	K22278	Gene	NA	NA	gamma-Glutamylleucine	Amino acids, peptides, and analogues	T	0.265345	0.784496	0.000190892	0.0384835
glvC, malP, aglA; alpha-glucoside PTS system EIICB component [EC:2.7.1.208 2.7.1.-]	K01449	Gene	NA	NA	L-Glutamic acid	Amino acids, peptides, and analogues	T	0.419271	17.8154	1.2e-09	1.07e-06
spoVFB; dipicolinate synthase subunit B	K02049	Gene	NA	NA	L-Glutamic acid	Amino acids, peptides, and analogues	T	0.36417	13.4865	1.42e-07	8.66e-05
DLAT, aceF, pdhC; pyruvate dehydrogenase E2 component (dihydrolipoyllysine-residue acetyltransferase) [EC:2.3.1.12]	K02050	Gene	NA	NA	L-Glutamic acid	Amino acids, peptides, and analogues	T	0.316951	7.11619	4.69e-06	0.00197629
exuT; MFS transporter, ACS family, aldohexuronate transporter	K00537	Gene	NA	NA	L-Glutamic acid	Amino acids, peptides, and analogues	T	0.348534	13.5769	6.26e-07	0.000335186
vicK; two-component system, OmpR family, sensor histidine kinase VicK [EC:2.7.13.3]	K02122	Gene	NA	NA	L-Glutamic acid	Amino acids, peptides, and analogues	T	0.362423	11.0807	3.29e-07	0.000188044
fer; ferredoxin	K02124	Gene	NA	NA	L-Glutamic acid	Amino acids, peptides, and analogues	T	0.378863	10.9737	3.86e-08	2.57e-05
carD; caffeyl-CoA reductase-Etf complex subunit CarD [EC:1.3.1.108]	K02385	Gene	NA	NA	L-Glutamic acid	Amino acids, peptides, and analogues	T	0.384458	12.3328	1.78e-08	1.28e-05
fliK; flagellar hook-length control protein FliK	K02120	Gene	NA	NA	L-Glutamic acid	Amino acids, peptides, and analogues	T	0.392815	10.6735	1.78e-08	1.28e-05
E5.4.99.2B, mcmA2; methylmalonyl-CoA mutase, C-terminal domain [EC:5.4.99.2]	K00172	Gene	NA	NA	L-Glutamic acid	Amino acids, peptides, and analogues	T	0.341985	16.895	7.42e-07	0.000390634
kamE; beta-lysine 5,6-aminomutase beta subunit [EC:5.4.3.3]	K02499	Gene	NA	NA	L-Glutamic acid	Amino acids, peptides, and analogues	T	0.261946	66.4445	0.000197139	0.0393947
lysY; putative lysine transport system ATP-binding protein	K03413	Gene	NA	NA	L-Glutamic acid	Amino acids, peptides, and analogues	T	0.426041	15.6648	2.5e-10	2.48e-07
phy; phloretin hydrolase [EC:3.7.1.4]	K03518	Gene	NA	NA	L-Glutamic acid	Amino acids, peptides, and analogues	T	0.286676	16.7795	4.21e-05	0.0124965
eutB; ethanolamine ammonia-lyase large subunit [EC:4.3.1.7]	K03523	Gene	NA	NA	L-Glutamic acid	Amino acids, peptides, and analogues	T	0.263012	6.44804	0.000246419	0.0458909
lptF; lipopolysaccharide export system permease protein	K03609	Gene	NA	NA	L-Glutamic acid	Amino acids, peptides, and analogues	T	0.326629	8.59124	2.74e-06	0.00123512
pldA; phospholipase A1/A2 [EC:3.1.1.32 3.1.1.4]	K03613	Gene	NA	NA	L-Glutamic acid	Amino acids, peptides, and analogues	T	0.264063	13.2723	0.000148443	0.0324091
RIB7, arfC; 2,5-diamino-6-(ribosylamino)-4(3H)-pyrimidinone 5-phosphate reductase [EC:1.1.1.302]	K04024	Gene	NA	NA	L-Glutamic acid	Amino acids, peptides, and analogues	T	0.285293	39.4645	4.4e-05	0.0129233
phnJ; alpha-D-ribose 1-methylphosphonate 5-phosphate C-P lyase [EC:4.7.1.1]	K05832	Gene	NA	NA	L-Glutamic acid	Amino acids, peptides, and analogues	T	0.297554	6.81385	2.43e-05	0.00803989
cwlJ, sleB; N-acetylmuramoyl-L-alanine amidase [EC:3.5.1.28]	K05833	Gene	NA	NA	L-Glutamic acid	Amino acids, peptides, and analogues	T	0.294161	7.00088	4.56e-05	0.0132884
mlhB, chnC; epsilon-lactone hydrolase [EC:3.1.1.83]	K06209	Gene	NA	NA	L-Glutamic acid	Amino acids, peptides, and analogues	T	0.332163	11.6182	1.82e-06	0.000881896
troR, sirR, scaR, mntR; DtxR family transcriptional regulator, Mn-dependent transcriptional regulator	K06373	Gene	NA	NA	L-Glutamic acid	Amino acids, peptides, and analogues	T	0.393705	14.9265	7.74e-09	5.99e-06
fdoI, fdsG; formate dehydrogenase subunit gamma	K06378	Gene	NA	NA	L-Glutamic acid	Amino acids, peptides, and analogues	T	0.383539	13.4738	2.16e-08	1.5e-05
msbA; ATP-binding cassette, subfamily B, bacterial MsbA [EC:7.5.2.6]	K06379	Gene	NA	NA	L-Glutamic acid	Amino acids, peptides, and analogues	T	0.293836	13.0694	3.49e-05	0.0106841
lsrB; AI-2 transport system substrate-binding protein	K06391	Gene	NA	NA	L-Glutamic acid	Amino acids, peptides, and analogues	T	0.309448	19.2849	1.21e-05	0.00450681
croR; 3-hydroxybutyryl-CoA dehydratase [EC:4.2.1.55]	K06406	Gene	NA	NA	L-Glutamic acid	Amino acids, peptides, and analogues	T	0.284854	13.2965	4.99e-05	0.0142371
lysX2; putative lysine transport system permease protein	K06410	Gene	NA	NA	L-Glutamic acid	Amino acids, peptides, and analogues	T	0.364278	12.9774	1.52e-07	9.12e-05
abfD; 4-hydroxybutyryl-CoA dehydratase / vinylacetyl-CoA-Delta-isomerase [EC:4.2.1.120 5.3.3.3]	K06411	Gene	NA	NA	L-Glutamic acid	Amino acids, peptides, and analogues	T	0.296453	14.3327	2.74e-05	0.00887155
eutJ; ethanolamine utilization protein EutJ	K06898	Gene	NA	NA	L-Glutamic acid	Amino acids, peptides, and analogues	T	0.293182	17.4334	3.01e-05	0.00959091
eutQ; ethanolamine utilization protein EutQ	K07166	Gene	NA	NA	L-Glutamic acid	Amino acids, peptides, and analogues	T	0.271164	10.9135	0.000140254	0.0310841
eutL; ethanolamine utilization protein EutL	K07216	Gene	NA	NA	L-Glutamic acid	Amino acids, peptides, and analogues	T	0.286261	15.1827	4.09e-05	0.0122187
K09779; uncharacterized protein	K07335	Gene	NA	NA	L-Glutamic acid	Amino acids, peptides, and analogues	T	0.275348	12.6597	0.000106493	0.025502
hyfG; hydrogenase-4 component G [EC:1.-.-.-]	K07718	Gene	NA	NA	L-Glutamic acid	Amino acids, peptides, and analogues	T	0.3049	4.37072	1.48e-05	0.00528076
envY; AraC family transcriptional regulator	K08384	Gene	NA	NA	L-Glutamic acid	Amino acids, peptides, and analogues	T	0.292005	8.65024	2.99e-05	0.00955967
yabN; tetrapyrrole methylase family protein / MazG family protein	K10189	Gene	NA	NA	L-Glutamic acid	Amino acids, peptides, and analogues	T	0.377978	20.0261	2.82e-08	1.91e-05
arcD, lysl, lysP; arginine:ornithine antiporter / lysine permease	K10823	Gene	NA	NA	L-Glutamic acid	Amino acids, peptides, and analogues	T	0.31032	13.3123	9.4e-06	0.00365318
lacF, araP; lactose/L-arabinose transport system permease protein	K13963	Gene	NA	NA	L-Glutamic acid	Amino acids, peptides, and analogues	T	0.406923	19.2333	2.64e-09	2.22e-06
oraS; D-ornithine 4,5-aminomutase subunit alpha [EC:5.4.3.5]	K16907	Gene	NA	NA	L-Glutamic acid	Amino acids, peptides, and analogues	T	0.284071	25.8121	3.06e-05	0.00969951
spoIIAA; stage II sporulation protein AA (anti-sigma F factor antagonist)	K17076	Gene	NA	NA	L-Glutamic acid	Amino acids, peptides, and analogues	T	0.325113	48.071	1.56e-06	0.000773009
sulA; cell division inhibitor SulA	K17318	Gene	NA	NA	L-Glutamic acid	Amino acids, peptides, and analogues	T	0.351785	3.11921	3.49e-07	0.000197587
gshA, ybdK; glutamate---cysteine ligase / carboxylate-amine ligase [EC:6.3.2.2 6.3.-.-]	K17734	Gene	NA	NA	L-Glutamic acid	Amino acids, peptides, and analogues	T	0.348947	21.3799	4.07e-07	0.000227873
pgi1; glucose-6-phosphate isomerase, archaeal [EC:5.3.1.9]	K19294	Gene	NA	NA	L-Glutamic acid	Amino acids, peptides, and analogues	T	0.380062	6.04921	2.59e-08	1.77e-05
iolB; 5-deoxy-glucuronate isomerase [EC:5.3.1.30]	K22278	Gene	NA	NA	L-Glutamic acid	Amino acids, peptides, and analogues	T	0.348273	15.8024	4.01e-07	0.000225523
thiT; thiamine transporter	K02414	Gene	NA	NA	L-Glutamic acid	Amino acids, peptides, and analogues	T	0.3988	19.7157	4.52e-09	3.65e-06
fkpA; FKBP-type peptidyl-prolyl cis-trans isomerase FkpA [EC:5.2.1.8]	K02419	Gene	NA	NA	L-Glutamic acid	Amino acids, peptides, and analogues	T	0.277966	15.9151	6.06e-05	0.0165984
K07014; uncharacterized protein	K02420	Gene	NA	NA	L-Glutamic acid	Amino acids, peptides, and analogues	T	0.309718	14.5095	1.3e-05	0.00476072
msrB; peptide-methionine (R)-S-oxide reductase [EC:1.8.4.12]	K02405	Gene	NA	NA	L-Glutamic acid	Amino acids, peptides, and analogues	T	0.330231	17.5528	3.18e-06	0.00139889
yabN; tetrapyrrole methylase family protein / MazG family protein	K03313	Gene	NA	NA	2-Oxoglutaric acid	Others	T	0.282939	0.490705	6.42e-05	0.0173764
envY; AraC family transcriptional regulator	K01058	Gene	NA	NA	2-Oxoglutaric acid	Others	T	0.258658	3.79914	0.00026273	0.0478019
fliW; flagellar assembly factor FliW	K01023	Gene	NA	NA	L-Aspartic acid	Amino acids, peptides, and analogues	T	0.43686	8.86311	2.08e-10	2.08e-07
bmpA, bmpB, tmpC; basic membrane protein A and related proteins	K01035	Gene	NA	NA	L-Aspartic acid	Amino acids, peptides, and analogues	T	0.400868	4.89259	1.08e-08	8.14e-06
ylxR; uncharacterized protein	K01060	Gene	NA	NA	L-Aspartic acid	Amino acids, peptides, and analogues	T	0.388725	11.4779	4.36e-08	2.87e-05
rbgA; ribosome biogenesis GTPase A	K01449	Gene	NA	NA	L-Aspartic acid	Amino acids, peptides, and analogues	T	0.307246	2.77586	2.22e-05	0.00746518
K07506; AraC family transcriptional regulator	K01848	Gene	NA	NA	L-Aspartic acid	Amino acids, peptides, and analogues	T	0.382276	13.1869	9.55e-08	6.05e-05
K07035; uncharacterized protein	K01849	Gene	NA	NA	L-Aspartic acid	Amino acids, peptides, and analogues	T	0.381162	11.0598	8.32e-08	5.31e-05
K07729; putative transcriptional regulator	K02049	Gene	NA	NA	L-Aspartic acid	Amino acids, peptides, and analogues	T	0.269243	2.0736	0.000192848	0.0388015
cheC; chemotaxis protein CheC	K02122	Gene	NA	NA	L-Aspartic acid	Amino acids, peptides, and analogues	T	0.299293	1.68529	4.87e-05	0.0140132
scpA; segregation and condensation protein A	K02124	Gene	NA	NA	L-Aspartic acid	Amino acids, peptides, and analogues	T	0.294306	1.6858	4.25e-05	0.0125839
arsC; arsenate reductase (glutaredoxin) [EC:1.20.4.1]	K02499	Gene	NA	NA	L-Aspartic acid	Amino acids, peptides, and analogues	T	0.381669	9.48216	7.01e-08	4.52e-05
E1.1.1.391; 3beta-hydroxycholanate 3-dehydrogenase (NAD+) [EC:1.1.1.391]	K03411	Gene	NA	NA	L-Aspartic acid	Amino acids, peptides, and analogues	T	0.291883	3.49649	3.93e-05	0.0118772
fliE; flagellar hook-basal body complex protein FliE	K03413	Gene	NA	NA	L-Aspartic acid	Amino acids, peptides, and analogues	T	0.325044	2.44034	4.3e-06	0.00183803
ymgA; probable RcsB/C two-component-system connector	K03709	Gene	NA	NA	L-Aspartic acid	Amino acids, peptides, and analogues	T	0.490349	12.3916	8.57e-13	1.16e-09
coxS; aerobic carbon-monoxide dehydrogenase small subunit [EC:1.2.5.3]	K03735	Gene	NA	NA	L-Aspartic acid	Amino acids, peptides, and analogues	T	0.358626	5.74266	4.86e-07	0.000267931
rimI; [ribosomal protein S18]-alanine N-acetyltransferase [EC:2.3.1.266]	K03758	Gene	NA	NA	L-Aspartic acid	Amino acids, peptides, and analogues	T	0.369688	9.8978	1.98e-07	0.000116842
lpqC; polyhydroxybutyrate depolymerase	K04024	Gene	NA	NA	L-Aspartic acid	Amino acids, peptides, and analogues	T	0.425848	5.5553	1.05e-09	9.58e-07
spoVD; stage V sporulation protein D (sporulation-specific penicillin-binding protein)	K04026	Gene	NA	NA	L-Aspartic acid	Amino acids, peptides, and analogues	T	0.31931	5.25482	6.51e-06	0.00263825
K07080; uncharacterized protein	K04030	Gene	NA	NA	L-Aspartic acid	Amino acids, peptides, and analogues	T	0.407699	5.3008	5.7e-09	4.5e-06
fliQ; flagellar biosynthesis protein FliQ	K04094	Gene	NA	NA	L-Aspartic acid	Amino acids, peptides, and analogues	T	0.411327	12.5576	3.64e-09	2.96e-06
oppF; oligopeptide transport system ATP-binding protein	K04758	Gene	NA	NA	L-Aspartic acid	Amino acids, peptides, and analogues	T	0.324853	0.490998	6.44e-06	0.00261673
sigH; RNA polymerase sporulation-specific sigma factor	K05337	Gene	NA	NA	L-Aspartic acid	Amino acids, peptides, and analogues	T	0.328052	6.21342	4.31e-06	0.00183903
fliG; flagellar motor switch protein FliG	K05606	Gene	NA	NA	L-Aspartic acid	Amino acids, peptides, and analogues	T	0.307951	10.7016	2.47e-05	0.00814155
cheY; two-component system, chemotaxis family, chemotaxis protein CheY	K05845	Gene	NA	NA	L-Aspartic acid	Amino acids, peptides, and analogues	T	0.326751	11.6812	4.34e-06	0.00184585
K06960; uncharacterized protein	K07099	Gene	NA	NA	L-Aspartic acid	Amino acids, peptides, and analogues	T	0.339672	12.1037	1.6e-06	0.000787818
pdtaR; two-component system, response regulator PdtaR	K07652	Gene	NA	NA	L-Aspartic acid	Amino acids, peptides, and analogues	T	0.327685	16.9626	4.87e-06	0.00203076
ATPVK, ntpK, atpK; V/A-type H+/Na+-transporting ATPase subunit K	K07699	Gene	NA	NA	L-Aspartic acid	Amino acids, peptides, and analogues	T	0.328146	2.02612	3.24e-06	0.00142547
ABC.SN.P; NitT/TauT family transport system permease protein	K08986	Gene	NA	NA	L-Aspartic acid	Amino acids, peptides, and analogues	T	0.352916	12.737	8.34e-07	0.00043342
ABC.SN.A; NitT/TauT family transport system ATP-binding protein	K10823	Gene	NA	NA	L-Aspartic acid	Amino acids, peptides, and analogues	T	0.267601	2.00599	0.000218085	0.0422236
scrY; sucrose porin	K10914	Gene	NA	NA	L-Aspartic acid	Amino acids, peptides, and analogues	T	0.268787	10.2265	0.00016867	0.0355032
fliP; flagellar biosynthesis protein FliP	K11189	Gene	NA	NA	L-Aspartic acid	Amino acids, peptides, and analogues	T	0.26812	0.332905	0.000260655	0.0475824
spoVB; stage V sporulation protein B	K11534	Gene	NA	NA	L-Aspartic acid	Amino acids, peptides, and analogues	T	0.343043	9.18991	1.22e-06	0.00061608
yesM; two-component system, sensor histidine kinase YesM [EC:2.7.13.3]	K11615	Gene	NA	NA	L-Aspartic acid	Amino acids, peptides, and analogues	T	0.364435	12.4532	3.74e-07	0.000211062
fliA, whiG; RNA polymerase sigma factor FliA	K12142	Gene	NA	NA	L-Aspartic acid	Amino acids, peptides, and analogues	T	0.331412	25.4248	2.27e-06	0.00105498
comGC; competence protein ComGC	K13920	Gene	NA	NA	L-Aspartic acid	Amino acids, peptides, and analogues	T	0.310414	12.1963	1.22e-05	0.00454367
K05832; putative tryptophan/tyrosine transport system permease protein	K13922	Gene	NA	NA	L-Aspartic acid	Amino acids, peptides, and analogues	T	0.347089	12.5455	8.91e-07	0.000460597
regX3; two-component system, OmpR family, response regulator RegX3	K14534	Gene	NA	NA	L-Aspartic acid	Amino acids, peptides, and analogues	T	0.296754	10.3687	3.42e-05	0.010562
spmA; spore maturation protein A	K00008	Gene	NA	NA	L-Aspartic acid	Amino acids, peptides, and analogues	T	0.313064	7.83577	1.5e-05	0.00534038
K06934; uncharacterized protein	K00127	Gene	NA	NA	L-Aspartic acid	Amino acids, peptides, and analogues	T	0.283669	6.47849	7.73e-05	0.0199714
pheB; chorismate mutase [EC:5.4.99.5]	K00936	Gene	NA	NA	L-Aspartic acid	Amino acids, peptides, and analogues	T	0.319816	10.8159	7.53e-06	0.00299651
rlbA, ybcJ; ribosome-associated protein	K17074	Gene	NA	NA	L-Aspartic acid	Amino acids, peptides, and analogues	T	0.35681	12.9989	5.62e-07	0.000304139
E2.7.6.5; GTP pyrophosphokinase [EC:2.7.6.5]	K17076	Gene	NA	NA	L-Aspartic acid	Amino acids, peptides, and analogues	T	0.552038	6.30337	3.22e-17	8.07e-14
spo0A; two-component system, response regulator, stage 0 sporulation protein A	K17733	Gene	NA	NA	L-Aspartic acid	Amino acids, peptides, and analogues	T	0.32177	9.28776	4.7e-06	0.00197629
hom; homoserine dehydrogenase [EC:1.1.1.3]	K17865	Gene	NA	NA	L-Aspartic acid	Amino acids, peptides, and analogues	T	0.328673	10.4879	3.84e-06	0.00165592
K09787; uncharacterized protein	K17899	Gene	NA	NA	L-Aspartic acid	Amino acids, peptides, and analogues	T	0.325298	11.2175	5.64e-06	0.00232731
carD; CarD family transcriptional regulator, regulator of rRNA transcription	K18011	Gene	NA	NA	L-Aspartic acid	Amino acids, peptides, and analogues	T	0.345607	12.125	1.6e-06	0.000787818
K07166; ACT domain-containing protein	K18012	Gene	NA	NA	L-Aspartic acid	Amino acids, peptides, and analogues	T	0.346298	5.96789	1.36e-06	0.000680936
iscS, NFS1; cysteine desulfurase [EC:2.8.1.7]	K18013	Gene	NA	NA	L-Aspartic acid	Amino acids, peptides, and analogues	T	0.293762	11.5986	3.27e-05	0.010218
rnfE; H+/Na+-translocating ferredoxin:NAD+ oxidoreductase subunit E	K18014	Gene	NA	NA	L-Aspartic acid	Amino acids, peptides, and analogues	T	0.267012	5.33764	0.000280581	0.0499418
oppB; oligopeptide transport system permease protein	K18118	Gene	NA	NA	L-Aspartic acid	Amino acids, peptides, and analogues	T	0.363092	13.3009	3.25e-07	0.000186541
yhdR; aspartate aminotransferase [EC:2.6.1.1]	K21399	Gene	NA	NA	L-Aspartic acid	Amino acids, peptides, and analogues	T	0.393671	9.20026	2.05e-08	1.43e-05
nudF; ADP-ribose diphosphatase [EC:3.6.1.13 3.6.1.-]	K22431	Gene	NA	NA	L-Aspartic acid	Amino acids, peptides, and analogues	T	0.313779	12.0033	1.41e-05	0.00505912
fixA, etfB; electron transfer flavoprotein beta subunit	K22432	Gene	NA	NA	L-Aspartic acid	Amino acids, peptides, and analogues	T	0.267751	11.2247	0.00023459	0.0446578
ebfC; nucleoid-associated protein EbfC	K22906	Gene	NA	NA	L-Aspartic acid	Amino acids, peptides, and analogues	T	0.34618	10.7915	1.49e-06	0.000741252
kdpE; two-component system, OmpR family, KDP operon response regulator KdpE	K22927	Gene	NA	NA	L-Aspartic acid	Amino acids, peptides, and analogues	T	0.292566	1.08272	6.75e-05	0.0179976
K06987; uncharacterized protein	K14654	Gene	NA	NA	L-Aspartic acid	Amino acids, peptides, and analogues	T	0.338301	11.6599	1.65e-06	0.000806129
fliR; flagellar biosynthesis protein FliR	K14731	Gene	NA	NA	L-Aspartic acid	Amino acids, peptides, and analogues	T	0.360082	14.9535	5.03e-07	0.000275825
rbsA; ribose transport system ATP-binding protein [EC:7.5.2.7]	K16789	Gene	NA	NA	L-Aspartic acid	Amino acids, peptides, and analogues	T	0.313951	9.42331	9.57e-06	0.00369578
ytrA; GntR family transcriptional regulator	K16907	Gene	NA	NA	L-Aspartic acid	Amino acids, peptides, and analogues	T	0.552749	3.33282	2.75e-17	7.06e-14
eutL; ethanolamine utilization protein EutL	K03521	Gene	NA	NA	D-Glutamine	Amino acids, peptides, and analogues	T	0.250702	6.53156	0.000259243	0.0474186
eutQ; ethanolamine utilization protein EutQ	K00008	Gene	NA	NA	D-Glutamine	Amino acids, peptides, and analogues	T	0.337501	18.6983	6.55e-07	0.000347332
yabN; tetrapyrrole methylase family protein / MazG family protein	K18014	Gene	NA	NA	D-Glutamine	Amino acids, peptides, and analogues	T	0.302178	12.737	1.18e-05	0.00439384
envY; AraC family transcriptional regulator	K14761	Gene	NA	NA	D-Glutamine	Amino acids, peptides, and analogues	T	0.269275	5.1647	0.000107275	0.0255483
K09779; uncharacterized protein	K03856	Gene	NA	NA	D-Glutamine	Amino acids, peptides, and analogues	T	0.285948	15.0574	3.01e-05	0.00959077
hyfG; hydrogenase-4 component G [EC:1.-.-.-]	K06859	Gene	NA	NA	D-Glutamine	Amino acids, peptides, and analogues	T	0.30427	17.6427	9.8e-06	0.00375808
arcD, lysl, lysP; arginine:ornithine antiporter / lysine permease	K22431	Gene	NA	NA	D-Glutamine	Amino acids, peptides, and analogues	T	0.265583	29.3808	0.000109308	0.0256963
phnJ; alpha-D-ribose 1-methylphosphonate 5-phosphate C-P lyase [EC:4.7.1.1]	K03856	Gene	NA	NA	L-Proline	Amino acids, peptides, and analogues	T	0.266135	8.78656	0.00017279	0.0361113
RIB7, arfC; 2,5-diamino-6-(ribosylamino)-4(3H)-pyrimidinone 5-phosphate reductase [EC:1.1.1.302]	K00248	Gene	NA	NA	L-Proline	Amino acids, peptides, and analogues	T	0.271973	5.12151	0.00014353	0.0316734
mlhB, chnC; epsilon-lactone hydrolase [EC:3.1.1.83]	K14761	Gene	NA	NA	L-Proline	Amino acids, peptides, and analogues	T	0.300826	2.96699	2.47e-05	0.00814155
cwlJ, sleB; N-acetylmuramoyl-L-alanine amidase [EC:3.5.1.28]	K07335	Gene	NA	NA	L-Proline	Amino acids, peptides, and analogues	T	0.262299	2.64364	0.000223479	0.042984
spoVD; stage V sporulation protein D (sporulation-specific penicillin-binding protein)	K00248	Gene	NA	NA	Adenosine	Others	T	0.317672	3.13414	9.63e-06	0.00370733
oppF; oligopeptide transport system ATP-binding protein	K14761	Gene	NA	NA	Adenosine	Others	T	0.316485	1.83227	1.07e-05	0.00408651
K07080; uncharacterized protein	K03521	Gene	NA	NA	Adenosine	Others	T	0.267411	2.33905	0.000176977	0.0366133
fliQ; flagellar biosynthesis protein FliQ	K09779	Gene	NA	NA	Adenosine	Others	T	0.270076	2.46518	0.000155724	0.0334096
opuA; osmoprotectant transport system ATP-binding protein [EC:7.6.2.9]	K01449	Gene	NA	NA	L-Glutamine	Amino acids, peptides, and analogues	T	0.286569	5.41951	5.65e-05	0.0158049
K16907; fluoroquinolone transport system ATP-binding protein [EC:7.6.2.-]	K01848	Gene	NA	NA	L-Glutamine	Amino acids, peptides, and analogues	T	0.295191	26.3836	3.42e-05	0.010562
larB; pyridinium-3,5-biscarboxylic acid mononucleotide synthase [EC:2.5.1.143]	K01849	Gene	NA	NA	L-Glutamine	Amino acids, peptides, and analogues	T	0.277739	22.2468	8.94e-05	0.0224897
SORD, gutB; L-iditol 2-dehydrogenase [EC:1.1.1.14]	K02049	Gene	NA	NA	L-Glutamine	Amino acids, peptides, and analogues	T	0.262321	4.0318	0.000211601	0.0414373
K15024; putative phosphotransacetylase [EC:2.3.1.8]	K02122	Gene	NA	NA	L-Glutamine	Amino acids, peptides, and analogues	T	0.288043	3.28055	6.75e-05	0.0179976
SERPINB; serpin B	K02124	Gene	NA	NA	L-Glutamine	Amino acids, peptides, and analogues	T	0.279174	3.28566	7.63e-05	0.0197728
rsbW; serine/threonine-protein kinase RsbW [EC:2.7.11.1]	K02499	Gene	NA	NA	L-Glutamine	Amino acids, peptides, and analogues	T	0.300839	18.9459	1.9e-05	0.00655979
opuC; osmoprotectant transport system substrate-binding protein	K03413	Gene	NA	NA	L-Glutamine	Amino acids, peptides, and analogues	T	0.265813	4.82475	0.00014334	0.0316654
lplA; putative aldouronate transport system substrate-binding protein	K03709	Gene	NA	NA	L-Glutamine	Amino acids, peptides, and analogues	T	0.305032	26.1565	1.3e-05	0.00476072
pdtaS; two-component system, sensor histidine kinase PdtaS [EC:2.7.13.3]	K03735	Gene	NA	NA	L-Glutamine	Amino acids, peptides, and analogues	T	0.271341	11.4701	0.000127063	0.028856
cas6; CRISPR-associated endoribonuclease Cas6 [EC:3.1.-.-]	K03758	Gene	NA	NA	L-Glutamine	Amino acids, peptides, and analogues	T	0.281198	19.7989	6.92e-05	0.01836
divIVA; cell division initiation protein	K04024	Gene	NA	NA	L-Glutamine	Amino acids, peptides, and analogues	T	0.305602	11.3126	1.27e-05	0.00466611
cwlK; peptidoglycan LD-endopeptidase CwlK [EC:3.4.-.-]	K04026	Gene	NA	NA	L-Glutamine	Amino acids, peptides, and analogues	T	0.270448	10.3542	0.00010892	0.025668
selU, mnmH; tRNA 2-selenouridine synthase [EC:2.9.1.3]	K04030	Gene	NA	NA	L-Glutamine	Amino acids, peptides, and analogues	T	0.287044	10.7668	4.23e-05	0.012544
assT; arylsulfate sulfotransferase [EC:2.8.2.22]	K07652	Gene	NA	NA	L-Glutamine	Amino acids, peptides, and analogues	T	0.284659	33.3652	5.66e-05	0.0158142
pfp, PFP; diphosphate-dependent phosphofructokinase [EC:2.7.1.90]	K08986	Gene	NA	NA	L-Glutamine	Amino acids, peptides, and analogues	T	0.269259	25.3943	0.00015237	0.0329523
ATPVF, ntpF, atpF; V/A-type H+/Na+-transporting ATPase subunit F	K10914	Gene	NA	NA	L-Glutamine	Amino acids, peptides, and analogues	T	0.268652	19.8453	0.00012375	0.0282924
spoIIIAG; stage III sporulation protein AG	K11615	Gene	NA	NA	L-Glutamine	Amino acids, peptides, and analogues	T	0.28516	24.8181	6.16e-05	0.0168376
spmB; spore maturation protein B	K13922	Gene	NA	NA	L-Glutamine	Amino acids, peptides, and analogues	T	0.271122	24.9633	0.000108405	0.0256605
hr; hemerythrin	K14654	Gene	NA	NA	L-Glutamine	Amino acids, peptides, and analogues	T	0.338486	22.6012	9.67e-07	0.00049771
flbD; flagellar protein FlbD	K14731	Gene	NA	NA	L-Glutamine	Amino acids, peptides, and analogues	T	0.310804	29.5109	1.12e-05	0.00424823
cheD; chemotaxis protein CheD [EC:3.5.1.44]	K16907	Gene	NA	NA	L-Glutamine	Amino acids, peptides, and analogues	T	0.454361	6.89116	5.74e-12	6.77e-09
ATPVD, ntpD, atpD; V/A-type H+/Na+-transporting ATPase subunit D	K17074	Gene	NA	NA	L-Glutamine	Amino acids, peptides, and analogues	T	0.283131	25.8544	6.2e-05	0.0168876
porA; pyruvate ferredoxin oxidoreductase alpha subunit [EC:1.2.7.1]	K17076	Gene	NA	NA	L-Glutamine	Amino acids, peptides, and analogues	T	0.442567	13.1163	2.38e-11	2.58e-08
K09927; uncharacterized protein	K17733	Gene	NA	NA	L-Glutamine	Amino acids, peptides, and analogues	T	0.298554	18.1571	1.56e-05	0.00549702
K05833; putative tryptophan/tyrosine transport system ATP-binding protein	K17865	Gene	NA	NA	L-Glutamine	Amino acids, peptides, and analogues	T	0.268282	20.7423	0.000136734	0.0305907
trmFO, gid; methylenetetrahydrofolate--tRNA-(uracil-5-)-methyltransferase [EC:2.1.1.74]	K17899	Gene	NA	NA	L-Glutamine	Amino acids, peptides, and analogues	T	0.26869	22.1514	0.000147482	0.0322394
AROA2, aroA; 3-deoxy-7-phosphoheptulonate synthase [EC:2.5.1.54]	K18011	Gene	NA	NA	L-Glutamine	Amino acids, peptides, and analogues	T	0.272336	24.0828	0.000135497	0.0304329
K09163; uncharacterized protein	K21399	Gene	NA	NA	L-Glutamine	Amino acids, peptides, and analogues	T	0.293974	18.5272	2.69e-05	0.00875206
atoA; acetate CoA/acetoacetate CoA-transferase beta subunit [EC:2.8.3.8 2.8.3.9]	K22431	Gene	NA	NA	L-Glutamine	Amino acids, peptides, and analogues	T	0.269472	23.6025	0.000155028	0.03335
aprX; serine protease AprX [EC:3.4.21.-]	K22906	Gene	NA	NA	L-Glutamine	Amino acids, peptides, and analogues	T	0.268282	21.4644	0.00016889	0.0355132
kce; 3-keto-5-aminohexanoate cleavage enzyme [EC:2.3.1.247]	K01060	Gene	NA	NA	L-Glutamine	Amino acids, peptides, and analogues	T	0.31092	22.9198	1.04e-05	0.00397098
cotJC; spore coat protein JC	K00008	Gene	NA	NA	L-Glutamine	Amino acids, peptides, and analogues	T	0.283685	15.3403	6.67e-05	0.0178308
kal; 3-aminobutyryl-CoA ammonia-lyase [EC:4.3.1.14]	K01035	Gene	NA	NA	L-Glutamine	Amino acids, peptides, and analogues	T	0.294428	9.88285	2.63e-05	0.00859756
iraM; anti-adapter protein IraM	K18012	Gene	NA	NA	L-Glutamine	Amino acids, peptides, and analogues	T	0.277093	11.8425	9.51e-05	0.0234681
spoVFB; dipicolinate synthase subunit B	K19310	Gene	NA	NA	L-Isoleucine	Amino acids, peptides, and analogues	T	0.292366	20.4158	2.36e-05	0.00782768
btuB; vitamin B12 transporter	K00172	Gene	NA	NA	D-Pipecolinic acid	Amino acids, peptides, and analogues	T	0.259982	9.68493	0.000135536	0.0304329
carE; caffeyl-CoA reductase-Etf complex subunit CarE [EC:1.3.1.108]	K10189	Gene	NA	NA	D-Pipecolinic acid	Amino acids, peptides, and analogues	T	0.257279	11.6713	0.00014371	0.0316791
hyfF; hydrogenase-4 component F [EC:1.-.-.-]	K17318	Gene	NA	NA	D-Pipecolinic acid	Amino acids, peptides, and analogues	T	0.248607	1.8009	0.000273931	0.0491417
cah; cephalosporin-C deacetylase [EC:3.1.1.41]	K17734	Gene	NA	NA	D-Pipecolinic acid	Amino acids, peptides, and analogues	T	0.265669	12.2697	9.27e-05	0.0230033
ATPVK, ntpK, atpK; V/A-type H+/Na+-transporting ATPase subunit K	K07699	Gene	NA	NA	Oleic acid	Fatty Acyls	T	0.268595	9.34402	0.000138708	0.0307747
amn; AMP nucleosidase [EC:3.2.2.4]	K00003	Gene	NA	NA	Urocanic acid	Others	T	0.263004	0.888221	0.000181841	0.0372801
aarC, cat1; succinyl-CoA:acetate CoA-transferase [EC:2.8.3.18]	K00169	Gene	NA	NA	Urocanic acid	Others	T	0.444335	1.90899	1.76e-10	1.77e-07
ycgQ; putative membrane protein	K00172	Gene	NA	NA	Urocanic acid	Others	T	0.491704	1.30208	1.67e-13	2.43e-10
E5.4.99.2B, mcmA2; methylmalonyl-CoA mutase, C-terminal domain [EC:5.4.99.2]	K00537	Gene	NA	NA	Urocanic acid	Others	T	0.435412	1.08628	2.39e-10	2.38e-07
exuT; MFS transporter, ACS family, aldohexuronate transporter	K01449	Gene	NA	NA	Urocanic acid	Others	T	0.415916	1.48555	1.81e-09	1.55e-06
glvC, malP, aglA; alpha-glucoside PTS system EIICB component [EC:2.7.1.208 2.7.1.-]	K01515	Gene	NA	NA	Urocanic acid	Others	T	0.272523	0.870361	0.000147452	0.0322394
spoVFB; dipicolinate synthase subunit B	K01740	Gene	NA	NA	Urocanic acid	Others	T	0.266945	0.721369	0.000212483	0.0415307
DLAT, aceF, pdhC; pyruvate dehydrogenase E2 component (dihydrolipoyllysine-residue acetyltransferase) [EC:2.3.1.12]	K02049	Gene	NA	NA	Urocanic acid	Others	T	0.383434	1.11327	2.8e-08	1.91e-05
fliK; flagellar hook-length control protein FliK	K02050	Gene	NA	NA	Urocanic acid	Others	T	0.408294	0.569742	1.98e-09	1.69e-06
vicK; two-component system, OmpR family, sensor histidine kinase VicK [EC:2.7.13.3]	K02057	Gene	NA	NA	Urocanic acid	Others	T	0.343511	0.272324	2.29e-06	0.00106473
fer; ferredoxin	K02120	Gene	NA	NA	Urocanic acid	Others	T	0.326851	0.91228	3.88e-06	0.0016708
carD; caffeyl-CoA reductase-Etf complex subunit CarD [EC:1.3.1.108]	K02122	Gene	NA	NA	Urocanic acid	Others	T	0.315623	0.938109	1.08e-05	0.00408651
msrB; peptide-methionine (R)-S-oxide reductase [EC:1.8.4.12]	K02124	Gene	NA	NA	Urocanic acid	Others	T	0.30701	0.939349	1.16e-05	0.00435569
thiT; thiamine transporter	K02385	Gene	NA	NA	Urocanic acid	Others	T	0.45131	0.991807	1.96e-11	2.16e-08
fkpA; FKBP-type peptidyl-prolyl cis-trans isomerase FkpA [EC:5.2.1.8]	K02405	Gene	NA	NA	Urocanic acid	Others	T	0.451376	1.38439	6.8e-11	7.16e-08
K07014; uncharacterized protein	K02408	Gene	NA	NA	Urocanic acid	Others	T	0.33348	1.15394	2.05e-06	0.000969459
kamE; beta-lysine 5,6-aminomutase beta subunit [EC:5.4.3.3]	K02414	Gene	NA	NA	Urocanic acid	Others	T	0.482425	1.56631	4.46e-13	6.22e-10
lysY; putative lysine transport system ATP-binding protein	K02419	Gene	NA	NA	Urocanic acid	Others	T	0.275582	1.32557	7.27e-05	0.0190744
phy; phloretin hydrolase [EC:3.7.1.4]	K02420	Gene	NA	NA	Urocanic acid	Others	T	0.444965	1.14007	1.28e-10	1.32e-07
eutB; ethanolamine ammonia-lyase large subunit [EC:4.3.1.7]	K02647	Gene	NA	NA	Urocanic acid	Others	T	0.40626	0.584393	5.98e-09	4.7e-06
lptF; lipopolysaccharide export system permease protein	K03091	Gene	NA	NA	Urocanic acid	Others	T	0.322653	0.257261	4.66e-06	0.00196753
pldA; phospholipase A1/A2 [EC:3.1.1.32 3.1.1.4]	K03410	Gene	NA	NA	Urocanic acid	Others	T	0.335753	1.19051	1.52e-06	0.000751582
RIB7, arfC; 2,5-diamino-6-(ribosylamino)-4(3H)-pyrimidinone 5-phosphate reductase [EC:1.1.1.302]	K03413	Gene	NA	NA	Urocanic acid	Others	T	0.392589	1.32629	7.86e-09	6.05e-06
phnJ; alpha-D-ribose 1-methylphosphonate 5-phosphate C-P lyase [EC:4.7.1.1]	K03518	Gene	NA	NA	Urocanic acid	Others	T	0.441534	1.30776	7.95e-11	8.33e-08
cwlJ, sleB; N-acetylmuramoyl-L-alanine amidase [EC:3.5.1.28]	K03523	Gene	NA	NA	Urocanic acid	Others	T	0.321132	0.527183	6.57e-06	0.00264376
mlhB, chnC; epsilon-lactone hydrolase [EC:3.1.1.83]	K03609	Gene	NA	NA	Urocanic acid	Others	T	0.407277	0.69103	2.94e-09	2.45e-06
troR, sirR, scaR, mntR; DtxR family transcriptional regulator, Mn-dependent transcriptional regulator	K03628	Gene	NA	NA	Urocanic acid	Others	T	0.266617	0.889753	0.000153104	0.0330389
fdoI, fdsG; formate dehydrogenase subunit gamma	K03789	Gene	NA	NA	Urocanic acid	Others	T	0.267722	0.787721	0.000203879	0.0403097
msbA; ATP-binding cassette, subfamily B, bacterial MsbA [EC:7.5.2.6]	K04487	Gene	NA	NA	Urocanic acid	Others	T	0.389413	0.713495	3.09e-08	2.08e-05
lsrB; AI-2 transport system substrate-binding protein	K05832	Gene	NA	NA	Urocanic acid	Others	T	0.33506	0.559812	1.8e-06	0.000873157
croR; 3-hydroxybutyryl-CoA dehydratase [EC:4.2.1.55]	K05833	Gene	NA	NA	Urocanic acid	Others	T	0.394075	0.56173	2.85e-08	1.93e-05
lysX2; putative lysine transport system permease protein	K06023	Gene	NA	NA	Urocanic acid	Others	T	0.410182	0.944804	2.93e-09	2.44e-06
abfD; 4-hydroxybutyryl-CoA dehydratase / vinylacetyl-CoA-Delta-isomerase [EC:4.2.1.120 5.3.3.3]	K06209	Gene	NA	NA	Urocanic acid	Others	T	0.389759	0.944229	1.56e-08	1.14e-05
eutJ; ethanolamine utilization protein EutJ	K06373	Gene	NA	NA	Urocanic acid	Others	T	0.484877	1.18126	3.53e-13	5.07e-10
eutQ; ethanolamine utilization protein EutQ	K06374	Gene	NA	NA	Urocanic acid	Others	T	0.401605	0.945497	1.24e-08	9.2e-06
eutL; ethanolamine utilization protein EutL	K06378	Gene	NA	NA	Urocanic acid	Others	T	0.473171	1.0694	1.74e-12	2.27e-09
K09779; uncharacterized protein	K06379	Gene	NA	NA	Urocanic acid	Others	T	0.473795	1.0048	4.42e-12	5.34e-09
hyfG; hydrogenase-4 component G [EC:1.-.-.-]	K06391	Gene	NA	NA	Urocanic acid	Others	T	0.328082	1.59482	3.4e-06	0.00148933
envY; AraC family transcriptional regulator	K06406	Gene	NA	NA	Urocanic acid	Others	T	0.365843	1.0746	1.33e-07	8.16e-05
yabN; tetrapyrrole methylase family protein / MazG family protein	K06410	Gene	NA	NA	Urocanic acid	Others	T	0.426307	1.04952	4.99e-10	4.78e-07
arcD, lysl, lysP; arginine:ornithine antiporter / lysine permease	K06411	Gene	NA	NA	Urocanic acid	Others	T	0.536018	1.05761	1.04e-15	2.21e-12
lacF, araP; lactose/L-arabinose transport system permease protein	K06898	Gene	NA	NA	Urocanic acid	Others	T	0.367743	1.41166	1.19e-07	7.44e-05
oraS; D-ornithine 4,5-aminomutase subunit alpha [EC:5.4.3.5]	K06960	Gene	NA	NA	Urocanic acid	Others	T	0.305905	0.54846	2.13e-05	0.00723063
spoIIAA; stage II sporulation protein AA (anti-sigma F factor antagonist)	K07137	Gene	NA	NA	Urocanic acid	Others	T	0.281817	0.50971	0.000111643	0.0261853
sulA; cell division inhibitor SulA	K07166	Gene	NA	NA	Urocanic acid	Others	T	0.333757	0.890091	2.3e-06	0.00106673
gshA, ybdK; glutamate---cysteine ligase / carboxylate-amine ligase [EC:6.3.2.2 6.3.-.-]	K07216	Gene	NA	NA	Urocanic acid	Others	T	0.316836	1.25079	5.24e-06	0.00218152
pgi1; glucose-6-phosphate isomerase, archaeal [EC:5.3.1.9]	K07335	Gene	NA	NA	Urocanic acid	Others	T	0.410423	1.00086	3.37e-09	2.78e-06
iolB; 5-deoxy-glucuronate isomerase [EC:5.3.1.30]	K07718	Gene	NA	NA	Urocanic acid	Others	T	0.416269	0.347565	1.58e-09	1.38e-06
deoR; DeoR family transcriptional regulator, deoxyribose operon repressor	K07816	Gene	NA	NA	Urocanic acid	Others	T	0.308995	0.998429	1.01e-05	0.00386051
spoVFA; dipicolinate synthase subunit A	K08384	Gene	NA	NA	Urocanic acid	Others	T	0.401201	0.689479	4.99e-09	3.99e-06
spoIIIAB; stage III sporulation protein AB	K10189	Gene	NA	NA	Urocanic acid	Others	T	0.520378	1.53407	2.03e-15	4.16e-12
iolU; scyllo-inositol 2-dehydrogenase (NADP+) [EC:1.1.1.-]	K10823	Gene	NA	NA	Urocanic acid	Others	T	0.343264	1.09483	8.63e-07	0.000447259
crp; CRP/FNR family transcriptional regulator, cyclic AMP receptor protein	K11071	Gene	NA	NA	Urocanic acid	Others	T	0.349883	1.30538	8.34e-07	0.00043342
cotJC; spore coat protein JC	K11184	Gene	NA	NA	Urocanic acid	Others	T	0.490681	0.842099	5.85e-13	8.06e-10
kal; 3-aminobutyryl-CoA ammonia-lyase [EC:4.3.1.14]	K11189	Gene	NA	NA	Urocanic acid	Others	T	0.28242	0.185601	7.84e-05	0.0201899
kce; 3-keto-5-aminohexanoate cleavage enzyme [EC:2.3.1.247]	K13963	Gene	NA	NA	Urocanic acid	Others	T	0.482525	1.53505	6.53e-13	8.93e-10
opuA; osmoprotectant transport system ATP-binding protein [EC:7.6.2.9]	K17318	Gene	NA	NA	Urocanic acid	Others	T	0.514988	0.237599	7.87e-15	1.36e-11
K16907; fluoroquinolone transport system ATP-binding protein [EC:7.6.2.-]	K17734	Gene	NA	NA	Urocanic acid	Others	T	0.501623	1.64092	4.09e-14	6.51e-11
larB; pyridinium-3,5-biscarboxylic acid mononucleotide synthase [EC:2.5.1.143]	K19294	Gene	NA	NA	Urocanic acid	Others	T	0.5124	0.466793	7.89e-15	1.36e-11
SORD, gutB; L-iditol 2-dehydrogenase [EC:1.1.1.14]	K22278	Gene	NA	NA	Urocanic acid	Others	T	0.453374	1.24946	1.46e-11	1.65e-08
pfpI; protease I [EC:3.5.1.124]	K02499	Gene	NA	NA	Dopamine	Others	T	-0.282201	6.67093	6.2e-05	0.0168876
msrB; peptide-methionine (R)-S-oxide reductase [EC:1.8.4.12]	K10555	Gene	NA	NA	N-Methyltryptamine	Indoles and derivatives	T	0.255859	25.1004	0.000204459	0.0403516
bcrB; bacitracin transport system permease protein	K17074	Gene	NA	NA	Caffeine	Others	T	0.281703	27.4549	2.32e-05	0.0077673
cheD; chemotaxis protein CheD [EC:3.5.1.44]	K03735	Gene	NA	NA	Caffeine	Others	T	0.288731	12.108	1.41e-05	0.00505912
fabV, ter; enoyl-[acyl-carrier protein] reductase / trans-2-enoyl-CoA reductase (NAD+) [EC:1.3.1.9 1.3.1.44]	K18118	Gene	NA	NA	Caffeine	Others	T	0.245691	28.4882	0.000236394	0.0448378
hr; hemerythrin	K03337	Gene	NA	NA	Caffeine	Others	T	0.317192	39.3958	2.75e-06	0.00123669
algI; alginate O-acetyltransferase complex protein AlgI	K18011	Gene	NA	NA	Caffeine	Others	T	0.251529	25.7391	0.000190818	0.0384835
ACADS, bcd; butyryl-CoA dehydrogenase [EC:1.3.8.1]	K22906	Gene	NA	NA	Caffeine	Others	T	0.255137	22.8897	0.000150258	0.0326317
cimA; (R)-citramalate synthase [EC:2.3.3.21]	K16203	Gene	NA	NA	Caffeine	Others	T	0.314159	33.5032	2.71e-06	0.00122322
flbD; flagellar protein FlbD	K03709	Gene	NA	NA	Caffeine	Others	T	0.270056	28.0811	4.56e-05	0.0132884
assT; arylsulfate sulfotransferase [EC:2.8.2.22]	K00008	Gene	NA	NA	Caffeine	Others	T	0.296675	16.2089	9.03e-06	0.00352354
porC, porG; pyruvate ferredoxin oxidoreductase gamma subunit [EC:1.2.7.1]	K16789	Gene	NA	NA	Caffeine	Others	T	0.267304	19.6993	4.97e-05	0.0142105
pfp, PFP; diphosphate-dependent phosphofructokinase [EC:2.7.1.90]	K01023	Gene	NA	NA	Caffeine	Others	T	0.260292	19.5817	7.26e-05	0.0190643
ATPVF, ntpF, atpF; V/A-type H+/Na+-transporting ATPase subunit F	K01060	Gene	NA	NA	Caffeine	Others	T	0.279619	24.574	2.78e-05	0.00896951
spmB; spore maturation protein B	K01849	Gene	NA	NA	Caffeine	Others	T	0.259102	23.7602	0.000108881	0.025668
atoA; acetate CoA/acetoacetate CoA-transferase beta subunit [EC:2.8.3.8 2.8.3.9]	K11534	Gene	NA	NA	Caffeine	Others	T	0.271993	19.3802	3.74e-05	0.0113851
chr, crh; catabolite repression HPr-like protein	K22432	Gene	NA	NA	Caffeine	Others	T	0.338856	22.5348	3.19e-07	0.000183284
pduP; propionaldehyde dehydrogenase [EC:1.2.1.87]	K14731	Gene	NA	NA	Caffeine	Others	T	0.259434	31.8442	0.000112405	0.026334
pduE; propanediol dehydratase small subunit [EC:4.2.1.28]	K13920	Gene	NA	NA	Caffeine	Others	T	0.242895	25.6609	0.000240814	0.0455078
yncG; GST-like protein	K17899	Gene	NA	NA	Caffeine	Others	T	0.294704	23.3155	9.01e-06	0.00352328
K09927; uncharacterized protein	K04030	Gene	NA	NA	Caffeine	Others	T	0.264636	11.5121	6.47e-05	0.0174974
K05833; putative tryptophan/tyrosine transport system ATP-binding protein	K05606	Gene	NA	NA	Caffeine	Others	T	0.26107	22.362	0.000118375	0.0273271
dmsB; dimethyl sulfoxide reductase iron-sulfur subunit	K17865	Gene	NA	NA	Caffeine	Others	T	0.247652	22.1697	0.000194071	0.0389094
spoIIIAG; stage III sporulation protein AG	K01848	Gene	NA	NA	Caffeine	Others	T	0.263598	28.2876	9.22e-05	0.0229344
aprX; serine protease AprX [EC:3.4.21.-]	K11615	Gene	NA	NA	Caffeine	Others	T	0.278212	26.4032	3.37e-05	0.0104254
minD; septum site-determining protein MinD	K18012	Gene	NA	NA	Caffeine	Others	T	0.292301	12.5073	1.17e-05	0.00437712
porA; pyruvate ferredoxin oxidoreductase alpha subunit [EC:1.2.7.1]	K03856	Gene	NA	NA	Caffeine	Others	T	0.340893	12.5896	2.74e-07	0.000158715
spoIIAB; stage II sporulation protein AB (anti-sigma F factor) [EC:2.7.11.1]	K18014	Gene	NA	NA	Caffeine	Others	T	0.374594	10.5521	1.72e-08	1.24e-05
spoVAD; stage V sporulation protein AD	K22431	Gene	NA	NA	Caffeine	Others	T	0.317088	24.6458	1.88e-06	0.000901093
trmFO, gid; methylenetetrahydrofolate--tRNA-(uracil-5-)-methyltransferase [EC:2.1.1.74]	K06859	Gene	NA	NA	Caffeine	Others	T	0.35857	14.7336	7.14e-08	4.59e-05
spoIIIAH; stage III sporulation protein AH	K21399	Gene	NA	NA	Caffeine	Others	T	0.25796	19.8956	0.000100028	0.0243805
iraM; anti-adapter protein IraM	K07652	Gene	NA	NA	Caffeine	Others	T	0.265388	35.6388	7.05e-05	0.0186455
K09163; uncharacterized protein	K08986	Gene	NA	NA	Caffeine	Others	T	0.278569	26.8865	3.09e-05	0.00974458
ATPVD, ntpD, atpD; V/A-type H+/Na+-transporting ATPase subunit D	K03758	Gene	NA	NA	Caffeine	Others	T	0.289686	20.9537	1.3e-05	0.00476072
AROA2, aroA; 3-deoxy-7-phosphoheptulonate synthase [EC:2.5.1.54]	K07099	Gene	NA	NA	Caffeine	Others	T	0.245857	25.7042	0.000207594	0.040926
spmA; spore maturation protein A	K02750	Gene	NA	NA	N-Acetylaspartylglutamic acid	Amino acids, peptides, and analogues	T	0.422131	3.20197	7.17e-10	6.69e-07
K06934; uncharacterized protein	K04758	Gene	NA	NA	N-Acetylaspartylglutamic acid	Amino acids, peptides, and analogues	T	0.270137	0.218987	0.000187128	0.038099
flbD; flagellar protein FlbD	K03337	Gene	NA	NA	Indole-3-carboxylic acid	Indoles and derivatives	T	0.267323	103.959	0.000215268	0.0417964
btuB; vitamin B12 transporter	K00172	Gene	NA	NA	alpha-Hydroxypyruvate acid	Hydroxy acids and derivatives		0.29221	2.33113	1.87e-05	0.00647566
carE; caffeyl-CoA reductase-Etf complex subunit CarE [EC:1.3.1.108]	K00537	Gene	NA	NA	alpha-Hydroxypyruvate acid	Hydroxy acids and derivatives		0.254094	1.89907	0.000260834	0.0475824
hyfF; hydrogenase-4 component F [EC:1.-.-.-]	K01449	Gene	NA	NA	alpha-Hydroxypyruvate acid	Hydroxy acids and derivatives		0.254014	2.57112	0.000266232	0.0481817
cah; cephalosporin-C deacetylase [EC:3.1.1.41]	K02049	Gene	NA	NA	alpha-Hydroxypyruvate acid	Hydroxy acids and derivatives		0.267845	1.89179	0.00010225	0.0247459
yebQ; MFS transporter, DHA2 family, multidrug resistance protein	K02050	Gene	NA	NA	alpha-Hydroxypyruvate acid	Hydroxy acids and derivatives		0.289154	0.973748	2.2e-05	0.00742671
mpl; UDP-N-acetylmuramate: L-alanyl-gamma-D-glutamyl-meso-diaminopimelate ligase [EC:6.3.2.45]	K02057	Gene	NA	NA	alpha-Hydroxypyruvate acid	Hydroxy acids and derivatives		0.298814	0.450054	3e-05	0.00957853
trmH; tRNA (guanosine-2-O-)-methyltransferase [EC:2.1.1.34]	K02385	Gene	NA	NA	alpha-Hydroxypyruvate acid	Hydroxy acids and derivatives		0.272435	1.74423	6.62e-05	0.0177113
pbpC; penicillin-binding protein 1C [EC:2.4.1.129]	K02408	Gene	NA	NA	alpha-Hydroxypyruvate acid	Hydroxy acids and derivatives		0.269363	1.91969	0.000103648	0.0249663
E5.4.99.2A, mcmA1; methylmalonyl-CoA mutase, N-terminal domain [EC:5.4.99.2]	K02414	Gene	NA	NA	alpha-Hydroxypyruvate acid	Hydroxy acids and derivatives		0.306219	2.77574	6.43e-06	0.00261673
E4.2.1.2A, fumA, fumB; fumarate hydratase, class I [EC:4.2.1.2]	K02419	Gene	NA	NA	alpha-Hydroxypyruvate acid	Hydroxy acids and derivatives		0.277801	2.15768	4.3e-05	0.0126678
pfpI; protease I [EC:3.5.1.124]	K02420	Gene	NA	NA	alpha-Hydroxypyruvate acid	Hydroxy acids and derivatives		0.286616	1.98144	4.08e-05	0.0121947
ortA; 2-amino-4-ketopentanoate thiolase alpha subunit [EC:2.3.1.263]	K03413	Gene	NA	NA	alpha-Hydroxypyruvate acid	Hydroxy acids and derivatives		0.276182	2.25999	4.89e-05	0.0140234
nagD; 5-nucleotidase [EC:3.1.3.5]	K03518	Gene	NA	NA	alpha-Hydroxypyruvate acid	Hydroxy acids and derivatives		0.267975	2.28802	9.76e-05	0.0238664
K07099; uncharacterized protein	K03523	Gene	NA	NA	alpha-Hydroxypyruvate acid	Hydroxy acids and derivatives		0.330653	0.855251	1.99e-06	0.000943038
malR; two-component system, CitB family, response regulator MalR	K03609	Gene	NA	NA	alpha-Hydroxypyruvate acid	Hydroxy acids and derivatives		0.269749	1.18682	8.98e-05	0.0225545
K16881; mannose-1-phosphate guanylyltransferase / phosphomannomutase [EC:2.7.7.13 5.4.2.8]	K04487	Gene	NA	NA	alpha-Hydroxypyruvate acid	Hydroxy acids and derivatives		0.266707	1.21401	0.000147473	0.0322394
eptA, pmrC; lipid A ethanolaminephosphotransferase [EC:2.7.8.43]	K05833	Gene	NA	NA	alpha-Hydroxypyruvate acid	Hydroxy acids and derivatives		0.273195	0.955083	0.000116874	0.0271026
araB; L-ribulokinase [EC:2.7.1.16]	K06373	Gene	NA	NA	alpha-Hydroxypyruvate acid	Hydroxy acids and derivatives		0.284773	2.11166	2.98e-05	0.00955967
yfiQ; acetyltransferase	K06378	Gene	NA	NA	alpha-Hydroxypyruvate acid	Hydroxy acids and derivatives		0.292759	1.89174	1.81e-05	0.00629264
amn; AMP nucleosidase [EC:3.2.2.4]	K06381	Gene	NA	NA	alpha-Hydroxypyruvate acid	Hydroxy acids and derivatives		0.267961	0.984237	0.000127107	0.028856
aarC, cat1; succinyl-CoA:acetate CoA-transferase [EC:2.8.3.18]	K06393	Gene	NA	NA	alpha-Hydroxypyruvate acid	Hydroxy acids and derivatives		0.27986	0.98452	6.54e-05	0.0175661
ycgQ; putative membrane protein	K06410	Gene	NA	NA	alpha-Hydroxypyruvate acid	Hydroxy acids and derivatives		0.261998	1.82329	0.000152232	0.0329523
E5.4.99.2B, mcmA2; methylmalonyl-CoA mutase, C-terminal domain [EC:5.4.99.2]	K06898	Gene	NA	NA	alpha-Hydroxypyruvate acid	Hydroxy acids and derivatives		0.275477	2.37653	6.59e-05	0.0176597
exuT; MFS transporter, ACS family, aldohexuronate transporter	K07137	Gene	NA	NA	alpha-Hydroxypyruvate acid	Hydroxy acids and derivatives		0.291414	0.827939	4.29e-05	0.0126678
glvC, malP, aglA; alpha-glucoside PTS system EIICB component [EC:2.7.1.208 2.7.1.-]	K07216	Gene	NA	NA	alpha-Hydroxypyruvate acid	Hydroxy acids and derivatives		0.27609	2.06486	5.53e-05	0.015525
spoVFB; dipicolinate synthase subunit B	K07718	Gene	NA	NA	alpha-Hydroxypyruvate acid	Hydroxy acids and derivatives		0.310535	0.591175	6.53e-06	0.00263825
DLAT, aceF, pdhC; pyruvate dehydrogenase E2 component (dihydrolipoyllysine-residue acetyltransferase) [EC:2.3.1.12]	K08384	Gene	NA	NA	alpha-Hydroxypyruvate acid	Hydroxy acids and derivatives		0.283889	1.17565	3.51e-05	0.0107323
fliK; flagellar hook-length control protein FliK	K10189	Gene	NA	NA	alpha-Hydroxypyruvate acid	Hydroxy acids and derivatives		0.306536	2.79237	5.82e-06	0.00237831
vicK; two-component system, OmpR family, sensor histidine kinase VicK [EC:2.7.13.3]	K10823	Gene	NA	NA	alpha-Hydroxypyruvate acid	Hydroxy acids and derivatives		0.359204	1.76965	1.26e-07	7.77e-05
fer; ferredoxin	K11071	Gene	NA	NA	alpha-Hydroxypyruvate acid	Hydroxy acids and derivatives		0.349172	2.12465	4.9e-07	0.000269837
carD; caffeyl-CoA reductase-Etf complex subunit CarD [EC:1.3.1.108]	K11189	Gene	NA	NA	alpha-Hydroxypyruvate acid	Hydroxy acids and derivatives		0.329091	0.297562	2.11e-06	0.000997841
msrB; peptide-methionine (R)-S-oxide reductase [EC:1.8.4.12]	K13963	Gene	NA	NA	alpha-Hydroxypyruvate acid	Hydroxy acids and derivatives		0.281091	2.7402	4.2e-05	0.0124965
thiT; thiamine transporter	K17318	Gene	NA	NA	alpha-Hydroxypyruvate acid	Hydroxy acids and derivatives		0.315075	0.428575	3.71e-06	0.00161122
fkpA; FKBP-type peptidyl-prolyl cis-trans isomerase FkpA [EC:5.2.1.8]	K17734	Gene	NA	NA	alpha-Hydroxypyruvate acid	Hydroxy acids and derivatives		0.298039	2.95239	1.21e-05	0.00450099
K07014; uncharacterized protein	K19294	Gene	NA	NA	alpha-Hydroxypyruvate acid	Hydroxy acids and derivatives		0.287907	0.849617	2.33e-05	0.00777788
kamE; beta-lysine 5,6-aminomutase beta subunit [EC:5.4.3.3]	K22278	Gene	NA	NA	alpha-Hydroxypyruvate acid	Hydroxy acids and derivatives		0.274512	2.19893	5.68e-05	0.0158495
lysY; putative lysine transport system ATP-binding protein	K22927	Gene	NA	NA	alpha-Hydroxypyruvate acid	Hydroxy acids and derivatives		0.285528	0.989056	4.67e-05	0.0135313
comGC; competence protein ComGC	K00537	Gene	NA	NA	Ophthalmic acid	Amino acids, peptides, and analogues		0.52149	0.90965	3.94e-14	6.33e-11
K05832; putative tryptophan/tyrosine transport system permease protein	K00936	Gene	NA	NA	Ophthalmic acid	Amino acids, peptides, and analogues		0.269756	5.38971	0.000179584	0.0369665
regX3; two-component system, OmpR family, response regulator RegX3	K01449	Gene	NA	NA	Ophthalmic acid	Amino acids, peptides, and analogues		0.542886	1.21418	2.42e-15	4.83e-12
K06987; uncharacterized protein	K01515	Gene	NA	NA	Ophthalmic acid	Amino acids, peptides, and analogues		0.38388	0.735012	1.09e-07	6.89e-05
fliR; flagellar biosynthesis protein FliR	K01738	Gene	NA	NA	Ophthalmic acid	Amino acids, peptides, and analogues		0.336789	0.513066	3.07e-06	0.00135979
rbsA; ribose transport system ATP-binding protein [EC:7.5.2.7]	K01740	Gene	NA	NA	Ophthalmic acid	Amino acids, peptides, and analogues		0.287499	0.628748	9.57e-05	0.0235841
ytrA; GntR family transcriptional regulator	K02003	Gene	NA	NA	Ophthalmic acid	Amino acids, peptides, and analogues		0.344897	0.135758	1.8e-06	0.000873157
rlbA, ybcJ; ribosome-associated protein	K02049	Gene	NA	NA	Ophthalmic acid	Amino acids, peptides, and analogues		0.533688	0.900519	4.68e-15	8.9e-12
E2.7.6.5; GTP pyrophosphokinase [EC:2.7.6.5]	K02050	Gene	NA	NA	Ophthalmic acid	Amino acids, peptides, and analogues		0.593861	0.444072	2.28e-19	7.94e-16
spo0A; two-component system, response regulator, stage 0 sporulation protein A	K02057	Gene	NA	NA	Ophthalmic acid	Amino acids, peptides, and analogues		0.569596	0.213508	7.37e-16	1.61e-12
iscS, NFS1; cysteine desulfurase [EC:2.8.1.7]	K02405	Gene	NA	NA	Ophthalmic acid	Amino acids, peptides, and analogues		0.542094	1.1545	4.99e-15	9.39e-12
rnfE; H+/Na+-translocating ferredoxin:NAD+ oxidoreductase subunit E	K02408	Gene	NA	NA	Ophthalmic acid	Amino acids, peptides, and analogues		0.551407	0.904579	6.4e-16	1.41e-12
MCEE, epi; methylmalonyl-CoA/ethylmalonyl-CoA epimerase [EC:5.1.99.1]	K04757	Gene	NA	NA	LysoPE(17:1)	Glycerophospholipids		0.265821	13.9707	0.000208571	0.0410397
crp; CRP/FNR family transcriptional regulator, cyclic AMP receptor protein	K00248	Gene	NA	NA	Gly-Val	Amino acids, peptides, and analogues		0.274539	1.69004	3.95e-05	0.0119029
kal; 3-aminobutyryl-CoA ammonia-lyase [EC:4.3.1.14]	K02410	Gene	NA	NA	5-Phenylvaleric acid	Fatty Acyls		0.293218	0.536424	3.89e-05	0.0118243
kce; 3-keto-5-aminohexanoate cleavage enzyme [EC:2.3.1.247]	K02419	Gene	NA	NA	5-Phenylvaleric acid	Fatty Acyls		0.283006	0.844131	4.35e-05	0.0127955
opuA; osmoprotectant transport system ATP-binding protein [EC:7.6.2.9]	K03411	Gene	NA	NA	5-Phenylvaleric acid	Fatty Acyls		0.493136	1.13208	7.28e-14	1.12e-10
K16907; fluoroquinolone transport system ATP-binding protein [EC:7.6.2.-]	K06409	Gene	NA	NA	5-Phenylvaleric acid	Fatty Acyls		0.264978	0.684994	0.000153151	0.0330389
larB; pyridinium-3,5-biscarboxylic acid mononucleotide synthase [EC:2.5.1.143]	K07088	Gene	NA	NA	5-Phenylvaleric acid	Fatty Acyls		0.31337	0.330272	8.74e-06	0.00343799
SORD, gutB; L-iditol 2-dehydrogenase [EC:1.1.1.14]	K07216	Gene	NA	NA	5-Phenylvaleric acid	Fatty Acyls		0.308833	0.800557	8.84e-06	0.00346936
K15024; putative phosphotransacetylase [EC:2.3.1.8]	K07699	Gene	NA	NA	5-Phenylvaleric acid	Fatty Acyls		0.273052	0.736839	8.04e-05	0.0205452
SERPINB; serpin B	K07736	Gene	NA	NA	5-Phenylvaleric acid	Fatty Acyls		0.312512	0.90137	6.7e-06	0.00267907
rsbW; serine/threonine-protein kinase RsbW [EC:2.7.11.1]	K13626	Gene	NA	NA	5-Phenylvaleric acid	Fatty Acyls		0.413148	1.00617	6.4e-10	5.99e-07
opuC; osmoprotectant transport system substrate-binding protein	K15986	Gene	NA	NA	5-Phenylvaleric acid	Fatty Acyls		0.323302	0.45749	4.58e-06	0.00194317
ATPF0C, atpE; F-type H+-transporting ATPase subunit c	K06393	Gene	NA	NA	Ophthalmic acid	Amino acids, peptides, and analogues		0.343788	0.519286	2.31e-06	0.00106841
yhfA; putative redox protein	K06396	Gene	NA	NA	Ophthalmic acid	Amino acids, peptides, and analogues		0.418167	0.975971	3.67e-09	2.98e-06
MCEE, epi; methylmalonyl-CoA/ethylmalonyl-CoA epimerase [EC:5.1.99.1]	K06406	Gene	NA	NA	Ophthalmic acid	Amino acids, peptides, and analogues		0.434029	0.915249	6.04e-10	5.74e-07
dppA1; D-amino peptidase [EC:3.4.11.-]	K06410	Gene	NA	NA	Ophthalmic acid	Amino acids, peptides, and analogues		0.482171	0.895911	3.68e-12	4.5e-09
kdd; L-erythro-3,5-diaminohexanoate dehydrogenase [EC:1.4.1.11]	K06411	Gene	NA	NA	Ophthalmic acid	Amino acids, peptides, and analogues		0.563168	0.915927	1.36e-16	3.18e-13
sufE; cysteine desulfuration protein SufE	K06898	Gene	NA	NA	Ophthalmic acid	Amino acids, peptides, and analogues		0.511319	1.15172	1.06e-13	1.58e-10
lacY; MFS transporter, OHS family, lactose permease	K06960	Gene	NA	NA	Ophthalmic acid	Amino acids, peptides, and analogues		0.449719	0.454466	3.73e-10	3.67e-07
btuB; vitamin B12 transporter	K07014	Gene	NA	NA	Ophthalmic acid	Amino acids, peptides, and analogues		0.276796	4.82408	0.000113106	0.0263979
carE; caffeyl-CoA reductase-Etf complex subunit CarE [EC:1.3.1.108]	K07088	Gene	NA	NA	Ophthalmic acid	Amino acids, peptides, and analogues		0.35472	0.447411	8.2e-07	0.000428402
malR; two-component system, CitB family, response regulator MalR	K10189	Gene	NA	NA	Ophthalmic acid	Amino acids, peptides, and analogues		0.594552	1.27809	1.29e-19	4.58e-16
K16881; mannose-1-phosphate guanylyltransferase / phosphomannomutase [EC:2.7.7.13 5.4.2.8]	K10823	Gene	NA	NA	Ophthalmic acid	Amino acids, peptides, and analogues		0.519725	0.879541	3.5e-14	5.7e-11
eptA, pmrC; lipid A ethanolaminephosphotransferase [EC:2.7.8.43]	K11071	Gene	NA	NA	Ophthalmic acid	Amino acids, peptides, and analogues		0.521668	1.05386	8.96e-14	1.34e-10
araB; L-ribulokinase [EC:2.7.1.16]	K11184	Gene	NA	NA	Ophthalmic acid	Amino acids, peptides, and analogues		0.505884	0.735368	3.96e-13	5.64e-10
yfiQ; acetyltransferase	K11189	Gene	NA	NA	Ophthalmic acid	Amino acids, peptides, and analogues		0.534595	0.14511	1.3e-14	2.22e-11
amn; AMP nucleosidase [EC:3.2.2.4]	K12142	Gene	NA	NA	Ophthalmic acid	Amino acids, peptides, and analogues		0.307895	12.5793	1.23e-05	0.00456146
abfD; 4-hydroxybutyryl-CoA dehydratase / vinylacetyl-CoA-Delta-isomerase [EC:4.2.1.120 5.3.3.3]	K15024	Gene	NA	NA	2-Aminocaprylic acid	Amino acids, peptides, and analogues		0.263451	165.286	0.000149693	0.0325543
eutJ; ethanolamine utilization protein EutJ	K16881	Gene	NA	NA	2-Aminocaprylic acid	Amino acids, peptides, and analogues		0.297167	190.603	1.71e-05	0.00598004
spoVFB; dipicolinate synthase subunit B	K22278	Gene	NA	NA	Ophthalmic acid	Amino acids, peptides, and analogues		0.580149	1.00913	1.96e-18	6e-15
DLAT, aceF, pdhC; pyruvate dehydrogenase E2 component (dihydrolipoyllysine-residue acetyltransferase) [EC:2.3.1.12]	K22927	Gene	NA	NA	Ophthalmic acid	Amino acids, peptides, and analogues		0.359114	0.519719	7.76e-07	0.000406167
arsC; arsenate reductase (glutaredoxin) [EC:1.20.4.1]	K02410	Gene	NA	NA	(Z)-2-octylpent-2-enedioic acid	Others		0.294741	2.14903	3.92e-05	0.0118639
divIVA; cell division initiation protein	K00556	Gene	NA	NA	3,5-Dimethoxybenzoic acid	Benzene and substituted derivatives		0.413443	15.1495	1.62e-09	1.42e-06
cwlK; peptidoglycan LD-endopeptidase CwlK [EC:3.4.-.-]	K00853	Gene	NA	NA	3,5-Dimethoxybenzoic acid	Benzene and substituted derivatives		0.32118	16.2528	3.73e-06	0.00161631
selU, mnmH; tRNA 2-selenouridine synthase [EC:2.9.1.3]	K01241	Gene	NA	NA	3,5-Dimethoxybenzoic acid	Benzene and substituted derivatives		0.2611	27.5874	0.000200248	0.0398994
assT; arylsulfate sulfotransferase [EC:2.8.2.22]	K02426	Gene	NA	NA	3,5-Dimethoxybenzoic acid	Benzene and substituted derivatives		0.33901	9.72074	1.12e-06	0.000572086
pfp, PFP; diphosphate-dependent phosphofructokinase [EC:2.7.1.90]	K02566	Gene	NA	NA	3,5-Dimethoxybenzoic acid	Benzene and substituted derivatives		0.274492	17.2049	8.73e-05	0.0220372
ATPVF, ntpF, atpF; V/A-type H+/Na+-transporting ATPase subunit F	K05520	Gene	NA	NA	3,5-Dimethoxybenzoic acid	Benzene and substituted derivatives		0.317833	15.1061	4.86e-06	0.00203076
spoIIIAG; stage III sporulation protein AG	K06048	Gene	NA	NA	3,5-Dimethoxybenzoic acid	Benzene and substituted derivatives		0.347312	19.0792	5.4e-07	0.000294526
spmB; spore maturation protein B	K06917	Gene	NA	NA	3,5-Dimethoxybenzoic acid	Benzene and substituted derivatives		0.465383	22.7743	3.96e-12	4.81e-09
hr; hemerythrin	K07014	Gene	NA	NA	3,5-Dimethoxybenzoic acid	Benzene and substituted derivatives		0.330429	21.2226	2.42e-06	0.00111698
spoVB; stage V sporulation protein B	K00003	Gene	NA	NA	Ophthalmic acid	Amino acids, peptides, and analogues		0.483785	0.709691	2.15e-12	2.77e-09
yesM; two-component system, sensor histidine kinase YesM [EC:2.7.13.3]	K00169	Gene	NA	NA	Ophthalmic acid	Amino acids, peptides, and analogues		0.43779	1.68484	9.89e-10	9.06e-07
fliA, whiG; RNA polymerase sigma factor FliA	K00172	Gene	NA	NA	Ophthalmic acid	Amino acids, peptides, and analogues		0.577766	1.07976	4.18e-18	1.17e-14
hom; homoserine dehydrogenase [EC:1.1.1.3]	K02120	Gene	NA	NA	Ophthalmic acid	Amino acids, peptides, and analogues		0.402981	0.77721	1.8e-08	1.28e-05
K09787; uncharacterized protein	K02122	Gene	NA	NA	Ophthalmic acid	Amino acids, peptides, and analogues		0.443617	0.781975	6.27e-10	5.93e-07
carD; CarD family transcriptional regulator, regulator of rRNA transcription	K02124	Gene	NA	NA	Ophthalmic acid	Amino acids, peptides, and analogues		0.403402	0.793872	1.06e-08	7.97e-06
K07166; ACT domain-containing protein	K02385	Gene	NA	NA	Ophthalmic acid	Amino acids, peptides, and analogues		0.526851	0.833393	6.46e-15	1.14e-11
oppB; oligopeptide transport system permease protein	K02410	Gene	NA	NA	Ophthalmic acid	Amino acids, peptides, and analogues		0.484258	0.680086	6.27e-12	7.31e-09
yhdR; aspartate aminotransferase [EC:2.6.1.1]	K02414	Gene	NA	NA	Ophthalmic acid	Amino acids, peptides, and analogues		0.57083	1.29772	9.3e-18	2.49e-14
nudF; ADP-ribose diphosphatase [EC:3.6.1.13 3.6.1.-]	K02419	Gene	NA	NA	Ophthalmic acid	Amino acids, peptides, and analogues		0.532039	1.02758	2.24e-15	4.5e-12
fixA, etfB; electron transfer flavoprotein beta subunit	K02420	Gene	NA	NA	Ophthalmic acid	Amino acids, peptides, and analogues		0.541117	0.947968	5.24e-15	9.7e-12
ebfC; nucleoid-associated protein EbfC	K02426	Gene	NA	NA	Ophthalmic acid	Amino acids, peptides, and analogues		0.268203	2.22264	0.000173512	0.0362251
kdpE; two-component system, OmpR family, KDP operon response regulator KdpE	K02499	Gene	NA	NA	Ophthalmic acid	Amino acids, peptides, and analogues		0.291924	4.80585	4.99e-05	0.0142371
potB; spermidine/putrescine transport system permease protein	K02647	Gene	NA	NA	Ophthalmic acid	Amino acids, peptides, and analogues		0.539554	0.47711	6.35e-15	1.13e-11
hprK, ptsK; HPr kinase/phosphorylase [EC:2.7.11.- 2.7.4.-]	K02750	Gene	NA	NA	Ophthalmic acid	Amino acids, peptides, and analogues		0.399051	3.62487	8.16e-09	6.25e-06
cdaR; carbohydrate diacid regulator	K03091	Gene	NA	NA	Ophthalmic acid	Amino acids, peptides, and analogues		0.469214	0.21169	2.11e-11	2.31e-08
gdpP; cyclic-di-AMP phosphodiesterase [EC:3.1.4.59]	K03410	Gene	NA	NA	Ophthalmic acid	Amino acids, peptides, and analogues		0.531862	0.945771	6.65e-15	1.17e-11
metY; O-acetylhomoserine (thiol)-lyase [EC:2.5.1.49]	K03413	Gene	NA	NA	Ophthalmic acid	Amino acids, peptides, and analogues		0.532922	1.07544	2.16e-15	4.39e-12
bioY; biotin transport system substrate-specific component	K03518	Gene	NA	NA	Ophthalmic acid	Amino acids, peptides, and analogues		0.553954	1.07259	2.18e-16	4.98e-13
artI; arginine transport system substrate-binding protein	K03523	Gene	NA	NA	Ophthalmic acid	Amino acids, peptides, and analogues		0.531777	0.418318	2.2e-14	3.71e-11
spoIID; stage II sporulation protein D	K03609	Gene	NA	NA	Ophthalmic acid	Amino acids, peptides, and analogues		0.4824	0.584072	3.01e-12	3.77e-09
spoIIIAD; stage III sporulation protein AD	K03613	Gene	NA	NA	Ophthalmic acid	Amino acids, peptides, and analogues		0.422977	0.91154	1.11e-09	1e-06
rho; transcription termination factor Rho	K03628	Gene	NA	NA	Ophthalmic acid	Amino acids, peptides, and analogues		0.346736	0.760087	1.15e-06	0.000588038
	K03789	Gene	NA	NA	Ophthalmic acid	Amino acids, peptides, and analogues		0.440597	0.64796	7.76e-10	7.21e-07
ppaC; manganese-dependent inorganic pyrophosphatase [EC:3.6.1.1]	K04487	Gene	NA	NA	Ophthalmic acid	Amino acids, peptides, and analogues		0.495955	0.594512	1.82e-12	2.37e-09
K07137; uncharacterized protein	K04758	Gene	NA	NA	Ophthalmic acid	Amino acids, peptides, and analogues		0.501276	0.221846	4.45e-13	6.22e-10
ABC.SS.P; simple sugar transport system permease protein	K05832	Gene	NA	NA	Ophthalmic acid	Amino acids, peptides, and analogues		0.488372	0.457559	2.19e-12	2.81e-09
	K05833	Gene	NA	NA	Ophthalmic acid	Amino acids, peptides, and analogues		0.532415	0.459266	3.95e-14	6.33e-11
secY; preprotein translocase subunit SecY	K05896	Gene	NA	NA	Ophthalmic acid	Amino acids, peptides, and analogues		0.478947	0.746487	3.39e-12	4.19e-09
feoA; ferrous iron transport protein A	K06023	Gene	NA	NA	Ophthalmic acid	Amino acids, peptides, and analogues		0.479644	0.801429	6.09e-12	7.14e-09
RP-L32, MRPL32, rpmF; large subunit ribosomal protein L32	K06209	Gene	NA	NA	Ophthalmic acid	Amino acids, peptides, and analogues		0.465903	0.799047	2.01e-11	2.2e-08
nhaA; Na+:H+ antiporter, NhaA family	K06373	Gene	NA	NA	Ophthalmic acid	Amino acids, peptides, and analogues		0.576843	0.975656	3.99e-18	1.14e-14
cysK; cysteine synthase [EC:2.5.1.47]	K06374	Gene	NA	NA	Ophthalmic acid	Amino acids, peptides, and analogues		0.44757	0.813404	4.23e-10	4.13e-07
RP-S10, MRPS10, rpsJ; small subunit ribosomal protein S10	K06378	Gene	NA	NA	Ophthalmic acid	Amino acids, peptides, and analogues		0.58042	0.874537	2.75e-18	8.07e-15
RP-L1, MRPL1, rplA; large subunit ribosomal protein L1	K06379	Gene	NA	NA	Ophthalmic acid	Amino acids, peptides, and analogues		0.527512	0.856634	2.58e-14	4.25e-11
CARS, cysS; cysteinyl-tRNA synthetase [EC:6.1.1.16]	K06381	Gene	NA	NA	Ophthalmic acid	Amino acids, peptides, and analogues		0.374042	0.511347	2.1e-07	0.000122879
ABC.CD.A; putative ABC transport system ATP-binding protein	K06391	Gene	NA	NA	Ophthalmic acid	Amino acids, peptides, and analogues		0.371627	1.37709	2.35e-07	0.000136632
hyfF; hydrogenase-4 component F [EC:1.-.-.-]	K07091	Gene	NA	NA	Ophthalmic acid	Amino acids, peptides, and analogues		0.327778	3.39171	2.63e-06	0.00119258
cah; cephalosporin-C deacetylase [EC:3.1.1.41]	K07137	Gene	NA	NA	Ophthalmic acid	Amino acids, peptides, and analogues		0.426302	0.424466	5.06e-09	4.02e-06
yebQ; MFS transporter, DHA2 family, multidrug resistance protein	K07166	Gene	NA	NA	Ophthalmic acid	Amino acids, peptides, and analogues		0.433924	0.749329	9.95e-10	9.07e-07
mpl; UDP-N-acetylmuramate: L-alanyl-gamma-D-glutamyl-meso-diaminopimelate ligase [EC:6.3.2.45]	K07216	Gene	NA	NA	Ophthalmic acid	Amino acids, peptides, and analogues		0.540953	0.978806	1.14e-15	2.4e-12
trmH; tRNA (guanosine-2-O-)-methyltransferase [EC:2.1.1.34]	K07335	Gene	NA	NA	Ophthalmic acid	Amino acids, peptides, and analogues		0.499563	0.83948	7.52e-13	1.02e-09
pbpC; penicillin-binding protein 1C [EC:2.4.1.129]	K07718	Gene	NA	NA	Ophthalmic acid	Amino acids, peptides, and analogues		0.635285	0.263153	6.04e-22	2.64e-18
E5.4.99.2A, mcmA1; methylmalonyl-CoA mutase, N-terminal domain [EC:5.4.99.2]	K07729	Gene	NA	NA	Ophthalmic acid	Amino acids, peptides, and analogues		0.330011	0.334764	5.8e-06	0.00237456
E4.2.1.2A, fumA, fumB; fumarate hydratase, class I [EC:4.2.1.2]	K07742	Gene	NA	NA	Ophthalmic acid	Amino acids, peptides, and analogues		0.410883	0.714952	4.62e-09	3.7e-06
pfpI; protease I [EC:3.5.1.124]	K07816	Gene	NA	NA	Ophthalmic acid	Amino acids, peptides, and analogues		0.375499	0.854644	1.19e-07	7.44e-05
ortA; 2-amino-4-ketopentanoate thiolase alpha subunit [EC:2.3.1.263]	K08384	Gene	NA	NA	Ophthalmic acid	Amino acids, peptides, and analogues		0.568392	0.547829	2.5e-17	6.5e-14
nagD; 5-nucleotidase [EC:3.1.3.5]	K09181	Gene	NA	NA	Ophthalmic acid	Amino acids, peptides, and analogues		0.301511	6.79798	2.3e-05	0.00772018
K07099; uncharacterized protein	K09747	Gene	NA	NA	Ophthalmic acid	Amino acids, peptides, and analogues		0.484499	0.401514	4.99e-12	5.92e-09
aarC, cat1; succinyl-CoA:acetate CoA-transferase [EC:2.8.3.18]	K13963	Gene	NA	NA	Ophthalmic acid	Amino acids, peptides, and analogues		0.557268	1.28656	1.32e-16	3.11e-13
ycgQ; putative membrane protein	K15986	Gene	NA	NA	Ophthalmic acid	Amino acids, peptides, and analogues		0.374663	0.617146	1.85e-07	0.000109399
E5.4.99.2B, mcmA2; methylmalonyl-CoA mutase, C-terminal domain [EC:5.4.99.2]	K17318	Gene	NA	NA	Ophthalmic acid	Amino acids, peptides, and analogues		0.638866	0.189429	8.68e-23	4.35e-19
exuT; MFS transporter, ACS family, aldohexuronate transporter	K17734	Gene	NA	NA	Ophthalmic acid	Amino acids, peptides, and analogues		0.580432	1.36651	2.37e-18	7.04e-15
glvC, malP, aglA; alpha-glucoside PTS system EIICB component [EC:2.7.1.208 2.7.1.-]	K19294	Gene	NA	NA	Ophthalmic acid	Amino acids, peptides, and analogues		0.586275	0.389612	7.17e-19	2.26e-15
cas6; CRISPR-associated endoribonuclease Cas6 [EC:3.1.-.-]	K11920	Gene	NA	NA	Gly-Pro	Amino acids, peptides, and analogues		0.272392	40.8083	7.31e-05	0.0191664
minD; septum site-determining protein MinD	K17076	Gene	NA	NA	LysoPE(18:1)	Glycerophospholipids		0.33352	42.3229	5.49e-07	0.000298214
ATPVD, ntpD, atpD; V/A-type H+/Na+-transporting ATPase subunit D	K07506	Gene	NA	NA	3,5-Dimethoxybenzoic acid	Benzene and substituted derivatives		0.496855	46.4295	1.1e-13	1.63e-10
K09927; uncharacterized protein	K09927	Gene	NA	NA	3,5-Dimethoxybenzoic acid	Benzene and substituted derivatives		0.297195	22.2387	2.47e-05	0.00814155
K05833; putative tryptophan/tyrosine transport system ATP-binding protein	K09997	Gene	NA	NA	3,5-Dimethoxybenzoic acid	Benzene and substituted derivatives		0.381373	41.5203	2.51e-08	1.73e-05
trmFO, gid; methylenetetrahydrofolate--tRNA-(uracil-5-)-methyltransferase [EC:2.1.1.74]	K10555	Gene	NA	NA	3,5-Dimethoxybenzoic acid	Benzene and substituted derivatives		0.300256	21.1269	1.36e-05	0.00492596
AROA2, aroA; 3-deoxy-7-phosphoheptulonate synthase [EC:2.5.1.54]	K11208	Gene	NA	NA	3,5-Dimethoxybenzoic acid	Benzene and substituted derivatives		0.362847	30.4742	1.59e-07	9.52e-05
iraM; anti-adapter protein IraM	K11920	Gene	NA	NA	3,5-Dimethoxybenzoic acid	Benzene and substituted derivatives		0.306625	63.1162	1.37e-05	0.00495379
porA; pyruvate ferredoxin oxidoreductase alpha subunit [EC:1.2.7.1]	K08191	Gene	NA	NA	3,5-Dimethoxybenzoic acid	Benzene and substituted derivatives		0.298804	20.2413	1.83e-05	0.00636548
RP-S10, MRPS10, rpsJ; small subunit ribosomal protein S10	K13963	Gene	NA	NA	N-Leucyl-leucine	Amino acids, peptides, and analogues		0.527059	4.25357	5.13e-15	9.57e-12
K09163; uncharacterized protein	K13053	Gene	NA	NA	3,5-Dimethoxybenzoic acid	Benzene and substituted derivatives		0.352934	19.6349	2.8e-07	0.000162013
atoA; acetate CoA/acetoacetate CoA-transferase beta subunit [EC:2.8.3.8 2.8.3.9]	K16077	Gene	NA	NA	3,5-Dimethoxybenzoic acid	Benzene and substituted derivatives		0.412678	68.709	1.94e-09	1.65e-06
aprX; serine protease AprX [EC:3.4.21.-]	K21638	Gene	NA	NA	3,5-Dimethoxybenzoic acid	Benzene and substituted derivatives		0.458656	13.5134	1.26e-11	1.43e-08
cheD; chemotaxis protein CheD [EC:3.5.1.44]	K07397	Gene	NA	NA	3,5-Dimethoxybenzoic acid	Benzene and substituted derivatives		0.368361	8.68291	7.82e-08	5.02e-05
spoVB; stage V sporulation protein B	K02408	Gene	NA	NA	N-Leucyl-leucine	Amino acids, peptides, and analogues		0.367222	3.24116	2.25e-07	0.000131527
yesM; two-component system, sensor histidine kinase YesM [EC:2.7.13.3]	K02414	Gene	NA	NA	N-Leucyl-leucine	Amino acids, peptides, and analogues		0.545041	4.28099	2.33e-16	5.26e-13
fliA, whiG; RNA polymerase sigma factor FliA	K02419	Gene	NA	NA	N-Leucyl-leucine	Amino acids, peptides, and analogues		0.350752	3.67248	4.82e-07	0.00026671
K05832; putative tryptophan/tyrosine transport system permease protein	K02426	Gene	NA	NA	N-Leucyl-leucine	Amino acids, peptides, and analogues		0.328039	7.07031	2.88e-06	0.00128638
RP-L1, MRPL1, rplA; large subunit ribosomal protein L1	K17318	Gene	NA	NA	N-Leucyl-leucine	Amino acids, peptides, and analogues		0.516087	0.677892	2e-14	3.39e-11
CARS, cysS; cysteinyl-tRNA synthetase [EC:6.1.1.16]	K17734	Gene	NA	NA	N-Leucyl-leucine	Amino acids, peptides, and analogues		0.526183	4.60602	4.15e-15	8.03e-12
ABC.CD.A; putative ABC transport system ATP-binding protein	K19294	Gene	NA	NA	N-Leucyl-leucine	Amino acids, peptides, and analogues		0.541422	1.30542	3.85e-16	8.6e-13
ATPF0C, atpE; F-type H+-transporting ATPase subunit c	K22278	Gene	NA	NA	N-Leucyl-leucine	Amino acids, peptides, and analogues		0.504657	3.45231	6.47e-14	1.01e-10
K07080; uncharacterized protein	K00003	Gene	NA	NA	N-Leucyl-leucine	Amino acids, peptides, and analogues		0.330664	2.47154	2.86e-06	0.00127713
fliQ; flagellar biosynthesis protein FliQ	K00169	Gene	NA	NA	N-Leucyl-leucine	Amino acids, peptides, and analogues		0.367033	5.63034	3.47e-07	0.000197587
oppF; oligopeptide transport system ATP-binding protein	K00172	Gene	NA	NA	N-Leucyl-leucine	Amino acids, peptides, and analogues		0.526471	3.63022	4.43e-15	8.5e-12
sigH; RNA polymerase sporulation-specific sigma factor	K00537	Gene	NA	NA	N-Leucyl-leucine	Amino acids, peptides, and analogues		0.478163	3.02415	4.65e-12	5.58e-09
ABC.SN.P; NitT/TauT family transport system permease protein	K02122	Gene	NA	NA	N-Leucyl-leucine	Amino acids, peptides, and analogues		0.409312	2.57439	1.09e-08	8.18e-06
algI; alginate O-acetyltransferase complex protein AlgI	K16907	Gene	NA	NA	LysoPE(18:1)	Glycerophospholipids		0.371764	22.0167	1.78e-08	1.28e-05
ABC.SS.P; simple sugar transport system permease protein	K08384	Gene	NA	NA	N-Leucyl-leucine	Amino acids, peptides, and analogues		0.418727	1.94725	1.68e-09	1.46e-06
fliP; flagellar biosynthesis protein FliP	K02405	Gene	NA	NA	N-Leucyl-leucine	Amino acids, peptides, and analogues		0.451661	3.94513	1.37e-10	1.41e-07
secY; preprotein translocase subunit SecY	K10189	Gene	NA	NA	N-Leucyl-leucine	Amino acids, peptides, and analogues		0.556173	4.26544	3.17e-17	8.04e-14
feoA; ferrous iron transport protein A	K10823	Gene	NA	NA	N-Leucyl-leucine	Amino acids, peptides, and analogues		0.457552	2.9562	3.62e-11	3.89e-08
RP-L32, MRPL32, rpmF; large subunit ribosomal protein L32	K11071	Gene	NA	NA	N-Leucyl-leucine	Amino acids, peptides, and analogues		0.401391	3.63811	1.94e-08	1.36e-05
cysK; cysteine synthase [EC:2.5.1.47]	K11189	Gene	NA	NA	N-Leucyl-leucine	Amino acids, peptides, and analogues		0.3556	0.515085	7.33e-07	0.000387691
regX3; two-component system, OmpR family, response regulator RegX3	K02647	Gene	NA	NA	N-Leucyl-leucine	Amino acids, peptides, and analogues		0.411726	1.6601	6.44e-09	5.03e-06
K06987; uncharacterized protein	K03091	Gene	NA	NA	N-Leucyl-leucine	Amino acids, peptides, and analogues		0.303637	0.73638	2.36e-05	0.00783577
fliR; flagellar biosynthesis protein FliR	K03410	Gene	NA	NA	N-Leucyl-leucine	Amino acids, peptides, and analogues		0.337483	3.38494	1.96e-06	0.000934103
rbsA; ribose transport system ATP-binding protein [EC:7.5.2.7]	K03413	Gene	NA	NA	N-Leucyl-leucine	Amino acids, peptides, and analogues		0.486633	3.58971	5.6e-13	7.77e-10
pduE; propanediol dehydratase small subunit [EC:4.2.1.28]	K21975	Gene	NA	NA	3,5-Dimethoxybenzoic acid	Benzene and substituted derivatives		0.551449	39.664	6.23e-17	1.52e-13
btuB; vitamin B12 transporter	K05606	Gene	NA	NA	Phe-Ile	Amino acids, peptides, and analogues		0.284801	7.43724	6.49e-05	0.0175003
carE; caffeyl-CoA reductase-Etf complex subunit CarE [EC:1.3.1.108]	K14654	Gene	NA	NA	Phe-Ile	Amino acids, peptides, and analogues		0.277022	8.21215	6.53e-05	0.0175661
hyfF; hydrogenase-4 component F [EC:1.-.-.-]	K14731	Gene	NA	NA	Phe-Ile	Amino acids, peptides, and analogues		0.293361	10.5567	3.18e-05	0.00994912
cah; cephalosporin-C deacetylase [EC:3.1.1.41]	K16203	Gene	NA	NA	Phe-Ile	Amino acids, peptides, and analogues		0.265383	11.4113	0.00019461	0.0389652
yebQ; MFS transporter, DHA2 family, multidrug resistance protein	K16907	Gene	NA	NA	Phe-Ile	Amino acids, peptides, and analogues		0.31013	2.62538	4.75e-06	0.001992
mpl; UDP-N-acetylmuramate: L-alanyl-gamma-D-glutamyl-meso-diaminopimelate ligase [EC:6.3.2.45]	K17076	Gene	NA	NA	Phe-Ile	Amino acids, peptides, and analogues		0.316376	4.95023	3.01e-06	0.00133937
trmH; tRNA (guanosine-2-O-)-methyltransferase [EC:2.1.1.34]	K17865	Gene	NA	NA	Phe-Ile	Amino acids, peptides, and analogues		0.280406	7.35189	5.84e-05	0.0161967
pbpC; penicillin-binding protein 1C [EC:2.4.1.129]	K18013	Gene	NA	NA	Phe-Ile	Amino acids, peptides, and analogues		0.327624	7.90635	1.67e-06	0.000817714
hprK, ptsK; HPr kinase/phosphorylase [EC:2.7.11.- 2.7.4.-]	K06391	Gene	NA	NA	N-Leucyl-leucine	Amino acids, peptides, and analogues		0.296313	4.58392	4.01e-05	0.0120784
cdaR; carbohydrate diacid regulator	K06406	Gene	NA	NA	N-Leucyl-leucine	Amino acids, peptides, and analogues		0.337492	3.09222	1.93e-06	0.000918838
gdpP; cyclic-di-AMP phosphodiesterase [EC:3.1.4.59]	K06410	Gene	NA	NA	N-Leucyl-leucine	Amino acids, peptides, and analogues		0.420934	2.9981	1.64e-09	1.42e-06
metY; O-acetylhomoserine (thiol)-lyase [EC:2.5.1.49]	K06411	Gene	NA	NA	N-Leucyl-leucine	Amino acids, peptides, and analogues		0.49872	3.09633	4.33e-13	6.12e-10
bioY; biotin transport system substrate-specific component	K06898	Gene	NA	NA	N-Leucyl-leucine	Amino acids, peptides, and analogues		0.470818	3.82104	8.36e-12	9.59e-09
fliG; flagellar motor switch protein FliG	K01449	Gene	NA	NA	N-Leucyl-leucine	Amino acids, peptides, and analogues		0.516462	3.99922	4.5e-14	7.11e-11
cheY; two-component system, chemotaxis family, chemotaxis protein CheY	K02049	Gene	NA	NA	N-Leucyl-leucine	Amino acids, peptides, and analogues		0.478485	3.01959	3.01e-12	3.77e-09
K06960; uncharacterized protein	K02050	Gene	NA	NA	N-Leucyl-leucine	Amino acids, peptides, and analogues		0.473774	1.56679	3.35e-12	4.17e-09
pdtaR; two-component system, response regulator PdtaR	K02057	Gene	NA	NA	N-Leucyl-leucine	Amino acids, peptides, and analogues		0.366772	0.768326	6.21e-07	0.000333425
ATPVK, ntpK, atpK; V/A-type H+/Na+-transporting ATPase subunit K	K02120	Gene	NA	NA	N-Leucyl-leucine	Amino acids, peptides, and analogues		0.363638	2.56032	3.61e-07	0.000204328
ppaC; manganese-dependent inorganic pyrophosphatase [EC:3.6.1.1]	K07742	Gene	NA	NA	N-Leucyl-leucine	Amino acids, peptides, and analogues		0.378756	2.35041	6.1e-08	3.97e-05
flbD; flagellar protein FlbD	K07305	Gene	NA	NA	3,5-Dimethoxybenzoic acid	Benzene and substituted derivatives		0.316004	15.7162	5.74e-06	0.00236415
ABC.SN.A; NitT/TauT family transport system ATP-binding protein	K02124	Gene	NA	NA	N-Leucyl-leucine	Amino acids, peptides, and analogues		0.415356	2.55773	2.46e-09	2.08e-06
	K09747	Gene	NA	NA	N-Leucyl-leucine	Amino acids, peptides, and analogues		0.269741	1.42161	0.00020106	0.039941
E2.7.6.5; GTP pyrophosphokinase [EC:2.7.6.5]	K03609	Gene	NA	NA	N-Leucyl-leucine	Amino acids, peptides, and analogues		0.443764	1.93259	1.41e-10	1.44e-07
lacY; MFS transporter, OHS family, lactose permease	K01060	Gene	NA	NA	Phe-Ile	Amino acids, peptides, and analogues		0.287047	8.2159	4.48e-05	0.0131044
nhaA; Na+:H+ antiporter, NhaA family	K11184	Gene	NA	NA	N-Leucyl-leucine	Amino acids, peptides, and analogues		0.437961	2.47302	4.65e-10	4.5e-07
comGC; competence protein ComGC	K02420	Gene	NA	NA	N-Leucyl-leucine	Amino acids, peptides, and analogues		0.470297	3.20529	1.76e-11	1.97e-08
rlbA, ybcJ; ribosome-associated protein	K03523	Gene	NA	NA	N-Leucyl-leucine	Amino acids, peptides, and analogues		0.382836	1.46552	8.95e-08	5.69e-05
potB; spermidine/putrescine transport system permease protein	K06379	Gene	NA	NA	N-Leucyl-leucine	Amino acids, peptides, and analogues		0.448394	2.90521	1.59e-10	1.61e-07
spo0A; two-component system, response regulator, stage 0 sporulation protein A	K03613	Gene	NA	NA	N-Leucyl-leucine	Amino acids, peptides, and analogues		0.307427	3.09881	1.26e-05	0.00464655
hom; homoserine dehydrogenase [EC:1.1.1.3]	K03628	Gene	NA	NA	N-Leucyl-leucine	Amino acids, peptides, and analogues		0.262476	2.5324	0.000246102	0.0458813
rho; transcription termination factor Rho	K07335	Gene	NA	NA	N-Leucyl-leucine	Amino acids, peptides, and analogues		0.423799	2.83256	1.72e-09	1.48e-06
	K07718	Gene	NA	NA	N-Leucyl-leucine	Amino acids, peptides, and analogues		0.489097	0.951896	1.18e-12	1.59e-09
E5.4.99.2A, mcmA1; methylmalonyl-CoA mutase, N-terminal domain [EC:5.4.99.2]	K21399	Gene	NA	NA	Phe-Ile	Amino acids, peptides, and analogues		0.262261	6.65444	0.000175619	0.0365165
scrY; sucrose porin	K02385	Gene	NA	NA	N-Leucyl-leucine	Amino acids, peptides, and analogues		0.480836	2.77918	1.4e-12	1.84e-09
ebfC; nucleoid-associated protein EbfC	K06374	Gene	NA	NA	N-Leucyl-leucine	Amino acids, peptides, and analogues		0.349563	2.74872	1.4e-06	0.000697329
kdpE; two-component system, OmpR family, KDP operon response regulator KdpE	K06378	Gene	NA	NA	N-Leucyl-leucine	Amino acids, peptides, and analogues		0.532346	2.9343	1.95e-15	4.05e-12
K07166; ACT domain-containing protein	K04758	Gene	NA	NA	N-Leucyl-leucine	Amino acids, peptides, and analogues		0.264616	0.795782	0.000239675	0.0453728
iscS, NFS1; cysteine desulfurase [EC:2.8.1.7]	K05832	Gene	NA	NA	N-Leucyl-leucine	Amino acids, peptides, and analogues		0.426166	1.53241	1.14e-09	1.02e-06
artI; arginine transport system substrate-binding protein	K07091	Gene	NA	NA	N-Leucyl-leucine	Amino acids, peptides, and analogues		0.259666	11.2439	0.000203007	0.0402147
carD; CarD family transcriptional regulator, regulator of rRNA transcription	K04487	Gene	NA	NA	N-Leucyl-leucine	Amino acids, peptides, and analogues		0.419642	2.00415	3.49e-09	2.87e-06
K07137; uncharacterized protein	K07816	Gene	NA	NA	N-Leucyl-leucine	Amino acids, peptides, and analogues		0.302363	2.84585	2.17e-05	0.00732439
rnfE; H+/Na+-translocating ferredoxin:NAD+ oxidoreductase subunit E	K05833	Gene	NA	NA	N-Leucyl-leucine	Amino acids, peptides, and analogues		0.44262	1.56425	5.74e-10	5.48e-07
oppB; oligopeptide transport system permease protein	K05896	Gene	NA	NA	N-Leucyl-leucine	Amino acids, peptides, and analogues		0.331653	2.59215	2.53e-06	0.00115953
nudF; ADP-ribose diphosphatase [EC:3.6.1.13 3.6.1.-]	K06209	Gene	NA	NA	N-Leucyl-leucine	Amino acids, peptides, and analogues		0.395642	2.68146	1.58e-08	1.15e-05
yhdR; aspartate aminotransferase [EC:2.6.1.1]	K06023	Gene	NA	NA	N-Leucyl-leucine	Amino acids, peptides, and analogues		0.39199	2.71321	2.76e-08	1.88e-05
ytrA; GntR family transcriptional regulator	K03518	Gene	NA	NA	N-Leucyl-leucine	Amino acids, peptides, and analogues		0.470894	3.66686	6.42e-12	7.4e-09
fixA, etfB; electron transfer flavoprotein beta subunit	K06373	Gene	NA	NA	N-Leucyl-leucine	Amino acids, peptides, and analogues		0.527347	3.27637	3.36e-15	6.57e-12
spoIID; stage II sporulation protein D	K07166	Gene	NA	NA	N-Leucyl-leucine	Amino acids, peptides, and analogues		0.347919	2.51927	1.18e-06	0.000597295
K09787; uncharacterized protein	K04024	Gene	NA	NA	N-Leucyl-leucine	Amino acids, peptides, and analogues		0.309133	9.26932	1.27e-05	0.0046846
spoIIIAD; stage III sporulation protein AD	K07216	Gene	NA	NA	N-Leucyl-leucine	Amino acids, peptides, and analogues		0.377016	3.47642	6.89e-08	4.46e-05
iolU; scyllo-inositol 2-dehydrogenase (NADP+) [EC:1.1.1.-]	K00895	Gene	NA	NA	Glycerol 3-Phosphate	Glycerophospholipids		0.270009	6.96475	0.000145469	0.0319637
hprK, ptsK; HPr kinase/phosphorylase [EC:2.7.11.- 2.7.4.-]	K06898	Gene	NA	NA	Citric acid	Others		0.715744	21.9906	1.16e-29	8.81e-26
metY; O-acetylhomoserine (thiol)-lyase [EC:2.5.1.49]	K07091	Gene	NA	NA	Citric acid	Others		0.267847	79.6217	0.000149714	0.0325543
bioY; biotin transport system substrate-specific component	K07137	Gene	NA	NA	Citric acid	Others		0.445159	9.68963	9.84e-10	9.05e-07
artI; arginine transport system substrate-binding protein	K07166	Gene	NA	NA	Citric acid	Others		0.566394	15.9281	1.42e-16	3.28e-13
gdpP; cyclic-di-AMP phosphodiesterase [EC:3.1.4.59]	K07088	Gene	NA	NA	Citric acid	Others		0.287636	10.532	8.03e-05	0.0205452
kdpE; two-component system, OmpR family, KDP operon response regulator KdpE	K06410	Gene	NA	NA	Citric acid	Others		0.721888	16.6689	2.41e-30	1.98e-26
potB; spermidine/putrescine transport system permease protein	K06411	Gene	NA	NA	Citric acid	Others		0.799807	16.002	4.39e-40	7.52e-36
spo0A; two-component system, response regulator, stage 0 sporulation protein A	K06023	Gene	NA	NA	Citric acid	Others		0.617941	16.7108	2.06e-20	7.99e-17
spoIID; stage II sporulation protein D	K07216	Gene	NA	NA	Citric acid	Others		0.645183	20.6198	3.07e-23	1.61e-19
K09787; uncharacterized protein	K06334	Gene	NA	NA	Citric acid	Others		0.364875	20.966	4.67e-07	0.000259258
carD; CarD family transcriptional regulator, regulator of rRNA transcription	K06373	Gene	NA	NA	Citric acid	Others		0.825295	16.0359	8.62e-47	2.31e-42
K07166; ACT domain-containing protein	K06374	Gene	NA	NA	Citric acid	Others		0.63272	16.5405	9.88e-21	3.97e-17
hom; homoserine dehydrogenase [EC:1.1.1.3]	K06209	Gene	NA	NA	Citric acid	Others		0.687955	15.3427	6.23e-27	3.87e-23
cheC; chemotaxis protein CheC	K01515	Gene	NA	NA	Citric acid	Others		0.407854	16.7539	1.57e-08	1.14e-05
scpA; segregation and condensation protein A	K01738	Gene	NA	NA	Citric acid	Others		0.305779	11.9338	2.63e-05	0.00859756
arsC; arsenate reductase (glutaredoxin) [EC:1.20.4.1]	K01740	Gene	NA	NA	Citric acid	Others		0.40707	13.8733	1.86e-08	1.32e-05
K07729; putative transcriptional regulator	K01449	Gene	NA	NA	Citric acid	Others		0.763519	22.2168	6.51e-35	7.86e-31
ebfC; nucleoid-associated protein EbfC	K06406	Gene	NA	NA	Citric acid	Others		0.61577	18.626	1.64e-20	6.46e-17
ymgA; probable RcsB/C two-component-system connector	K02050	Gene	NA	NA	Citric acid	Others		0.757272	8.43524	9.93e-36	1.46e-31
coxS; aerobic carbon-monoxide dehydrogenase small subunit [EC:1.2.5.3]	K02057	Gene	NA	NA	Citric acid	Others		0.585769	4.86302	9.38e-17	2.27e-13
rimI; [ribosomal protein S18]-alanine N-acetyltransferase [EC:2.3.1.266]	K02110	Gene	NA	NA	Citric acid	Others		0.382752	5.24939	4.15e-08	2.74e-05
lpqC; polyhydroxybutyrate depolymerase	K02120	Gene	NA	NA	Citric acid	Others		0.590728	15.986	3.77e-18	1.09e-14
cdaR; carbohydrate diacid regulator	K06960	Gene	NA	NA	Citric acid	Others		0.422289	10.6026	5.58e-09	4.42e-06
K07080; uncharacterized protein	K02124	Gene	NA	NA	Citric acid	Others		0.603111	16.093	1.27e-19	4.58e-16
fliQ; flagellar biosynthesis protein FliQ	K02385	Gene	NA	NA	Citric acid	Others		0.752968	15.1238	3.42e-35	4.67e-31
oppF; oligopeptide transport system ATP-binding protein	K02405	Gene	NA	NA	Citric acid	Others		0.716669	22.6491	1.13e-28	7.76e-25
sigH; RNA polymerase sporulation-specific sigma factor	K02408	Gene	NA	NA	Citric acid	Others		0.608467	19.9226	1.09e-19	3.98e-16
fliG; flagellar motor switch protein FliG	K02410	Gene	NA	NA	Citric acid	Others		0.490681	15.6068	3.5e-12	4.3e-09
spoIIIAD; stage III sporulation protein AD	K07335	Gene	NA	NA	Citric acid	Others		0.63357	17.4802	1.98e-21	8.13e-18
rho; transcription termination factor Rho	K07718	Gene	NA	NA	Citric acid	Others		0.763368	5.18743	3.83e-35	4.92e-31
fliE; flagellar hook-basal body complex protein FliE	K02049	Gene	NA	NA	Citric acid	Others		0.730816	17.0771	1.38e-31	1.41e-27
ytrA; GntR family transcriptional regulator	K05832	Gene	NA	NA	Citric acid	Others		0.647455	9.32507	8.37e-23	4.3e-19
rlbA, ybcJ; ribosome-associated protein	K05833	Gene	NA	NA	Citric acid	Others		0.698775	9.19128	4.4e-26	2.66e-22
E2.7.6.5; GTP pyrophosphokinase [EC:2.7.6.5]	K05896	Gene	NA	NA	Citric acid	Others		0.488534	17.0958	1.26e-12	1.68e-09
bmpA, bmpB, tmpC; basic membrane protein A and related proteins	K00003	Gene	NA	NA	Citric acid	Others		0.543039	15.7252	1.17e-15	2.44e-12
ylxR; uncharacterized protein	K00169	Gene	NA	NA	Citric acid	Others		0.608317	34.7948	4.79e-19	1.56e-15
rbgA; ribosome biogenesis GTPase A	K00172	Gene	NA	NA	Citric acid	Others		0.826916	17.747	9.02e-47	2.31e-42
K07506; AraC family transcriptional regulator	K00537	Gene	NA	NA	Citric acid	Others		0.746873	16.8054	6.79e-33	7.34e-29
K07035; uncharacterized protein	K00936	Gene	NA	NA	Citric acid	Others		0.273621	123.939	0.000149743	0.0325543
comGC; competence protein ComGC	K03613	Gene	NA	NA	Citric acid	Others		0.472377	20.442	6.32e-12	7.33e-09
iscS, NFS1; cysteine desulfurase [EC:2.8.1.7]	K06378	Gene	NA	NA	Citric acid	Others		0.824206	14.4964	3.13e-46	7.14e-42
rnfE; H+/Na+-translocating ferredoxin:NAD+ oxidoreductase subunit E	K06379	Gene	NA	NA	Citric acid	Others		0.731163	16.2973	1.4e-30	1.2e-26
E1.1.1.391; 3beta-hydroxycholanate 3-dehydrogenase (NAD+) [EC:1.1.1.391]	K02003	Gene	NA	NA	Citric acid	Others		0.456144	2.97734	1.13e-10	1.18e-07
nudF; ADP-ribose diphosphatase [EC:3.6.1.13 3.6.1.-]	K06393	Gene	NA	NA	Citric acid	Others		0.329594	12.0139	6.62e-06	0.00265184
fixA, etfB; electron transfer flavoprotein beta subunit	K06396	Gene	NA	NA	Citric acid	Others		0.488389	21.6634	2.71e-12	3.43e-09
ABC.SN.P; NitT/TauT family transport system permease protein	K02647	Gene	NA	NA	Citric acid	Others		0.669806	9.84908	3.16e-24	1.8e-20
ABC.SN.A; NitT/TauT family transport system ATP-binding protein	K03091	Gene	NA	NA	Citric acid	Others		0.581405	4.5267	1.02e-17	2.68e-14
scrY; sucrose porin	K03410	Gene	NA	NA	Citric acid	Others		0.599387	20.6912	3.01e-19	1.01e-15
spoVD; stage V sporulation protein D (sporulation-specific penicillin-binding protein)	K02122	Gene	NA	NA	Citric acid	Others		0.622348	16.0164	6.02e-20	2.25e-16
spoVB; stage V sporulation protein B	K03518	Gene	NA	NA	Citric acid	Others		0.75475	19.8909	8.25e-35	9.41e-31
yesM; two-component system, sensor histidine kinase YesM [EC:2.7.13.3]	K03523	Gene	NA	NA	Citric acid	Others		0.599658	9.17097	1.5e-18	4.66e-15
fliA, whiG; RNA polymerase sigma factor FliA	K03609	Gene	NA	NA	Citric acid	Others		0.714745	10.9488	8.61e-30	6.8e-26
K05832; putative tryptophan/tyrosine transport system permease protein	K03628	Gene	NA	NA	Citric acid	Others		0.425549	16.921	1.44e-09	1.28e-06
cheY; two-component system, chemotaxis family, chemotaxis protein CheY	K02414	Gene	NA	NA	Citric acid	Others		0.840604	20.4179	3.91e-50	2.01e-45
K06960; uncharacterized protein	K02419	Gene	NA	NA	Citric acid	Others		0.603044	22.3617	3.57e-20	1.36e-16
pdtaR; two-component system, response regulator PdtaR	K02420	Gene	NA	NA	Citric acid	Others		0.736954	18.0936	5.47e-31	5.1e-27
ATPVK, ntpK, atpK; V/A-type H+/Na+-transporting ATPase subunit K	K02499	Gene	NA	NA	Citric acid	Others		0.289653	110.711	6.02e-05	0.0165655
yhdR; aspartate aminotransferase [EC:2.6.1.1]	K06391	Gene	NA	NA	Citric acid	Others		0.539067	29.032	6.12e-15	1.1e-11
ppaC; manganese-dependent inorganic pyrophosphatase [EC:3.6.1.1]	K07742	Gene	NA	NA	Citric acid	Others		0.504926	15.6368	1.82e-13	2.63e-10
ATPF0C, atpE; F-type H+-transporting ATPase subunit c	K19294	Gene	NA	NA	Citric acid	Others		0.852563	6.01199	6.88e-53	4.71e-48
fliP; flagellar biosynthesis protein FliP	K03413	Gene	NA	NA	Citric acid	Others		0.71523	20.6742	9.23e-31	8.24e-27
MCEE, epi; methylmalonyl-CoA/ethylmalonyl-CoA epimerase [EC:5.1.99.1]	K22927	Gene	NA	NA	Citric acid	Others		0.348265	12.0132	1.85e-06	0.000889789
RP-L32, MRPL32, rpmF; large subunit ribosomal protein L32	K11071	Gene	NA	NA	Citric acid	Others		0.652613	21.9081	1.73e-22	8.09e-19
nhaA; Na+:H+ antiporter, NhaA family	K11184	Gene	NA	NA	Citric acid	Others		0.721028	13.9834	1.91e-29	1.35e-25
regX3; two-component system, OmpR family, response regulator RegX3	K03789	Gene	NA	NA	Citric acid	Others		0.501592	14.443	1.33e-12	1.76e-09
K06987; uncharacterized protein	K04024	Gene	NA	NA	Citric acid	Others		0.297932	66.0468	3.34e-05	0.010367
fliR; flagellar biosynthesis protein FliR	K04487	Gene	NA	NA	Citric acid	Others		0.676849	11.8652	1.14e-24	6.71e-21
rbsA; ribose transport system ATP-binding protein [EC:7.5.2.7]	K04758	Gene	NA	NA	Citric acid	Others		0.422944	5.33149	2.4e-09	2.04e-06
	K07729	Gene	NA	NA	Citric acid	Others		0.317245	7.73944	1.44e-05	0.00516618
secY; preprotein translocase subunit SecY	K10189	Gene	NA	NA	Citric acid	Others		0.871412	18.6738	2.92e-58	3e-53
K07137; uncharacterized protein	K07816	Gene	NA	NA	Citric acid	Others		0.515684	18.2858	5.84e-14	9.15e-11
yhfA; putative redox protein	K22278	Gene	NA	NA	Citric acid	Others		0.80065	17.4946	1.44e-42	2.68e-38
	K09747	Gene	NA	NA	Citric acid	Others		0.432214	9.50489	1.35e-09	1.2e-06
cysK; cysteine synthase [EC:2.5.1.47]	K11189	Gene	NA	NA	Citric acid	Others		0.576147	3.24585	4.64e-17	1.15e-13
feoA; ferrous iron transport protein A	K10823	Gene	NA	NA	Citric acid	Others		0.703596	17.1444	2.22e-28	1.47e-24
RP-L1, MRPL1, rplA; large subunit ribosomal protein L1	K15986	Gene	NA	NA	Citric acid	Others		0.290219	14.6272	7.17e-05	0.0188718
oppB; oligopeptide transport system permease protein	K06381	Gene	NA	NA	Citric acid	Others		0.352734	11.8695	1.16e-06	0.000589792
ABC.CD.A; putative ABC transport system ATP-binding protein	K17734	Gene	NA	NA	Citric acid	Others		0.83245	22.1741	4.19e-48	1.72e-43
RP-S10, MRPS10, rpsJ; small subunit ribosomal protein S10	K13963	Gene	NA	NA	Citric acid	Others		0.815383	21.43	3.76e-44	7.72e-40
ABC.SS.P; simple sugar transport system permease protein	K08384	Gene	NA	NA	Citric acid	Others		0.727882	10.6884	2e-31	1.96e-27
CARS, cysS; cysteinyl-tRNA synthetase [EC:6.1.1.16]	K17318	Gene	NA	NA	Citric acid	Others		0.832638	3.25295	1.06e-47	3.61e-43
MCEE, epi; methylmalonyl-CoA/ethylmalonyl-CoA epimerase [EC:5.1.99.1]	K02410	Gene	NA	NA	Hydroxypyruvate	Hydroxy acids and derivatives		0.262204	1.97904	0.00024928	0.0462092
kdd; L-erythro-3,5-diaminohexanoate dehydrogenase [EC:1.4.1.11]	K06987	Gene	NA	NA	Hydroxypyruvate	Hydroxy acids and derivatives		0.291647	1.92499	2.35e-05	0.00782041
dppA1; D-amino peptidase [EC:3.4.11.-]	K03411	Gene	NA	NA	Hydroxypyruvate	Hydroxy acids and derivatives		0.270244	4.59677	9.69e-05	0.0237691
yhfA; putative redox protein	K01738	Gene	NA	NA	Hydroxypyruvate	Hydroxy acids and derivatives		0.263733	1.39703	0.000203687	0.0403097
K16881; mannose-1-phosphate guanylyltransferase / phosphomannomutase [EC:2.7.7.13 5.4.2.8]	K01883	Gene	NA	NA	Thymine	Others		-0.256132	3.6774	0.000257752	0.0472723
porA; pyruvate ferredoxin oxidoreductase alpha subunit [EC:1.2.7.1]	K03313	Gene	NA	NA	Inosine	Others		-0.270508	1.64838	0.000137124	0.0305907
K09927; uncharacterized protein	K09011	Gene	NA	NA	Inosine	Others		0.264497	14.306	0.000274797	0.0492448
K07137; uncharacterized protein	K01060	Gene	NA	NA	L-Citrulline	Amino acids, peptides, and analogues		0.425654	9.84314	6.35e-10	5.98e-07
	K01849	Gene	NA	NA	L-Citrulline	Amino acids, peptides, and analogues		0.420136	9.48075	1.11e-09	1e-06
secY; preprotein translocase subunit SecY	K03709	Gene	NA	NA	L-Citrulline	Amino acids, peptides, and analogues		0.319201	11.7305	4.76e-06	0.001992
feoA; ferrous iron transport protein A	K03735	Gene	NA	NA	L-Citrulline	Amino acids, peptides, and analogues		0.312418	5.10285	8.92e-06	0.00349251
RP-L32, MRPL32, rpmF; large subunit ribosomal protein L32	K03758	Gene	NA	NA	L-Citrulline	Amino acids, peptides, and analogues		0.333955	8.7662	1.85e-06	0.000891501
nhaA; Na+:H+ antiporter, NhaA family	K04024	Gene	NA	NA	L-Citrulline	Amino acids, peptides, and analogues		0.298061	5.11111	2.1e-05	0.00715203
cysK; cysteine synthase [EC:2.5.1.47]	K04026	Gene	NA	NA	L-Citrulline	Amino acids, peptides, and analogues		0.259438	4.68134	0.000209192	0.0410832
RP-S10, MRPS10, rpsJ; small subunit ribosomal protein S10	K04030	Gene	NA	NA	L-Citrulline	Amino acids, peptides, and analogues		0.306279	4.822	1.17e-05	0.0043737
RP-L1, MRPL1, rplA; large subunit ribosomal protein L1	K04094	Gene	NA	NA	L-Citrulline	Amino acids, peptides, and analogues		0.259667	11.6127	0.000214711	0.0417673
yfiQ; acetyltransferase	K22432	Gene	NA	NA	L-Citrulline	Amino acids, peptides, and analogues		0.25936	9.83991	0.00027828	0.0497046
amn; AMP nucleosidase [EC:3.2.2.4]	K22906	Gene	NA	NA	L-Citrulline	Amino acids, peptides, and analogues		0.397214	9.22796	1.19e-08	8.87e-06
ppaC; manganese-dependent inorganic pyrophosphatase [EC:3.6.1.1]	K01035	Gene	NA	NA	L-Citrulline	Amino acids, peptides, and analogues		0.35042	4.36482	4.31e-07	0.000240404
MCEE, epi; methylmalonyl-CoA/ethylmalonyl-CoA epimerase [EC:5.1.99.1]	K07699	Gene	NA	NA	L-Citrulline	Amino acids, peptides, and analogues		0.283234	1.79799	4.63e-05	0.0134112
dppA1; D-amino peptidase [EC:3.4.11.-]	K08986	Gene	NA	NA	L-Citrulline	Amino acids, peptides, and analogues		0.37886	11.007	5.53e-08	3.61e-05
kdd; L-erythro-3,5-diaminohexanoate dehydrogenase [EC:1.4.1.11]	K10914	Gene	NA	NA	L-Citrulline	Amino acids, peptides, and analogues		0.286417	8.89564	4.05e-05	0.0121481
sufE; cysteine desulfuration protein SufE	K11534	Gene	NA	NA	L-Citrulline	Amino acids, peptides, and analogues		0.261001	8.25261	0.000198479	0.0396238
lacY; MFS transporter, OHS family, lactose permease	K11615	Gene	NA	NA	L-Citrulline	Amino acids, peptides, and analogues		0.358039	10.9039	3.48e-07	0.000197587
btuB; vitamin B12 transporter	K13920	Gene	NA	NA	L-Citrulline	Amino acids, peptides, and analogues		0.337243	10.5556	1.08e-06	0.000551039
carE; caffeyl-CoA reductase-Etf complex subunit CarE [EC:1.3.1.108]	K13922	Gene	NA	NA	L-Citrulline	Amino acids, peptides, and analogues		0.295961	11.1637	2.2e-05	0.00742739
hyfF; hydrogenase-4 component F [EC:1.-.-.-]	K14534	Gene	NA	NA	L-Citrulline	Amino acids, peptides, and analogues		0.327881	8.96762	2.59e-06	0.00117781
cah; cephalosporin-C deacetylase [EC:3.1.1.41]	K14654	Gene	NA	NA	L-Citrulline	Amino acids, peptides, and analogues		0.451784	9.64874	1.89e-11	2.1e-08
yebQ; MFS transporter, DHA2 family, multidrug resistance protein	K14731	Gene	NA	NA	L-Citrulline	Amino acids, peptides, and analogues		0.399239	12.841	9.41e-09	7.13e-06
mpl; UDP-N-acetylmuramate: L-alanyl-gamma-D-glutamyl-meso-diaminopimelate ligase [EC:6.3.2.45]	K16789	Gene	NA	NA	L-Citrulline	Amino acids, peptides, and analogues		0.327709	8.19486	2.22e-06	0.00103882
trmH; tRNA (guanosine-2-O-)-methyltransferase [EC:2.1.1.34]	K16907	Gene	NA	NA	L-Citrulline	Amino acids, peptides, and analogues		0.552799	2.89217	4.38e-18	1.22e-14
pbpC; penicillin-binding protein 1C [EC:2.4.1.129]	K17074	Gene	NA	NA	L-Citrulline	Amino acids, peptides, and analogues		0.39342	11.1758	1.33e-08	9.84e-06
E5.4.99.2A, mcmA1; methylmalonyl-CoA mutase, N-terminal domain [EC:5.4.99.2]	K17076	Gene	NA	NA	L-Citrulline	Amino acids, peptides, and analogues		0.610633	5.17583	9.71e-23	4.74e-19
E4.2.1.2A, fumA, fumB; fumarate hydratase, class I [EC:4.2.1.2]	K17733	Gene	NA	NA	L-Citrulline	Amino acids, peptides, and analogues		0.325323	8.10535	2.23e-06	0.00103882
pfpI; protease I [EC:3.5.1.124]	K17865	Gene	NA	NA	L-Citrulline	Amino acids, peptides, and analogues		0.378175	8.98251	4.15e-08	2.74e-05
ortA; 2-amino-4-ketopentanoate thiolase alpha subunit [EC:2.3.1.263]	K17899	Gene	NA	NA	L-Citrulline	Amino acids, peptides, and analogues		0.324416	9.80588	3.75e-06	0.00162549
nagD; 5-nucleotidase [EC:3.1.3.5]	K18011	Gene	NA	NA	L-Citrulline	Amino acids, peptides, and analogues		0.392241	10.3901	1.94e-08	1.36e-05
K07099; uncharacterized protein	K18012	Gene	NA	NA	L-Citrulline	Amino acids, peptides, and analogues		0.366009	5.17266	1.64e-07	9.79e-05
malR; two-component system, CitB family, response regulator MalR	K18013	Gene	NA	NA	L-Citrulline	Amino acids, peptides, and analogues		0.37612	9.82051	3.43e-08	2.3e-05
K16881; mannose-1-phosphate guanylyltransferase / phosphomannomutase [EC:2.7.7.13 5.4.2.8]	K18118	Gene	NA	NA	L-Citrulline	Amino acids, peptides, and analogues		0.401164	11.4213	6.05e-09	4.74e-06
eptA, pmrC; lipid A ethanolaminephosphotransferase [EC:2.7.8.43]	K21399	Gene	NA	NA	L-Citrulline	Amino acids, peptides, and analogues		0.397884	8.01337	6.64e-09	5.16e-06
araB; L-ribulokinase [EC:2.7.1.16]	K22431	Gene	NA	NA	L-Citrulline	Amino acids, peptides, and analogues		0.302908	10.5296	1.91e-05	0.00659156
ABC.CD.A; putative ABC transport system ATP-binding protein	K05606	Gene	NA	NA	L-Citrulline	Amino acids, peptides, and analogues		0.347743	9.22534	9.68e-07	0.00049771
ATPF0C, atpE; F-type H+-transporting ATPase subunit c	K07099	Gene	NA	NA	L-Citrulline	Amino acids, peptides, and analogues		0.372217	10.4335	6.38e-08	4.15e-05
yhfA; putative redox protein	K07652	Gene	NA	NA	L-Citrulline	Amino acids, peptides, and analogues		0.366415	14.6011	1.44e-07	8.75e-05
ABC.SS.P; simple sugar transport system permease protein	K01848	Gene	NA	NA	L-Citrulline	Amino acids, peptides, and analogues		0.420477	11.3115	1.45e-09	1.28e-06
CARS, cysS; cysteinyl-tRNA synthetase [EC:6.1.1.16]	K05337	Gene	NA	NA	L-Citrulline	Amino acids, peptides, and analogues		0.347542	5.38946	5.96e-07	0.000321124
fliG; flagellar motor switch protein FliG	K07035	Gene	NA	NA	6-Phosphogluconic acid	Organooxygen compounds		0.395806	28.3734	1.86e-08	1.32e-05
K09163; uncharacterized protein	K17865	Gene	NA	NA	L-Isoleucyl-L-isoleucine	Amino acids, peptides, and analogues		0.251912	24.6173	0.000257089	0.0472351
iraM; anti-adapter protein IraM	K16907	Gene	NA	NA	L-Isoleucyl-L-isoleucine	Amino acids, peptides, and analogues		0.258913	8.86611	0.000117863	0.0273011
atoA; acetate CoA/acetoacetate CoA-transferase beta subunit [EC:2.8.3.8 2.8.3.9]	K18013	Gene	NA	NA	L-Isoleucyl-L-isoleucine	Amino acids, peptides, and analogues		0.295506	26.5469	1.26e-05	0.00464921
ppaC; manganese-dependent inorganic pyrophosphatase [EC:3.6.1.1]	K17076	Gene	NA	NA	Trehalose-6-Phosphate	Organooxygen compounds		0.517465	2.38949	9.38e-16	2.03e-12
fixA, etfB; electron transfer flavoprotein beta subunit	K07099	Gene	NA	NA	Trehalose-6-Phosphate	Organooxygen compounds		0.352932	4.47298	2.96e-07	0.000170422
nudF; ADP-ribose diphosphatase [EC:3.6.1.13 3.6.1.-]	K05606	Gene	NA	NA	Trehalose-6-Phosphate	Organooxygen compounds		0.301546	3.98704	2.34e-05	0.00780594
secY; preprotein translocase subunit SecY	K18011	Gene	NA	NA	Trehalose-6-Phosphate	Organooxygen compounds		0.327841	4.53452	3.27e-06	0.00143483
ebfC; nucleoid-associated protein EbfC	K07652	Gene	NA	NA	Trehalose-6-Phosphate	Organooxygen compounds		0.313707	6.33526	7.62e-06	0.00302403
cysK; cysteine synthase [EC:2.5.1.47]	K21399	Gene	NA	NA	Trehalose-6-Phosphate	Organooxygen compounds		0.361825	3.46276	1.5e-07	9.05e-05
feoA; ferrous iron transport protein A	K18012	Gene	NA	NA	Trehalose-6-Phosphate	Organooxygen compounds		0.333624	2.22779	1.92e-06	0.000918838
spoIIIAD; stage III sporulation protein AD	K16789	Gene	NA	NA	Trehalose-6-Phosphate	Organooxygen compounds		0.321866	3.49264	3.17e-06	0.00139837
rho; transcription termination factor Rho	K16907	Gene	NA	NA	Trehalose-6-Phosphate	Organooxygen compounds		0.531007	1.25089	1.12e-16	2.67e-13
ytrA; GntR family transcriptional regulator	K01035	Gene	NA	NA	Trehalose-6-Phosphate	Organooxygen compounds		0.326432	1.87342	2.54e-06	0.00116189
	K17074	Gene	NA	NA	Trehalose-6-Phosphate	Organooxygen compounds		0.334846	4.86958	1.62e-06	0.000793151
E2.7.6.5; GTP pyrophosphokinase [EC:2.7.6.5]	K01848	Gene	NA	NA	Trehalose-6-Phosphate	Organooxygen compounds		0.370212	4.92065	1.24e-07	7.69e-05
ABC.SS.P; simple sugar transport system permease protein	K17865	Gene	NA	NA	Trehalose-6-Phosphate	Organooxygen compounds		0.303089	3.93292	1.37e-05	0.00493798
	K17899	Gene	NA	NA	Trehalose-6-Phosphate	Organooxygen compounds		0.317316	4.18085	5.78e-06	0.00237231
hprK, ptsK; HPr kinase/phosphorylase [EC:2.7.11.- 2.7.4.-]	K10914	Gene	NA	NA	Trehalose-6-Phosphate	Organooxygen compounds		0.278077	3.7934	6.48e-05	0.0175003
cdaR; carbohydrate diacid regulator	K11615	Gene	NA	NA	Trehalose-6-Phosphate	Organooxygen compounds		0.30075	4.73408	2.11e-05	0.0071936
RP-L32, MRPL32, rpmF; large subunit ribosomal protein L32	K18013	Gene	NA	NA	Trehalose-6-Phosphate	Organooxygen compounds		0.269764	4.34549	9.79e-05	0.023895
bioY; biotin transport system substrate-specific component	K14534	Gene	NA	NA	Trehalose-6-Phosphate	Organooxygen compounds		0.313182	3.83395	6.95e-06	0.00277646
RP-S10, MRPS10, rpsJ; small subunit ribosomal protein S10	K22431	Gene	NA	NA	Trehalose-6-Phosphate	Organooxygen compounds		0.312084	4.46465	9.55e-06	0.00369578
rbsA; ribose transport system ATP-binding protein [EC:7.5.2.7]	K01023	Gene	NA	NA	Trehalose-6-Phosphate	Organooxygen compounds		0.273964	3.51979	7.6e-05	0.0197238
yhdR; aspartate aminotransferase [EC:2.6.1.1]	K05337	Gene	NA	NA	Trehalose-6-Phosphate	Organooxygen compounds		0.337664	2.30072	1.18e-06	0.000595355
oppB; oligopeptide transport system permease protein	K04030	Gene	NA	NA	Trehalose-6-Phosphate	Organooxygen compounds		0.319554	2.04129	4.2e-06	0.00180058
rlbA, ybcJ; ribosome-associated protein	K01060	Gene	NA	NA	Trehalose-6-Phosphate	Organooxygen compounds		0.380842	4.27506	3.91e-08	2.6e-05
CARS, cysS; cysteinyl-tRNA synthetase [EC:6.1.1.16]	K22906	Gene	NA	NA	Trehalose-6-Phosphate	Organooxygen compounds		0.354885	3.99554	4.02e-07	0.000225523
K07137; uncharacterized protein	K17733	Gene	NA	NA	Trehalose-6-Phosphate	Organooxygen compounds		0.267903	3.51454	0.000107214	0.0255483
potB; spermidine/putrescine transport system permease protein	K08986	Gene	NA	NA	Trehalose-6-Phosphate	Organooxygen compounds		0.341649	4.75202	1.05e-06	0.00053943
K09787; uncharacterized protein	K03709	Gene	NA	NA	Trehalose-6-Phosphate	Organooxygen compounds		0.363232	4.90387	1.37e-07	8.38e-05
carD; CarD family transcriptional regulator, regulator of rRNA transcription	K03735	Gene	NA	NA	Trehalose-6-Phosphate	Organooxygen compounds		0.318474	2.16566	5.38e-06	0.00223224
gdpP; cyclic-di-AMP phosphodiesterase [EC:3.1.4.59]	K13920	Gene	NA	NA	Trehalose-6-Phosphate	Organooxygen compounds		0.312052	4.53104	6.52e-06	0.00263825
metY; O-acetylhomoserine (thiol)-lyase [EC:2.5.1.49]	K13922	Gene	NA	NA	Trehalose-6-Phosphate	Organooxygen compounds		0.325934	4.69846	2.43e-06	0.00111698
nhaA; Na+:H+ antiporter, NhaA family	K18118	Gene	NA	NA	Trehalose-6-Phosphate	Organooxygen compounds		0.384965	4.8927	2.39e-08	1.66e-05
spoIID; stage II sporulation protein D	K14731	Gene	NA	NA	Trehalose-6-Phosphate	Organooxygen compounds		0.348316	5.57985	6.54e-07	0.000347332
artI; arginine transport system substrate-binding protein	K14654	Gene	NA	NA	Trehalose-6-Phosphate	Organooxygen compounds		0.360428	4.29307	1.44e-07	8.75e-05
kdpE; two-component system, OmpR family, KDP operon response regulator KdpE	K07699	Gene	NA	NA	Trehalose-6-Phosphate	Organooxygen compounds		0.2782	0.765937	6e-05	0.0165593
RP-L1, MRPL1, rplA; large subunit ribosomal protein L1	K22432	Gene	NA	NA	Trehalose-6-Phosphate	Organooxygen compounds		0.281433	4.15905	7.17e-05	0.0188718
rnfE; H+/Na+-translocating ferredoxin:NAD+ oxidoreductase subunit E	K04026	Gene	NA	NA	Trehalose-6-Phosphate	Organooxygen compounds		0.299954	1.96631	1.5e-05	0.0053407
K07166; ACT domain-containing protein	K03758	Gene	NA	NA	Trehalose-6-Phosphate	Organooxygen compounds		0.291942	3.78256	3.26e-05	0.010208
hom; homoserine dehydrogenase [EC:1.1.1.3]	K02499	Gene	NA	NA	Trehalose-6-Phosphate	Organooxygen compounds		0.29072	3.64343	3.44e-05	0.0105756
iscS, NFS1; cysteine desulfurase [EC:2.8.1.7]	K04024	Gene	NA	NA	Trehalose-6-Phosphate	Organooxygen compounds		0.325693	2.153	2.76e-06	0.00123824
spo0A; two-component system, response regulator, stage 0 sporulation protein A	K01849	Gene	NA	NA	Trehalose-6-Phosphate	Organooxygen compounds		0.365726	4.13291	1.45e-07	8.75e-05
pbpC; penicillin-binding protein 1C [EC:2.4.1.129]	K16907	Gene	NA	NA	D-Proline	Amino acids, peptides, and analogues		0.371315	37.0807	2.48e-08	1.72e-05
E5.4.99.2A, mcmA1; methylmalonyl-CoA mutase, N-terminal domain [EC:5.4.99.2]	K17076	Gene	NA	NA	D-Proline	Amino acids, peptides, and analogues		0.336364	71.16	5.46e-07	0.000297335
K07014; uncharacterized protein	K07506	Gene	NA	NA	Tretinoin	Others		0.328001	20.9139	3.16e-06	0.00139837
thiT; thiamine transporter	K02750	Gene	NA	NA	Tretinoin	Others		0.277887	7.02898	8.07e-05	0.0206023
fkpA; FKBP-type peptidyl-prolyl cis-trans isomerase FkpA [EC:5.2.1.8]	K06917	Gene	NA	NA	Tretinoin	Others		0.280817	10.2273	6.79e-05	0.0180686
fabV, ter; enoyl-[acyl-carrier protein] reductase / trans-2-enoyl-CoA reductase (NAD+) [EC:1.3.1.9 1.3.1.44]	K07031	Gene	NA	NA	Methionine	Amino acids, peptides, and analogues		0.238496	20.4674	0.000180255	0.0369931
spoIIIAH; stage III sporulation protein AH	K09181	Gene	NA	NA	Methionine	Amino acids, peptides, and analogues		0.235055	16.2998	0.000230514	0.0440892
thiT; thiamine transporter	K00248	Gene	NA	NA	Glycyl-L-leucine	Amino acids, peptides, and analogues		0.249601	17.1342	0.000273209	0.0490979
opuC; osmoprotectant transport system substrate-binding protein	K19310	Gene	NA	NA	3-Hydroxy-3-methylglutaric acid	Fatty Acyls		0.378809	22.6734	1.24e-08	9.2e-06
rsbW; serine/threonine-protein kinase RsbW [EC:2.7.11.1]	K03411	Gene	NA	NA	3-Hydroxy-3-methylglutaric acid	Fatty Acyls		0.255978	25.8415	0.000202429	0.0401391
fliW; flagellar assembly factor FliW	K22432	Gene	NA	NA	alpha-Linolenic acid	Fatty Acyls		0.25999	306.671	0.000279176	0.0498212
pheB; chorismate mutase [EC:5.4.99.5]	K22431	Gene	NA	NA	alpha-Linolenic acid	Fatty Acyls		0.287631	329.821	5.38e-05	0.0151559
E5.4.99.2B, mcmA2; methylmalonyl-CoA mutase, C-terminal domain [EC:5.4.99.2]	K04757	Gene	NA	NA	Maltol	Others		0.29937	142.537	2.76e-05	0.00893048
exuT; MFS transporter, ACS family, aldohexuronate transporter	K05847	Gene	NA	NA	Maltol	Others		0.270233	206.203	0.000123215	0.028222
Veillonella_parvula:1107753		InDel	NA	NA	L-Aspartic acid	Amino acids, peptides, and analogues	T	0.283283	3.7e-05	0.000178948	0.0368959
Eubacterium_rectale:1453890		InDel	Vitamin B12 ABC transporter, ATP-binding protein BtuD	NA	L-Glutamine	Amino acids, peptides, and analogues	T	0.267728	8.12e-05	0.000242545	0.0455346
Eubacterium_rectale:1453890		InDel	Vitamin B12 ABC transporter, ATP-binding protein BtuD	NA	Caffeine	Others	T	0.273024	8.61e-05	6.99e-05	0.0185112
Eubacterium_rectale:1453923		InDel	Vitamin B12 ABC transporter, ATP-binding protein BtuD	NA	Caffeine	Others	T	0.29088	8.55e-05	2.08e-05	0.00712879
Eubacterium_rectale:1453970		InDel	Vitamin B12 ABC transporter, ATP-binding protein BtuD	NA	Caffeine	Others	T	0.289195	8.61e-05	2.32e-05	0.0077673
Prevotella_copri_clade_A:1589406		InDel	NA	NA	LysoPE(20:4)	Glycerophospholipids		0.262688	1.39e-05	0.000281088	0.0499886
Prevotella_copri_clade_A:15894061		InDel	NA	NA	LysoPE(20:4)	Glycerophospholipids		0.269946	1.4e-05	0.000176859	0.0366133
Prevotella_copri_clade_A:15894121		InDel	NA	NA	LysoPE(20:4)	Glycerophospholipids		0.264249	1.39e-05	0.000258272	0.0473229
Blautia_wexlerae:382766		InDel	NA	NA	Gly-Val	Amino acids, peptides, and analogues		0.285453	1.83e-05	2.72e-05	0.00883442
Prevotella_copri_clade_A:1785135		InDel	NA	NA	trans-3-Hydroxycotinine	Others		0.267359	3.5e-05	0.000245712	0.0458813
Prevotella_copri_clade_A:1785137		InDel	NA	NA	trans-3-Hydroxycotinine	Others		0.267359	3.5e-05	0.000245712	0.0458813
Ruthenibacterium_lactatiformans:6013		InDel	NA	NA	LysoPA(i-12:0/0:0)	Glycerophospholipids		-0.290877	0.000411446	1.53e-05	0.00542025
Ruthenibacterium_lactatiformans:292		InDel	NA	NA	LysoPA(i-12:0/0:0)	Glycerophospholipids		-0.30216	0.000430431	9.54e-06	0.00369578
Ruthenibacterium_lactatiformans:29273		InDel	hypothetical protein	NA	LysoPA(i-12:0/0:0)	Glycerophospholipids		-0.25504	0.000418927	0.000190588	0.0384835
Ruthenibacterium_lactatiformans:119721		InDel	NA	NA	LysoPA(i-12:0/0:0)	Glycerophospholipids		-0.279745	0.000414409	3.44e-05	0.0105756
Ruthenibacterium_lactatiformans:292		InDel	NA	NA	Glycyl-L-leucine	Amino acids, peptides, and analogues		0.28449	0.000177375	4.6e-05	0.0133556
6-hydroxymethyl-dihydropterin diphosphate biosynthesis I	PWY.6823..molybdopterin.biosynthesis	Pathway	NA	NA	L-Aspartic acid	Amino acids, peptides, and analogues	T	0.312289	0.23195	1.97e-05	0.00678253
stachyose degradation	PWY0.1296..purine.ribonucleosides.degradation	Pathway	NA	NA	L-Aspartic acid	Amino acids, peptides, and analogues	T	0.285922	0.150729	0.000179062	0.0368959
superpathway of glycerol degradation to 1,3-propanediol	PWY66.391..fatty.acid..beta..oxidation.VI..mammalian.peroxisome.	Pathway	NA	NA	D-Glutamine	Amino acids, peptides, and analogues	T	0.261491	3.21037	0.000210981	0.0413554
pyruvate fermentation to butanoate	PWY.6823..molybdopterin.biosynthesis	Pathway	NA	NA	L-Glutamine	Amino acids, peptides, and analogues	T	0.291436	0.452856	5.03e-05	0.0143077
L-arginine biosynthesis II (acetyl cycle)	PWY.7238..sucrose.biosynthesis.II	Pathway	NA	NA	Oleic acid	Fatty Acyls	T	0.270316	0.451501	0.000242952	0.0455346
purine ribonucleosides degradation	ARGSYN.PWY..L.arginine.biosynthesis.I..via.L.ornithine.	Pathway	NA	NA	Oleic acid	Fatty Acyls	T	0.276431	0.618891	0.000167062	0.0352732
superpathway of L-aspartate and L-asparagine biosynthesis	PWY.6317..D.galactose.degradation.I..Leloir.pathway.	Pathway	NA	NA	Oleic acid	Fatty Acyls	T	0.284813	0.977717	0.000153805	0.0331217
glycogen biosynthesis I (from ADP-D-Glucose)	PWY0.1296..purine.ribonucleosides.degradation	Pathway	NA	NA	Oleic acid	Fatty Acyls	T	0.314075	0.676602	3.03e-05	0.00961704
tetrapyrrole biosynthesis I (from glutamate)	PWY.7328..superpathway.of.UDP.glucose.derived.O.antigen.building.blocks.biosynthesis	Pathway	NA	NA	Dopamine	Others	T	-0.261513	0.244377	0.000258489	0.0473229
superpathway of UDP-glucose-derived O-antigen building blocks biosynthesis	PWY66.391..fatty.acid..beta..oxidation.VI..mammalian.peroxisome.	Pathway	NA	NA	Caffeine	Others	T	0.323679	2.68624	2.15e-06	0.00101432
molybdopterin biosynthesis	PWY.5677..succinate.fermentation.to.butanoate	Pathway	NA	NA	Caffeine	Others	T	0.298926	9.43346	1.35e-05	0.00492028
stachyose degradation	GOLPDLCAT.PWY..superpathway.of.glycerol.degradation.to.1.3.propanediol	Pathway	NA	NA	Caffeine	Others	T	0.260688	2.76103	9.15e-05	0.0227844
L-alanine degradation V (oxidative Stickland reaction)	PWY.6317..D.galactose.degradation.I..Leloir.pathway.	Pathway	NA	NA	5-Phenylvaleric acid	Fatty Acyls		0.303383	0.0767921	3.92e-05	0.0118639
L-ascorbate biosynthesis VIII (engineered pathway)	PWY.6527..stachyose.degradation	Pathway	NA	NA	5-Phenylvaleric acid	Fatty Acyls		0.304389	0.0711677	4.93e-05	0.0141249
glycogen biosynthesis I (from ADP-D-Glucose)	PWY.6823..molybdopterin.biosynthesis	Pathway	NA	NA	Ophthalmic acid	Amino acids, peptides, and analogues		0.301143	0.114206	4.02e-05	0.0120929
biotin biosynthesis II	PWY.7165..L.ascorbate.biosynthesis.VIII..engineered.pathway.	Pathway	NA	NA	3,5-Dimethoxybenzoic acid	Benzene and substituted derivatives		0.359403	5.16987	2.01e-07	0.000118
pyruvate fermentation to propanoate II (acrylate pathway)	METH.ACETATE.PWY..methanogenesis.from.acetate	Pathway	NA	NA	12-Hydroxydodecanoic acid	Hydroxy acids and derivatives		0.304961	3.33679	1.3e-05	0.00476072
Veillonella_parvula:278791		SNP	NA	NA	L-Aspartic acid	Amino acids, peptides, and analogues	T	0.281117	3.7e-05	0.000193443	0.0388451
Veillonella_parvula:1107749		SNP	NA	NA	L-Aspartic acid	Amino acids, peptides, and analogues	T	0.293915	3.68e-05	9.68e-05	0.0237691
Veillonella_parvula:1109070		SNP	Leucyl-tRNA synthetase (EC 6.1.1.4)	6.1.1.4	L-Aspartic acid	Amino acids, peptides, and analogues	T	0.29754	3.72e-05	8.11e-05	0.0206872
Veillonella_parvula:1450264		SNP	NA	NA	L-Aspartic acid	Amino acids, peptides, and analogues	T	0.286776	3.74e-05	0.000176678	0.0366133
Veillonella_parvula:1450276		SNP	NA	NA	L-Aspartic acid	Amino acids, peptides, and analogues	T	0.28493	3.71e-05	0.000172315	0.0360853
Ruthenibacterium_lactatiformans:71451		SNP	Leucyl-tRNA synthetase (EC 6.1.1.4)	6.1.1.4	D-Glutamine	Amino acids, peptides, and analogues	T	0.288448	9.18e-05	8.41e-05	0.0213032
Ruthenibacterium_lactatiformans:61		SNP	NA	NA	D-Glutamine	Amino acids, peptides, and analogues	T	0.267612	9.03e-05	0.000159932	0.0341543
Anaerostipes_hadrus:627112		SNP	NA	NA	D-Glutamine	Amino acids, peptides, and analogues	T	0.274901	9.08e-05	0.000101988	0.0247116
Anaerostipes_hadrus:627110		SNP	NA	NA	D-Glutamine	Amino acids, peptides, and analogues	T	0.292239	8.82e-05	2.48e-05	0.00814511
Anaerostipes_hadrus:627110		SNP	NA	NA	L-Serine	Amino acids, peptides, and analogues	T	0.279396	6.59e-05	4.59e-05	0.0133552
Alistipes_putredinis:771464		SNP	NA	NA	L-Glutamine	Amino acids, peptides, and analogues	T	-0.294856	7.17e-05	6.04e-05	0.016584
Alistipes_putredinis:771465		SNP	NA	NA	L-Glutamine	Amino acids, peptides, and analogues	T	-0.283943	7.15e-05	0.000107176	0.0255483
Veillonella_parvula:1787415		SNP	NA	NA	Dopamine	Others	T	-0.271685	2.52e-05	0.000213128	0.0415818
Veillonella_parvula:1787382		SNP	NA	NA	Dopamine	Others	T	-0.279841	2.51e-05	0.000138365	0.0307319
Veillonella_parvula:1787368		SNP	NA	NA	Dopamine	Others	T	-0.267391	2.49e-05	0.000234406	0.0446578
Alistipes_putredinis:771465		SNP	NA	NA	6-Hydroxymelatonin	Indoles and derivatives	T	-0.25846	2.04e-05	0.000184967	0.0376964
Alistipes_putredinis:771540		SNP	NA	NA	6-Hydroxymelatonin	Indoles and derivatives	T	-0.264048	2.04e-05	0.000116376	0.0270482
Alistipes_putredinis:771464		SNP	NA	NA	6-Hydroxymelatonin	Indoles and derivatives	T	-0.286792	2.03e-05	3.35e-05	0.0103956
Ruthenibacterium_lactatiformans:41106		SNP	NA	NA	Caffeine	Others	T	0.268655	7.66e-05	9.28e-05	0.0230033
Ruthenibacterium_lactatiformans:112127		SNP	V-type ATP synthase subunit B (EC 3.6.3.14)	3.6.3.14	Valine	Amino acids, peptides, and analogues	T	0.256806	8.69e-05	0.000194142	0.0389094
Alistipes_putredinis:771464		SNP	NA	NA	Valine	Amino acids, peptides, and analogues	T	-0.279642	8.95e-05	7.42e-05	0.0193242
Alistipes_putredinis:771465		SNP	NA	NA	Valine	Amino acids, peptides, and analogues	T	-0.265583	8.94e-05	0.00016191	0.0345409
Ruthenibacterium_lactatiformans:35553		SNP	Acetaldehyde dehydrogenase (EC 1.2.1.10) / Alcohol dehydrogenase (EC 1.1.1.1)	1.1.1.1	Valine	Amino acids, peptides, and analogues	T	0.262653	9e-05	0.000224206	0.0430834
Ruthenibacterium_lactatiformans:25983		SNP	NA	NA	Valine	Amino acids, peptides, and analogues	T	0.29063	8.91e-05	4.1e-05	0.012244
Ruthenibacterium_lactatiformans:199		SNP	NA	NA	LysoPA(i-12:0/0:0)	Glycerophospholipids		-0.266309	0.000414382	7.76e-05	0.0200157
Ruthenibacterium_lactatiformans:7514		SNP	NA	2.7.13.3	LysoPA(i-12:0/0:0)	Glycerophospholipids		-0.264368	0.000412912	9.23e-05	0.0229354
Ruthenibacterium_lactatiformans:685		SNP	NA	NA	LysoPA(i-12:0/0:0)	Glycerophospholipids		-0.277649	0.000411116	3.6e-05	0.0109882
Ruthenibacterium_lactatiformans:82854		SNP	NA	NA	LysoPA(i-12:0/0:0)	Glycerophospholipids		-0.260789	0.000413111	0.000102644	0.0247826
Ruthenibacterium_lactatiformans:179958		SNP	NA	NA	LysoPA(i-12:0/0:0)	Glycerophospholipids		-0.271906	0.00041346	6.02e-05	0.0165655
Veillonella_parvula:2031690		SNP	beta-N-acetylglucosaminidase (EC 3.2.1.52)	3.2.1.52	alpha-Hydroxypyruvate acid	Hydroxy acids and derivatives		0.261693	3.35e-05	0.000213427	0.0415964
Ruthenibacterium_lactatiformans:233195		SNP	NA	NA	mono-Methylglutarate	Fatty Acyls		0.292112	1.66e-05	3.94e-05	0.0118867
Ruthenibacterium_lactatiformans:78147		SNP	NA	NA	mono-Methylglutarate	Fatty Acyls		0.28076	1.65e-05	6.31e-05	0.0171035
Blautia_wexlerae:1354244		SNP	NA	NA	LysoPE(17:1)	Glycerophospholipids		-0.268782	7.51e-05	0.000166197	0.0351631
Ruthenibacterium_lactatiformans:91347		SNP	NA	NA	LysoPS(16:0)	Glycerophospholipids		-0.307781	2.86e-05	2.78e-05	0.00896951
Ruthenibacterium_lactatiformans:91349		SNP	NA	NA	LysoPS(16:0)	Glycerophospholipids		-0.307781	2.86e-05	2.78e-05	0.00896951
Blautia_wexlerae:2450808		SNP	NA	NA	LysoPE(20:4)	Glycerophospholipids		-0.357559	1.45e-05	5.81e-07	0.000313571
Ruthenibacterium_lactatiformans:42643		SNP	NA	NA	trans-3-Hydroxycotinine	Others		0.26946	2.83e-05	0.000231641	0.0442636
Ruthenibacterium_lactatiformans:38091		SNP	NA	NA	Leucylvaline	Amino acids, peptides, and analogues		0.264749	4.14e-05	0.000242704	0.0455346
Ruthenibacterium_lactatiformans:148073		SNP	Holo-[acyl-carrier-protein] synthase (EC 2.7.8.7)	2.7.8.7	Leucylvaline	Amino acids, peptides, and analogues		0.270945	4.12e-05	0.000182016	0.0372801
Ruthenibacterium_lactatiformans:57892		SNP	NA	NA	Leucylvaline	Amino acids, peptides, and analogues		0.266509	4.12e-05	0.00023035	0.0440892
Ruthenibacterium_lactatiformans:6609		SNP	NA	NA	Leucylvaline	Amino acids, peptides, and analogues		0.289973	4.08e-05	5.37e-05	0.0151559
Veillonella_parvula:615576		SNP	NA	NA	2-Aminocaprylic acid	Amino acids, peptides, and analogues		-0.280844	0.00155147	0.000121096	0.0278611
Ruthenibacterium_lactatiformans:850		SNP	NA	NA	LysoPA(i-12:0/0:0)	Glycerophospholipids		-0.291982	0.000410768	1.51e-05	0.00536827
Ruthenibacterium_lactatiformans:854		SNP	NA	NA	LysoPA(i-12:0/0:0)	Glycerophospholipids		-0.291982	0.000410768	1.51e-05	0.00536827
Ruthenibacterium_lactatiformans:2658		SNP	NA	NA	LysoPA(i-12:0/0:0)	Glycerophospholipids		-0.295016	0.000422427	1.83e-05	0.00636548
Ruthenibacterium_lactatiformans:88214		SNP	NA	NA	LysoPA(i-12:0/0:0)	Glycerophospholipids		-0.294488	0.000415544	1.64e-05	0.00576315
Ruthenibacterium_lactatiformans:165538		SNP	NA	NA	LysoPA(i-12:0/0:0)	Glycerophospholipids		-0.267122	0.000418452	7.89e-05	0.0202883
Ruthenibacterium_lactatiformans:53730		SNP	NA	NA	LysoPA(i-12:0/0:0)	Glycerophospholipids		-0.31431	0.000408802	2.75e-06	0.00123669
Alistipes_putredinis:771464		SNP	NA	NA	Ala-Phe	Amino acids, peptides, and analogues		-0.272391	4.68e-05	7.94e-05	0.0203979
Alistipes_putredinis:771465		SNP	NA	NA	Ala-Phe	Amino acids, peptides, and analogues		-0.252092	4.68e-05	0.000254874	0.0471081
Ruthenibacterium_lactatiformans:362438		SNP	NA	NA	LysoPA(i-12:0/0:0)	Glycerophospholipids		-0.298502	0.000425645	1.36e-05	0.00492775
Ruthenibacterium_lactatiformans:108725		SNP	NA	NA	LysoPA(i-12:0/0:0)	Glycerophospholipids		-0.256296	0.000414968	0.000145248	0.0319495
Ruthenibacterium_lactatiformans:55863		SNP	NA	NA	LysoPA(i-12:0/0:0)	Glycerophospholipids		-0.252961	0.000418731	0.000189552	0.0384398
Ruthenibacterium_lactatiformans:12366		SNP	NA	NA	LysoPA(i-12:0/0:0)	Glycerophospholipids		-0.275252	0.000429977	8.55e-05	0.0216456
Ruthenibacterium_lactatiformans:48862		SNP	NA	3.6.3.12	LysoPA(i-12:0/0:0)	Glycerophospholipids		-0.261335	0.000414315	0.000112976	0.0263979
Ruthenibacterium_lactatiformans:48866		SNP	NA	NA	LysoPA(i-12:0/0:0)	Glycerophospholipids		-0.248387	0.000413574	0.00023526	0.044664
Ruthenibacterium_lactatiformans:106067		SNP	Inositol-1-monophosphatase (EC 3.1.3.25)	3.1.3.25	LysoPA(i-12:0/0:0)	Glycerophospholipids		-0.25278	0.000414191	0.000188233	0.0382859
Ruthenibacterium_lactatiformans:4113		SNP	NA	NA	LysoPA(i-12:0/0:0)	Glycerophospholipids		-0.248445	0.000418527	0.000274986	0.0492448
Ruthenibacterium_lactatiformans:24255		SNP	DNA polymerase IV (EC 2.7.7.7)	2.7.7.7	LysoPA(i-12:0/0:0)	Glycerophospholipids		-0.262598	0.000419828	0.000118142	0.027304
Ruthenibacterium_lactatiformans:45998		SNP	NA	NA	LysoPA(i-12:0/0:0)	Glycerophospholipids		-0.258017	0.000417954	0.000155788	0.0334096
Ruthenibacterium_lactatiformans:46058		SNP	NA	NA	LysoPA(i-12:0/0:0)	Glycerophospholipids		-0.282639	0.000417665	3.07e-05	0.00969951
Ruthenibacterium_lactatiformans:31596		SNP	Nicotinate-nucleotide--dimethylbenzimidazole phosphoribosyltransferase (EC 2.4.2.21)	2.4.2.21	LysoPA(i-12:0/0:0)	Glycerophospholipids		-0.253953	0.000412817	0.00016821	0.0354427
Ruthenibacterium_lactatiformans:54251		SNP	NA	NA	LysoPA(i-12:0/0:0)	Glycerophospholipids		-0.275381	0.000418976	5.4e-05	0.0151743
Ruthenibacterium_lactatiformans:35519		SNP	NA	NA	LysoPA(i-12:0/0:0)	Glycerophospholipids		-0.282957	0.000415158	3.3e-05	0.0102679
Ruthenibacterium_lactatiformans:106072		SNP	NA	3.4.17.13	LysoPA(i-12:0/0:0)	Glycerophospholipids		-0.265046	0.000413385	9e-05	0.0225545
Ruthenibacterium_lactatiformans:143264		SNP	4-hydroxy-tetrahydrodipicolinate synthase (EC 4.3.3.7)	4.3.3.7	LysoPA(i-12:0/0:0)	Glycerophospholipids		-0.252116	0.000414105	0.000191961	0.0386609
Ruthenibacterium_lactatiformans:200481		SNP	L-serine dehydratase, alpha subunit (EC 4.3.1.17)	4.3.1.17	LysoPA(i-12:0/0:0)	Glycerophospholipids		-0.255383	0.000432604	0.000245258	0.0458813
Ruthenibacterium_lactatiformans:212354		SNP	NA	NA	LysoPA(i-12:0/0:0)	Glycerophospholipids		-0.252103	0.000421939	0.000217048	0.0420625
Ruthenibacterium_lactatiformans:10496		SNP	DNA polymerase III polC-type (EC 2.7.7.7)	2.7.7.7	LysoPA(i-12:0/0:0)	Glycerophospholipids		-0.289484	0.000411037	1.64e-05	0.00576882
Ruthenibacterium_lactatiformans:58353		SNP	UDP-N-acetylglucosamine 1-carboxyvinyltransferase (EC 2.5.1.7)	2.5.1.7	LysoPA(i-12:0/0:0)	Glycerophospholipids		-0.277762	0.000414798	3.86e-05	0.0117445
Ruthenibacterium_lactatiformans:143513		SNP	4-hydroxy-tetrahydrodipicolinate synthase (EC 4.3.3.7)	4.3.3.7	LysoPA(i-12:0/0:0)	Glycerophospholipids		-0.262728	0.00041295	0.000101081	0.0245787
Ruthenibacterium_lactatiformans:143675		SNP	4-hydroxy-tetrahydrodipicolinate synthase (EC 4.3.3.7)	4.3.3.7	LysoPA(i-12:0/0:0)	Glycerophospholipids		-0.249734	0.000416766	0.000242827	0.0455346
Ruthenibacterium_lactatiformans:245639		SNP	NAD synthetase (EC 6.3.1.5) / Glutamine amidotransferase chain of NAD synthetase	6.3.1.5	LysoPA(i-12:0/0:0)	Glycerophospholipids		-0.266952	0.000412704	7.76e-05	0.0200157
Ruthenibacterium_lactatiformans:29190		SNP	NA	NA	LysoPA(i-12:0/0:0)	Glycerophospholipids		-0.25568	0.000413567	0.000147509	0.0322394
Ruthenibacterium_lactatiformans:29196		SNP	NA	NA	LysoPA(i-12:0/0:0)	Glycerophospholipids		-0.247099	0.000415477	0.000249208	0.0462092
Ruthenibacterium_lactatiformans:29197		SNP	NA	NA	LysoPA(i-12:0/0:0)	Glycerophospholipids		-0.248513	0.000417887	0.000256525	0.0472351
Ruthenibacterium_lactatiformans:49091		SNP	NA	NA	LysoPA(i-12:0/0:0)	Glycerophospholipids		-0.255791	0.000409593	0.000133306	0.0300308
Ruthenibacterium_lactatiformans:27443		SNP	NA	NA	LysoPA(i-12:0/0:0)	Glycerophospholipids		-0.260477	0.000415897	0.000124543	0.0284312
Ruthenibacterium_lactatiformans:10408		SNP	DNA polymerase III polC-type (EC 2.7.7.7)	2.7.7.7	LysoPA(i-12:0/0:0)	Glycerophospholipids		-0.267169	0.00041813	9.06e-05	0.0225942
Ruthenibacterium_lactatiformans:24851		SNP	NA	NA	LysoPA(i-12:0/0:0)	Glycerophospholipids		-0.265648	0.000410142	7.4e-05	0.0193
Ruthenibacterium_lactatiformans:24869		SNP	NA	NA	LysoPA(i-12:0/0:0)	Glycerophospholipids		-0.265648	0.000410142	7.4e-05	0.0193
Ruthenibacterium_lactatiformans:21474		SNP	NA	NA	LysoPA(i-12:0/0:0)	Glycerophospholipids		-0.253675	0.000431668	0.000254706	0.0471081
Ruthenibacterium_lactatiformans:4354		SNP	5,10-methylenetetrahydrofolate reductase (EC 1.5.1.20)	1.5.1.20	LysoPA(i-12:0/0:0)	Glycerophospholipids		-0.252345	0.000417321	0.000215268	0.0417964
Ruthenibacterium_lactatiformans:92		SNP	NA	NA	LysoPA(i-12:0/0:0)	Glycerophospholipids		-0.253979	0.000415313	0.000183236	0.0374926
Ruthenibacterium_lactatiformans:14573		SNP	NA	NA	LysoPA(i-12:0/0:0)	Glycerophospholipids		-0.263207	0.000414298	0.000101217	0.0245828
Ruthenibacterium_lactatiformans:180578		SNP	Fructose-bisphosphate aldolase class II (EC 4.1.2.13)	4.1.2.13	LysoPA(i-12:0/0:0)	Glycerophospholipids		-0.254466	0.000418144	0.000193145	0.0388233
Ruthenibacterium_lactatiformans:16680		SNP	NA	NA	LysoPA(i-12:0/0:0)	Glycerophospholipids		-0.257643	0.000408946	0.00011812	0.027304
Ruthenibacterium_lactatiformans:33285		SNP	UDP-N-acetylmuramoyl-L-alanine--D-glutamate ligase (EC 6.3.2.9)	6.3.2.9	LysoPA(i-12:0/0:0)	Glycerophospholipids		-0.251562	0.000415534	0.000204484	0.0403516
Ruthenibacterium_lactatiformans:119709		SNP	NA	NA	LysoPA(i-12:0/0:0)	Glycerophospholipids		-0.26378	0.000416277	9.68e-05	0.0237691
Ruthenibacterium_lactatiformans:120161		SNP	NA	NA	LysoPA(i-12:0/0:0)	Glycerophospholipids		-0.258948	0.000412836	0.000121765	0.0279838
Ruthenibacterium_lactatiformans:12318		SNP	NA	NA	LysoPA(i-12:0/0:0)	Glycerophospholipids		-0.261678	0.000415975	0.000108316	0.0256605
Ruthenibacterium_lactatiformans:316191		SNP	NA	NA	LysoPA(i-12:0/0:0)	Glycerophospholipids		-0.249103	0.000422688	0.000262736	0.0478019
Ruthenibacterium_lactatiformans:38990		SNP	Argininosuccinate synthase (EC 6.3.4.5)	6.3.4.5	LysoPA(i-12:0/0:0)	Glycerophospholipids		-0.280033	0.000428479	5.8e-05	0.0161111
Ruthenibacterium_lactatiformans:42744		SNP	NA	NA	LysoPA(i-12:0/0:0)	Glycerophospholipids		-0.247563	0.000420868	0.00028034	0.0499418
Ruthenibacterium_lactatiformans:77936		SNP	NA	NA	LysoPA(i-12:0/0:0)	Glycerophospholipids		-0.253702	0.000415433	0.000162106	0.0345468
Ruthenibacterium_lactatiformans:142735		SNP	N-acetylglucosamine-1-phosphate uridyltransferase (EC 2.7.7.23) / Glucosamine-1-phosphate N-acetyltransferase (EC 2.3.1.157)	2.3.1.157	LysoPA(i-12:0/0:0)	Glycerophospholipids		-0.25925	0.000420583	0.000138295	0.0307319
Ruthenibacterium_lactatiformans:356095		SNP	NA	NA	LysoPA(i-12:0/0:0)	Glycerophospholipids		-0.26004	0.000411314	0.000106753	0.0255345
Ruthenibacterium_lactatiformans:150950		SNP	Phosphoribosylamine--glycine ligase (EC 6.3.4.13)	6.3.4.13	LysoPA(i-12:0/0:0)	Glycerophospholipids		-0.270439	0.000418409	5.72e-05	0.0159419
Ruthenibacterium_lactatiformans:53985		SNP	NA	NA	LysoPA(i-12:0/0:0)	Glycerophospholipids		-0.257044	0.000412014	0.000136024	0.030509
Ruthenibacterium_lactatiformans:70468		SNP	NA	3.6.3.17	LysoPA(i-12:0/0:0)	Glycerophospholipids		-0.270048	0.000423999	6.26e-05	0.0170141
Ruthenibacterium_lactatiformans:122866		SNP	NA	NA	LysoPA(i-12:0/0:0)	Glycerophospholipids		-0.262454	0.000422255	0.00013799	0.0307151
Ruthenibacterium_lactatiformans:155248		SNP	beta-N-acetylglucosaminidase (EC 3.2.1.52)	3.2.1.52	LysoPA(i-12:0/0:0)	Glycerophospholipids		-0.263451	0.000411332	9e-05	0.0225545
Ruthenibacterium_lactatiformans:336957		SNP	NA	NA	LysoPA(i-12:0/0:0)	Glycerophospholipids		-0.263295	0.000415442	0.000105948	0.0254308
Ruthenibacterium_lactatiformans:341363		SNP	NA	NA	LysoPA(i-12:0/0:0)	Glycerophospholipids		-0.258618	0.00042252	0.000179852	0.0369844
Ruthenibacterium_lactatiformans:7123		SNP	NA	NA	LysoPA(i-12:0/0:0)	Glycerophospholipids		-0.267068	0.000422203	8.36e-05	0.021246
Ruthenibacterium_lactatiformans:25352		SNP	NA	NA	LysoPA(i-12:0/0:0)	Glycerophospholipids		-0.263732	0.000424305	0.000109777	0.025777
Ruthenibacterium_lactatiformans:4251		SNP	5,10-methylenetetrahydrofolate reductase (EC 1.5.1.20)	1.5.1.20	LysoPA(i-12:0/0:0)	Glycerophospholipids		-0.279073	0.000407351	2.85e-05	0.00916913
Ruthenibacterium_lactatiformans:182678		SNP	NA	NA	LysoPA(i-12:0/0:0)	Glycerophospholipids		-0.256488	0.000420797	0.000163116	0.0346574
Ruthenibacterium_lactatiformans:182		SNP	NA	NA	LysoPA(i-12:0/0:0)	Glycerophospholipids		-0.248255	0.000418488	0.000271333	0.0488463
Ruthenibacterium_lactatiformans:179814		SNP	NA	NA	LysoPA(i-12:0/0:0)	Glycerophospholipids		-0.28759	0.00041437	2.15e-05	0.00727214
Ruthenibacterium_lactatiformans:50224		SNP	NA	NA	LysoPA(i-12:0/0:0)	Glycerophospholipids		-0.262117	0.00041855	0.000126977	0.028856
Ruthenibacterium_lactatiformans:42932		SNP	NA	NA	LysoPA(i-12:0/0:0)	Glycerophospholipids		-0.262716	0.00042132	0.000123797	0.0282924
Ruthenibacterium_lactatiformans:77156		SNP	NA	NA	LysoPA(i-12:0/0:0)	Glycerophospholipids		-0.255503	0.000413528	0.000152376	0.0329523
Ruthenibacterium_lactatiformans:6250		SNP	NA	NA	LysoPA(i-12:0/0:0)	Glycerophospholipids		-0.254701	0.000413668	0.000158595	0.0339042
Ruthenibacterium_lactatiformans:154233		SNP	beta-N-acetylglucosaminidase (EC 3.2.1.52)	3.2.1.52	LysoPA(i-12:0/0:0)	Glycerophospholipids		-0.255121	0.000422091	0.000184228	0.0376204
Ruthenibacterium_lactatiformans:24091		SNP	NA	NA	LysoPA(i-12:0/0:0)	Glycerophospholipids		-0.267326	0.000410704	7.11e-05	0.0187756
Ruthenibacterium_lactatiformans:146962		SNP	Phosphoribosylformylglycinamidine cyclo-ligase (EC 6.3.3.1)	6.3.3.1	LysoPA(i-12:0/0:0)	Glycerophospholipids		-0.290728	0.000413582	1.84e-05	0.00637806
Ruthenibacterium_lactatiformans:156410		SNP	NA	NA	LysoPA(i-12:0/0:0)	Glycerophospholipids		-0.286446	0.000412816	2.06e-05	0.00706817
Ruthenibacterium_lactatiformans:1917		SNP	NA	NA	LysoPA(i-12:0/0:0)	Glycerophospholipids		-0.255901	0.000428467	0.000255021	0.0471081
Ruthenibacterium_lactatiformans:58206		SNP	NA	NA	LysoPA(i-12:0/0:0)	Glycerophospholipids		-0.247499	0.0004165	0.000273915	0.0491417
Ruthenibacterium_lactatiformans:37778		SNP	NA	NA	LysoPA(i-12:0/0:0)	Glycerophospholipids		-0.260913	0.000420093	0.000107686	0.0256084
Ruthenibacterium_lactatiformans:40660		SNP	NA	NA	LysoPA(i-12:0/0:0)	Glycerophospholipids		-0.281098	0.000409714	2.69e-05	0.00875206
Ruthenibacterium_lactatiformans:95958		SNP	NA	NA	LysoPA(i-12:0/0:0)	Glycerophospholipids		-0.25019	0.000418688	0.00024767	0.0460404
Ruthenibacterium_lactatiformans:107161		SNP	NA	NA	LysoPA(i-12:0/0:0)	Glycerophospholipids		-0.31821	0.000409443	2.18e-06	0.00102014
Ruthenibacterium_lactatiformans:38540		SNP	NA	3.5.3.18	LysoPA(i-12:0/0:0)	Glycerophospholipids		-0.248997	0.000413255	0.000222383	0.0428534
Ruthenibacterium_lactatiformans:23650		SNP	NA	NA	LysoPA(i-12:0/0:0)	Glycerophospholipids		-0.265421	0.000410958	7.99e-05	0.020507
Ruthenibacterium_lactatiformans:42176		SNP	NA	NA	LysoPA(i-12:0/0:0)	Glycerophospholipids		-0.248254	0.000419418	0.000276821	0.0494871
Ruthenibacterium_lactatiformans:10093		SNP	DNA polymerase III polC-type (EC 2.7.7.7)	2.7.7.7	LysoPA(i-12:0/0:0)	Glycerophospholipids		-0.249533	0.000413915	0.000216962	0.0420625
Ruthenibacterium_lactatiformans:77936		SNP	NA	NA	Ala-Ile	Amino acids, peptides, and analogues		0.250695	0.000182326	0.000248967	0.0462092
Ruthenibacterium_lactatiformans:71729		SNP	S-adenosylmethionine synthetase (EC 2.5.1.6)	2.5.1.6	Ala-Ile	Amino acids, peptides, and analogues		0.259097	0.000184852	0.000218512	0.0422664
Ruthenibacterium_lactatiformans:25148		SNP	4-carboxymuconolactone decarboxylase (EC 4.1.1.44)	4.1.1.44	LysoPA(i-12:0/0:0)	Glycerophospholipids		-0.259198	0.000415819	0.000132205	0.0298153
Ruthenibacterium_lactatiformans:168270		SNP	NA	2.1.1.63	LysoPA(i-12:0/0:0)	Glycerophospholipids		-0.259539	0.000417404	0.000129169	0.0292271
Ruthenibacterium_lactatiformans:58021		SNP	NA	NA	LysoPA(i-12:0/0:0)	Glycerophospholipids		-0.257	0.000416349	0.000158326	0.033882
Ruthenibacterium_lactatiformans:59386		SNP	NA	NA	LysoPA(i-12:0/0:0)	Glycerophospholipids		-0.251556	0.000419593	0.000241121	0.0455239
Ruthenibacterium_lactatiformans:163341		SNP	Cysteine desulfurase (EC 2.8.1.7)	2.8.1.7	LysoPA(i-12:0/0:0)	Glycerophospholipids		-0.251724	0.000415778	0.000209158	0.0410832
Ruthenibacterium_lactatiformans:186252		SNP	NA	NA	LysoPA(i-12:0/0:0)	Glycerophospholipids		-0.263196	0.000418059	0.000118693	0.0273697
Ruthenibacterium_lactatiformans:186435		SNP	NA	NA	LysoPA(i-12:0/0:0)	Glycerophospholipids		-0.24845	0.000417926	0.000263528	0.0478611
Ruthenibacterium_lactatiformans:205997		SNP	NA	NA	LysoPA(i-12:0/0:0)	Glycerophospholipids		-0.277002	0.000423182	4.96e-05	0.014194
Ruthenibacterium_lactatiformans:206001		SNP	NA	NA	LysoPA(i-12:0/0:0)	Glycerophospholipids		-0.318475	0.000411901	2.44e-06	0.00111894
Ruthenibacterium_lactatiformans:206028		SNP	NA	NA	LysoPA(i-12:0/0:0)	Glycerophospholipids		-0.267077	0.000427889	0.000114579	0.0266606
Ruthenibacterium_lactatiformans:22815		SNP	NA	NA	LysoPA(i-12:0/0:0)	Glycerophospholipids		-0.257054	0.00041764	0.000141374	0.0312649
Ruthenibacterium_lactatiformans:22816		SNP	NA	NA	LysoPA(i-12:0/0:0)	Glycerophospholipids		-0.257054	0.00041764	0.000141374	0.0312649
Ruthenibacterium_lactatiformans:45958		SNP	NA	NA	LysoPA(i-12:0/0:0)	Glycerophospholipids		-0.268049	0.000419945	9.65e-05	0.0237471
Ruthenibacterium_lactatiformans:47788		SNP	Ribulose-phosphate 3-epimerase (EC 5.1.3.1)	5.1.3.1	LysoPA(i-12:0/0:0)	Glycerophospholipids		-0.264887	0.000411754	8.24e-05	0.0209625
Ruthenibacterium_lactatiformans:57929		SNP	NA	NA	LysoPA(i-12:0/0:0)	Glycerophospholipids		-0.275495	0.00041825	4.74e-05	0.0136676
Ruthenibacterium_lactatiformans:57940		SNP	NA	NA	LysoPA(i-12:0/0:0)	Glycerophospholipids		-0.267558	0.000419814	9.79e-05	0.023895
Ruthenibacterium_lactatiformans:65422		SNP	NA	NA	LysoPA(i-12:0/0:0)	Glycerophospholipids		-0.268703	0.000418089	8.69e-05	0.0219666
Ruthenibacterium_lactatiformans:35553		SNP	Acetaldehyde dehydrogenase (EC 1.2.1.10) / Alcohol dehydrogenase (EC 1.1.1.1)	1.1.1.1	LysoPA(i-12:0/0:0)	Glycerophospholipids		-0.265476	0.000423281	0.000121924	0.0279889
Ruthenibacterium_lactatiformans:66544		SNP	NA	NA	LysoPA(i-12:0/0:0)	Glycerophospholipids		-0.272954	0.000422419	7.69e-05	0.0198888
Ruthenibacterium_lactatiformans:61		SNP	NA	NA	LysoPA(i-12:0/0:0)	Glycerophospholipids		-0.278241	0.000423733	4.7e-05	0.0135969
Ruthenibacterium_lactatiformans:51334		SNP	NA	NA	LysoPA(i-12:0/0:0)	Glycerophospholipids		-0.280468	0.000426712	5.6e-05	0.0156923
Ruthenibacterium_lactatiformans:64147		SNP	NA	NA	LysoPA(i-12:0/0:0)	Glycerophospholipids		-0.24978	0.000419793	0.000269093	0.0486137
Ruthenibacterium_lactatiformans:92653		SNP	NA	NA	LysoPA(i-12:0/0:0)	Glycerophospholipids		-0.254186	0.000422816	0.000225653	0.0432805
Ruthenibacterium_lactatiformans:15084		SNP	NA	NA	LysoPA(i-12:0/0:0)	Glycerophospholipids		-0.26382	0.000413046	8.39e-05	0.021277
Ruthenibacterium_lactatiformans:73475		SNP	NA	NA	LysoPA(i-12:0/0:0)	Glycerophospholipids		-0.253374	0.000414903	0.000184943	0.0376964
Ruthenibacterium_lactatiformans:28211		SNP	NA	NA	LysoPA(i-12:0/0:0)	Glycerophospholipids		-0.261098	0.000413265	0.000113268	0.0263979
Ruthenibacterium_lactatiformans:13967		SNP	1,4-alpha-glucan (glycogen) branching enzyme, GH-13-type (EC 2.4.1.18)	2.4.1.18	LysoPA(i-12:0/0:0)	Glycerophospholipids		-0.247647	0.000415647	0.000261449	0.0476522
Ruthenibacterium_lactatiformans:14090		SNP	NA	NA	LysoPA(i-12:0/0:0)	Glycerophospholipids		-0.273975	0.000408813	4.34e-05	0.0127921
Ruthenibacterium_lactatiformans:24621		SNP	NA	NA	Ala-Ile	Amino acids, peptides, and analogues		0.268741	0.000182681	0.000106263	0.0254766
Ruthenibacterium_lactatiformans:143675		SNP	4-hydroxy-tetrahydrodipicolinate synthase (EC 4.3.3.7)	4.3.3.7	Ala-Ile	Amino acids, peptides, and analogues		0.252298	0.000182611	0.000265378	0.0481119
Ruthenibacterium_lactatiformans:206001		SNP	NA	NA	Ala-Ile	Amino acids, peptides, and analogues		0.258022	0.000184338	0.000201236	0.039941
Ruthenibacterium_lactatiformans:2591		SNP	NA	NA	Ala-Val	Amino acids, peptides, and analogues		0.264046	2.95e-05	0.000175547	0.0365165
Ruthenibacterium_lactatiformans:2593		SNP	NA	NA	Ala-Val	Amino acids, peptides, and analogues		0.264046	2.95e-05	0.000175547	0.0365165
Ruthenibacterium_lactatiformans:206080		SNP	NA	NA	LysoPA(i-12:0/0:0)	Glycerophospholipids		-0.29087	0.000420546	2.24e-05	0.00751774
Alistipes_putredinis:771465		SNP	NA	NA	Phe-Ile	Amino acids, peptides, and analogues		-0.313317	2.52e-05	1.55e-05	0.00549702
Alistipes_putredinis:771540		SNP	NA	NA	Phe-Ile	Amino acids, peptides, and analogues		-0.280374	2.56e-05	0.000104927	0.0252449
Ruthenibacterium_lactatiformans:1658		SNP	NA	NA	LysoPA(i-12:0/0:0)	Glycerophospholipids		-0.273672	0.000417661	5.02e-05	0.0142967
Ruthenibacterium_lactatiformans:1668		SNP	NA	NA	LysoPA(i-12:0/0:0)	Glycerophospholipids		-0.27532	0.000417584	5.13e-05	0.0145494
Ruthenibacterium_lactatiformans:628		SNP	NA	NA	LysoPA(i-12:0/0:0)	Glycerophospholipids		-0.252634	0.000423308	0.00025673	0.0472351
Ruthenibacterium_lactatiformans:4937		SNP	NA	NA	LysoPA(i-12:0/0:0)	Glycerophospholipids		-0.277739	0.000426346	5.2e-05	0.0147243
Ruthenibacterium_lactatiformans:13583		SNP	NA	NA	Ala-Ile	Amino acids, peptides, and analogues		0.253242	0.000184376	0.00027983	0.0498945
Alistipes_putredinis:771464		SNP	NA	NA	Phe-Ile	Amino acids, peptides, and analogues		-0.319593	2.53e-05	1.12e-05	0.00424823
Ruthenibacterium_lactatiformans:143369		SNP	NA	NA	Thymine	Others		0.286023	0.000185979	6.87e-05	0.0182532
Ruthenibacterium_lactatiformans:2591		SNP	NA	NA	L-Isoleucyl-L-isoleucine	Amino acids, peptides, and analogues		0.272985	8.51e-05	0.000127617	0.0289078
Ruthenibacterium_lactatiformans:2593		SNP	NA	NA	L-Isoleucyl-L-isoleucine	Amino acids, peptides, and analogues		0.272985	8.51e-05	0.000127617	0.0289078
Ruthenibacterium_lactatiformans:205997		SNP	NA	NA	L-Isoleucyl-L-isoleucine	Amino acids, peptides, and analogues		0.270427	8.56e-05	0.000165722	0.0350988
Ruthenibacterium_lactatiformans:206001		SNP	NA	NA	L-Isoleucyl-L-isoleucine	Amino acids, peptides, and analogues		0.272924	8.45e-05	0.000136588	0.0305907
Ruthenibacterium_lactatiformans:71729		SNP	S-adenosylmethionine synthetase (EC 2.5.1.6)	2.5.1.6	L-Isoleucyl-L-isoleucine	Amino acids, peptides, and analogues		0.267728	8.49e-05	0.000213927	0.0416544
Alistipes_putredinis:771464		SNP	NA	NA	L-Isoleucyl-L-isoleucine	Amino acids, peptides, and analogues		-0.325569	8.38e-05	5.27e-06	0.00218839
Ruthenibacterium_lactatiformans:77936		SNP	NA	NA	L-Isoleucyl-L-isoleucine	Amino acids, peptides, and analogues		0.265582	8.35e-05	0.000166798	0.0352539
Ruthenibacterium_lactatiformans:61		SNP	NA	NA	L-Isoleucyl-L-isoleucine	Amino acids, peptides, and analogues		0.271911	8.57e-05	0.000155843	0.0334096
Alistipes_putredinis:771540		SNP	NA	NA	L-Isoleucyl-L-isoleucine	Amino acids, peptides, and analogues		-0.274199	8.51e-05	0.000116818	0.0271026
Ruthenibacterium_lactatiformans:88214		SNP	NA	NA	L-Isoleucyl-L-isoleucine	Amino acids, peptides, and analogues		0.270111	8.45e-05	0.000178685	0.0368923
Ruthenibacterium_lactatiformans:71451		SNP	Leucyl-tRNA synthetase (EC 6.1.1.4)	6.1.1.4	L-Isoleucyl-L-isoleucine	Amino acids, peptides, and analogues		0.27934	8.75e-05	0.000178619	0.0368923
Alistipes_putredinis:771465		SNP	NA	NA	L-Isoleucyl-L-isoleucine	Amino acids, peptides, and analogues		-0.30388	8.39e-05	2.1e-05	0.00715203
Blautia_wexlerae:1354244		SNP	NA	NA	Trehalose-6-Phosphate	Organooxygen compounds		-0.269032	2.39e-05	0.000167718	0.0353753
Ruthenibacterium_lactatiformans:52954		SNP	NA	NA	4-Hydroxyphenylpyruvic acid	Benzene and substituted derivatives		0.258397	3.56e-05	0.000263879	0.0478824
Ruthenibacterium_lactatiformans:35553		SNP	Acetaldehyde dehydrogenase (EC 1.2.1.10) / Alcohol dehydrogenase (EC 1.1.1.1)	1.1.1.1	Aldosterone	Others		0.276801	0.00131386	0.000222269	0.0428534
Ruthenibacterium_lactatiformans:34003		SNP	NA	NA	Aldosterone	Others		0.292706	0.00132255	0.000105348	0.0253164
Ruthenibacterium_lactatiformans:107536		SNP	NA	NA	Glycyl-L-leucine	Amino acids, peptides, and analogues		0.283322	0.000167257	3.45e-05	0.0105826
Ruthenibacterium_lactatiformans:133253		SNP	beta-glucosidase (EC 3.2.1.21)	3.2.1.21	Glycyl-L-leucine	Amino acids, peptides, and analogues		0.256997	0.000167932	0.000172526	0.0360927
Ruthenibacterium_lactatiformans:223533		SNP	5-formyltetrahydrofolate cyclo-ligase (EC 6.3.3.2)	6.3.3.2	Glycyl-L-leucine	Amino acids, peptides, and analogues		0.253385	0.00016956	0.000241926	0.0455346
Ruthenibacterium_lactatiformans:39866		SNP	NA	NA	Glycyl-L-leucine	Amino acids, peptides, and analogues		0.304252	0.000168656	1.06e-05	0.00403507
Ruthenibacterium_lactatiformans:53590		SNP	Methionyl-tRNA synthetase (EC 6.1.1.10)	6.1.1.10	Glycyl-L-leucine	Amino acids, peptides, and analogues		0.276791	0.000167593	5.15e-05	0.014598
Ruthenibacterium_lactatiformans:31596		SNP	Nicotinate-nucleotide--dimethylbenzimidazole phosphoribosyltransferase (EC 2.4.2.21)	2.4.2.21	Glycyl-L-leucine	Amino acids, peptides, and analogues		0.253188	0.000169084	0.00023501	0.0446578
Ruthenibacterium_lactatiformans:41757		SNP	NA	NA	Glycyl-L-leucine	Amino acids, peptides, and analogues		0.25309	0.000170276	0.00025613	0.0472351
Ruthenibacterium_lactatiformans:106170		SNP	Inositol-1-monophosphatase (EC 3.1.3.25)	3.1.3.25	Glycyl-L-leucine	Amino acids, peptides, and analogues		0.251327	0.000167777	0.000233756	0.044626
Ruthenibacterium_lactatiformans:143264		SNP	4-hydroxy-tetrahydrodipicolinate synthase (EC 4.3.3.7)	4.3.3.7	Glycyl-L-leucine	Amino acids, peptides, and analogues		0.27753	0.000168287	5.32e-05	0.0150528
Ruthenibacterium_lactatiformans:10093		SNP	DNA polymerase III polC-type (EC 2.7.7.7)	2.7.7.7	Glycyl-L-leucine	Amino acids, peptides, and analogues		0.261055	0.000168927	0.000144419	0.0318011
Ruthenibacterium_lactatiformans:25983		SNP	NA	NA	Glycyl-L-leucine	Amino acids, peptides, and analogues		0.266731	0.000172854	0.000151996	0.0329523
Ruthenibacterium_lactatiformans:128043		SNP	NA	NA	Glycyl-L-leucine	Amino acids, peptides, and analogues		0.251457	0.000169868	0.000268827	0.0486084
Ruthenibacterium_lactatiformans:179814		SNP	NA	NA	Glycyl-L-leucine	Amino acids, peptides, and analogues		0.254993	0.000171437	0.000237237	0.0449561
Ruthenibacterium_lactatiformans:106044		SNP	Inositol-1-monophosphatase (EC 3.1.3.25)	3.1.3.25	Glycyl-L-leucine	Amino acids, peptides, and analogues		0.276743	0.000169106	6.16e-05	0.0168376
Ruthenibacterium_lactatiformans:106067		SNP	Inositol-1-monophosphatase (EC 3.1.3.25)	3.1.3.25	Glycyl-L-leucine	Amino acids, peptides, and analogues		0.27618	0.000168429	5.95e-05	0.0164838
Ruthenibacterium_lactatiformans:178981		SNP	NA	NA	Glycyl-L-leucine	Amino acids, peptides, and analogues		0.294233	0.000171135	2.66e-05	0.00868858
Ruthenibacterium_lactatiformans:24621		SNP	NA	NA	Glycyl-L-leucine	Amino acids, peptides, and analogues		0.265192	0.000170779	0.000137792	0.0307042
Ruthenibacterium_lactatiformans:37175		SNP	NA	NA	Glycyl-L-leucine	Amino acids, peptides, and analogues		0.265313	0.000169858	0.000125387	0.0285603
Ruthenibacterium_lactatiformans:84062		SNP	Guanosine-3',5'-bis(diphosphate) 3'-pyrophosphohydrolase (EC 3.1.7.2) / GTP pyrophosphokinase (EC 2.7.6.5), (p)ppGpp synthetase II	2.7.6.5	Glycyl-L-leucine	Amino acids, peptides, and analogues		0.252571	0.000168921	0.000239878	0.0453728
Ruthenibacterium_lactatiformans:97126		SNP	NA	NA	Glycyl-L-leucine	Amino acids, peptides, and analogues		0.278707	0.000169582	5.75e-05	0.0159939
Ruthenibacterium_lactatiformans:129405		SNP	NA	NA	Glycyl-L-leucine	Amino acids, peptides, and analogues		0.252225	0.000170212	0.00025695	0.0472351
Ruthenibacterium_lactatiformans:35553		SNP	Acetaldehyde dehydrogenase (EC 1.2.1.10) / Alcohol dehydrogenase (EC 1.1.1.1)	1.1.1.1	Glycyl-L-leucine	Amino acids, peptides, and analogues		0.281325	0.000172534	6.29e-05	0.0170666
Ruthenibacterium_lactatiformans:61		SNP	NA	NA	Glycyl-L-leucine	Amino acids, peptides, and analogues		0.276406	0.000173657	7.4e-05	0.0193
Ruthenibacterium_lactatiformans:55598		SNP	NA	NA	Glycyl-L-leucine	Amino acids, peptides, and analogues		0.267005	0.000174762	0.000174822	0.0364616
Ruthenibacterium_lactatiformans:161705		SNP	NA	NA	Glycyl-L-leucine	Amino acids, peptides, and analogues		0.251945	0.000169917	0.00026047	0.0475824
Ruthenibacterium_lactatiformans:89042		SNP	NA	NA	Glycyl-L-leucine	Amino acids, peptides, and analogues		0.27468	0.000174367	0.000100553	0.0244795
Ruthenibacterium_lactatiformans:98171		SNP	NA	NA	Glycyl-L-leucine	Amino acids, peptides, and analogues		0.257365	0.000173042	0.0002567	0.0472351
Ruthenibacterium_lactatiformans:206001		SNP	NA	NA	Glycyl-L-leucine	Amino acids, peptides, and analogues		0.312891	0.000169154	5.77e-06	0.00237231
Ruthenibacterium_lactatiformans:16652		SNP	Adenine deaminase (EC 3.5.4.2)	3.5.4.2	Glycyl-L-leucine	Amino acids, peptides, and analogues		0.251429	0.000168361	0.000241424	0.0455346
Ruthenibacterium_lactatiformans:171275		SNP	NA	NA	Glycyl-L-leucine	Amino acids, peptides, and analogues		0.26744	0.000168698	0.000101973	0.0247116
Ruthenibacterium_lactatiformans:93386		SNP	NA	NA	Glycyl-L-leucine	Amino acids, peptides, and analogues		0.256182	0.000172929	0.000222598	0.0428546
Ruthenibacterium_lactatiformans:2591		SNP	NA	NA	Glycyl-L-leucine	Amino acids, peptides, and analogues		0.258667	0.000173295	0.00018979	0.0384398
Ruthenibacterium_lactatiformans:2593		SNP	NA	NA	Glycyl-L-leucine	Amino acids, peptides, and analogues		0.258667	0.000173295	0.00018979	0.0384398
Ruthenibacterium_lactatiformans:77936		SNP	NA	NA	Glycyl-L-leucine	Amino acids, peptides, and analogues		0.279619	0.000168783	4.27e-05	0.0126272
Ruthenibacterium_lactatiformans:188067		SNP	NA	NA	Glycyl-L-leucine	Amino acids, peptides, and analogues		0.271454	0.00017003	8.8e-05	0.0221884
Ruthenibacterium_lactatiformans:189727		SNP	NA	NA	Glycyl-L-leucine	Amino acids, peptides, and analogues		0.273668	0.000172559	7.6e-05	0.0197238
Ruthenibacterium_lactatiformans:12366		SNP	NA	NA	Glycyl-L-leucine	Amino acids, peptides, and analogues		0.264981	0.000176607	0.000213149	0.0415818
Ruthenibacterium_lactatiformans:71729		SNP	S-adenosylmethionine synthetase (EC 2.5.1.6)	2.5.1.6	Glycyl-L-leucine	Amino acids, peptides, and analogues		0.284388	0.000171341	4.88e-05	0.0140234
Ruthenibacterium_lactatiformans:48866		SNP	NA	NA	Glycyl-L-leucine	Amino acids, peptides, and analogues		0.258005	0.000168883	0.000175885	0.0365347
Ruthenibacterium_lactatiformans:2658		SNP	NA	NA	Glycyl-L-leucine	Amino acids, peptides, and analogues		0.263362	0.000174718	0.000189926	0.0384398
Ruthenibacterium_lactatiformans:85831		SNP	NA	NA	Glycyl-L-leucine	Amino acids, peptides, and analogues		0.267845	0.000172328	0.000137133	0.0305907
Ruthenibacterium_lactatiformans:182		SNP	NA	NA	Glycyl-L-leucine	Amino acids, peptides, and analogues		0.256167	0.000170977	0.000225469	0.0432805
Veillonella_parvula:1670		SNP	NA	NA	N-Acetylputrescine	Others		-0.271178	1.94e-05	0.000189382	0.0384398
Veillonella_parvula:799825		SNP	NA	NA	N-Acetylputrescine	Others		-0.27355	1.92e-05	0.000149068	0.0325109
Veillonella_parvula:1041579		SNP	NA	NA	N-Acetylputrescine	Others		-0.289644	1.94e-05	5.97e-05	0.0165053
Veillonella_parvula:1041582		SNP	NA	NA	N-Acetylputrescine	Others		-0.270515	1.94e-05	0.000176554	0.0366133
Veillonella_parvula:363318		SNP	D-alanyl-D-alanine carboxypeptidase (EC 3.4.16.4)	3.4.16.4	N-Acetylputrescine	Others		-0.276813	1.94e-05	0.000137042	0.0305907
Veillonella_parvula:1490728		SNP	N-acetylornithine aminotransferase (EC 2.6.1.11)	2.6.1.11	N-Acetylputrescine	Others		-0.31502	1.89e-05	9.58e-06	0.00369578
Veillonella_parvula:1825959		SNP	NA	NA	N-Acetylputrescine	Others		-0.313427	1.89e-05	1.17e-05	0.00439237
Veillonella_parvula:1927371		SNP	NA	NA	N-Acetylputrescine	Others		-0.284663	1.95e-05	8.04e-05	0.0205452
Veillonella_parvula:1927374		SNP	NA	NA	N-Acetylputrescine	Others		-0.297645	1.92e-05	3.44e-05	0.0105756
Veillonella_parvula:1927383		SNP	NA	NA	N-Acetylputrescine	Others		-0.28266	1.91e-05	7.5e-05	0.0195183
Veillonella_parvula:1959464		SNP	Succinate dehydrogenase flavoprotein subunit (EC 1.3.5.1)	1.3.5.1	N-Acetylputrescine	Others		-0.266623	2.11e-05	0.000263528	0.0478611
Veillonella_parvula:2130313		SNP	NA	NA	N-Acetylputrescine	Others		-0.262717	1.93e-05	0.000270427	0.0487261
Ruthenibacterium_lactatiformans:53859		SNP	Methionyl-tRNA synthetase (EC 6.1.1.10)	6.1.1.10	N-Acetylputrescine	Others		0.298416	1.89e-05	2.66e-05	0.00868853
Ruthenibacterium_lactatiformans:669		SNP	NA	NA	N-Acetylputrescine	Others		0.270456	1.93e-05	0.000196024	0.03921
Ruthenibacterium_lactatiformans:167974		SNP	Glycogen phosphorylase (EC 2.4.1.1)	2.4.1.1	N-Acetylputrescine	Others		0.295288	1.88e-05	3.15e-05	0.00989529
Ruthenibacterium_lactatiformans:628		SNP	NA	NA	N-Acetylputrescine	Others		0.269827	1.95e-05	0.000230178	0.0440892
Ruthenibacterium_lactatiformans:124679		SNP	NA	NA	N-Acetylputrescine	Others		0.280099	1.92e-05	0.000108778	0.025668
Veillonella_parvula:1121197		SNP	NA	3.1.26.4	N-Acetylputrescine	Others		-0.279695	1.92e-05	0.000103332	0.0249196
Ruthenibacterium_lactatiformans:143264		SNP	4-hydroxy-tetrahydrodipicolinate synthase (EC 4.3.3.7)	4.3.3.7	12-Hydroxydodecanoic acid	Hydroxy acids and derivatives		0.265179	0.000149266	0.000266079	0.0481817
Ruthenibacterium_lactatiformans:74527		SNP	NA	3.1.26.5	12-Hydroxydodecanoic acid	Hydroxy acids and derivatives		0.289266	0.000147561	6.2e-05	0.0168876
Enterocloster_bolteae		Species	NA	NA	L-Glutamic acid	Amino acids, peptides, and analogues	T	0.323497	5.87e-05	1.75e-06	0.000852632
Enterocloster_aldenensis		Species	NA	NA	L-Glutamic acid	Amino acids, peptides, and analogues	T	0.351413	0.000186991	1.79e-07	0.000106432
Dorea_sp_AF24_7LB		Species	NA	NA	2-Oxoglutaric acid	Others	T	0.256949	4.59e-05	0.000242562	0.0455346
Veillonella_rogosae		Species	NA	NA	2-Oxoglutaric acid	Others	T	0.369815	2.18e-05	7.99e-08	5.11e-05
Enterocloster_bolteae		Species	NA	NA	L-Aspartic acid	Amino acids, peptides, and analogues	T	0.577264	7.53e-06	4.78e-19	1.56e-15
Enterocloster_aldenensis		Species	NA	NA	L-Aspartic acid	Amino acids, peptides, and analogues	T	0.608242	2.36e-05	1.8e-21	7.54e-18
Flavonifractor_plautii		Species	NA	NA	L-Aspartic acid	Amino acids, peptides, and analogues	T	0.376681	2.06e-05	1.07e-07	6.78e-05
Flavonifractor_plautii		Species	NA	NA	L-Glutamine	Amino acids, peptides, and analogues	T	0.31076	4.1e-05	9.71e-06	0.00373074
Enterocloster_bolteae		Species	NA	NA	L-Glutamine	Amino acids, peptides, and analogues	T	0.487925	1.55e-05	7.92e-14	1.2e-10
Enterocloster_aldenensis		Species	NA	NA	L-Glutamine	Amino acids, peptides, and analogues	T	0.506902	4.95e-05	5.83e-15	1.07e-11
Alistipes_putredinis		Species	NA	NA	L-Glutamine	Amino acids, peptides, and analogues	T	-0.27939	1.04e-05	0.000102641	0.0247826
Parabacteroides_merdae		Species	NA	NA	L-Isoleucine	Amino acids, peptides, and analogues	T	0.259703	9.06e-05	0.000234909	0.0446578
Prevotella_copri_clade_A		Species	NA	NA	Piperidine	Others	T	0.275198	6.05e-05	0.000134012	0.0301566
Alistipes_putredinis		Species	NA	NA	6-Hydroxymelatonin	Indoles and derivatives	T	-0.279863	2.95e-06	3.45e-05	0.0105756
Flavonifractor_plautii		Species	NA	NA	Caffeine	Others	T	0.276719	4.4e-05	3.17e-05	0.00994393
Veillonella_rogosae		Species	NA	NA	N-Acetylaspartylglutamic acid	Amino acids, peptides, and analogues	T	0.337118	2.17e-05	1.16e-06	0.000589792
Blautia_producta		Species	NA	NA	Indole-3-carboxylic acid	Indoles and derivatives	T	0.337414	0.00121042	7.4e-07	0.000390212
TM7_phylum_sp_oral_taxon_352		Species	NA	NA	alpha-Hydroxypyruvate acid	Hydroxy acids and derivatives		0.278876	0.000637849	4.77e-05	0.0137491
Odoribacter_splanchnicus		Species	NA	NA	LysoPE(17:1)	Glycerophospholipids		0.304932	3.65e-05	1.17e-05	0.0043737
Dorea_sp_AF24_7LB		Species	NA	NA	LysoPE(17:1)	Glycerophospholipids		0.4243	0.000112286	1.45e-10	1.47e-07
Prevotella_copri_clade_A		Species	NA	NA	LysoPS(16:0)	Glycerophospholipids		0.316891	1.35e-06	1.13e-05	0.0042661
Prevotella_copri_clade_A		Species	NA	NA	LysoPE(20:4)	Glycerophospholipids		0.265312	5.44e-07	0.000190244	0.0384663
Alistipes_putredinis		Species	NA	NA	2-Aminocaprylic acid	Amino acids, peptides, and analogues		0.28654	0.000223609	6.04e-05	0.016584
Alistipes_putredinis		Species	NA	NA	Ala-Phe	Amino acids, peptides, and analogues		-0.331941	6.63e-06	6.41e-07	0.000341874
Streptococcus_australis		Species	NA	NA	Ala-Phe	Amino acids, peptides, and analogues		0.298088	0.00555836	5.5e-06	0.00227438
Klebsiella_pneumoniae		Species	NA	NA	3,5-Dimethoxybenzoic acid	Benzene and substituted derivatives		0.580953	2.1e-05	2.55e-19	8.71e-16
Klebsiella_variicola		Species	NA	NA	3,5-Dimethoxybenzoic acid	Benzene and substituted derivatives		0.407456	0.00191296	2.93e-09	2.44e-06
Enterocloster_aldenensis		Species	NA	NA	LysoPE(18:1)	Glycerophospholipids		0.44228	0.000157477	8.96e-12	1.02e-08
Enterocloster_bolteae		Species	NA	NA	Phe-Ile	Amino acids, peptides, and analogues		0.327067	6.01e-06	1.29e-06	0.000648011
Enterocloster_aldenensis		Species	NA	NA	Phe-Ile	Amino acids, peptides, and analogues		0.355802	1.92e-05	1.2e-07	7.44e-05
Enterocloster_bolteae		Species	NA	NA	LysoPE(18:1)	Glycerophospholipids		0.409752	4.98e-05	3.69e-10	3.64e-07
Dorea_sp_AF24_7LB		Species	NA	NA	Methyl-3-hydroxybutyric acid	Hydroxy acids and derivatives		0.257403	0.00102575	0.000108003	0.025654
Flavonifractor_plautii		Species	NA	NA	Phe-Ile	Amino acids, peptides, and analogues		0.258219	1.48e-05	0.000242655	0.0455346
Phocaeicola_plebeius		Species	NA	NA	L-Lysine	Amino acids, peptides, and analogues		0.25101	1.29e-05	0.000270048	0.0487006
Paraprevotella_clara		Species	NA	NA	Glycerol 3-Phosphate	Glycerophospholipids		0.385407	6.97e-06	8.81e-09	6.72e-06
Barnesiella_intestinihominis		Species	NA	NA	Glycerol 3-Phosphate	Glycerophospholipids		0.259794	1.21e-05	0.000257434	0.0472562
Alistipes_putredinis		Species	NA	NA	Thymine	Others		0.306245	2.76e-05	1.96e-05	0.00676475
Alistipes_putredinis		Species	NA	NA	Inosine	Others		0.340605	7.87e-06	2.61e-06	0.00118476
Flavonifractor_plautii		Species	NA	NA	L-Citrulline	Amino acids, peptides, and analogues		0.39115	1.79e-05	1.54e-08	1.13e-05
Enterocloster_bolteae		Species	NA	NA	L-Citrulline	Amino acids, peptides, and analogues		0.616689	6.27e-06	2.55e-23	1.38e-19
Enterocloster_aldenensis		Species	NA	NA	L-Citrulline	Amino acids, peptides, and analogues		0.6775	1.88e-05	1.41e-29	1.03e-25
Enterocloster_bolteae		Species	NA	NA	L-Isoleucyl-L-isoleucine	Amino acids, peptides, and analogues		0.263125	2.04e-05	9.01e-05	0.0225545
Alistipes_putredinis		Species	NA	NA	L-Isoleucyl-L-isoleucine	Amino acids, peptides, and analogues		-0.261108	1.24e-05	0.000212172	0.0415095
Enterocloster_aldenensis		Species	NA	NA	L-Isoleucyl-L-isoleucine	Amino acids, peptides, and analogues		0.25454	6.6e-05	0.000155956	0.0334096
TM7_phylum_sp_oral_taxon_352		Species	NA	NA	Mevalonic acid	Fatty Acyls		0.451941	0.000970335	2.72e-11	2.94e-08
Streptococcus_australis		Species	NA	NA	Acrylic acid	Others		0.290272	0.0269308	5.4e-05	0.0151743
Flavonifractor_plautii		Species	NA	NA	Trehalose-6-Phosphate	Organooxygen compounds		0.365439	7.69e-06	1.32e-07	8.12e-05
Enterocloster_aldenensis		Species	NA	NA	Trehalose-6-Phosphate	Organooxygen compounds		0.604156	8.7e-06	2.35e-22	1.07e-18
Enterocloster_bolteae		Species	NA	NA	Trehalose-6-Phosphate	Organooxygen compounds		0.546556	2.85e-06	9.03e-18	2.47e-14
Enterocloster_bolteae		Species	NA	NA	D-Proline	Amino acids, peptides, and analogues		0.410628	8.38e-05	4.85e-10	4.67e-07
Enterocloster_aldenensis		Species	NA	NA	D-Proline	Amino acids, peptides, and analogues		0.428633	0.000267495	6.8e-11	7.16e-08
Phocaeicola_coprophilus		Species	NA	NA	Tretinoin	Others		0.756611	1.67e-05	1.17e-37	1.84e-33
Klebsiella_pneumoniae		Species	NA	NA	Tretinoin	Others		0.271807	1.03e-05	0.000123208	0.028222
Phocaeicola_coprocola		Species	NA	NA	2-Methylhippuric acid	Benzene and substituted derivatives		0.266308	1.04e-06	0.000165376	0.0350617
Faecalicatena_contorta		Species	NA	NA	Methionine	Amino acids, peptides, and analogues		0.261559	0.000272071	3e-05	0.00958984
Intestinibacter_bartlettii		Species	NA	NA	4-Nitrocatechol	Others		0.394292	0.000239909	9.39e-09	7.13e-06
Phocaeicola_coprophilus		Species	NA	NA	LysoPC(20:4)	Glycerophospholipids		0.303187	7.72e-06	1.36e-05	0.00493652
Prevotella_copri_clade_A		Species	NA	NA	LysoPC(20:4)	Glycerophospholipids		0.353675	4.83e-07	6.39e-07	0.000341645
Odoribacter_splanchnicus		Species	NA	NA	Maltol	Others		0.270889	0.000380567	0.000108937	0.025668
dSV:Alistipes_shahii:1064_1090		SV	Outer membrane cobalamin receptor protein	NA	LysoPE(20:4)	Glycerophospholipids		0.287675	1.5e-05	7.14e-05	0.0188223
dSV:Barnesiella_intestinihominis:2370_2372		SV	Retron-type RNA-directed DNA polymerase (EC 2.7.7.49)	2.7.7.49	trans-3-Hydroxycotinine	Others		0.320614	4.49e-05	9.08e-06	0.00353662
dSV:Blautia_wexlerae:672_673		SV	NA	NA	12-Hydroxydodecanoic acid	Hydroxy acids and derivatives		0.275792	0.00015594	0.000169202	0.0355423
dSV:Escherichia_coli:3180_3182.3182_3189.3189_3190		SV	alkaline phosphatase	NA	Acrylic acid	Others		0.271289	0.000340833	0.00022068	0.0426054
dSV:Subdoligranulum sp. 4_3_54A2FAA:1264_1266.1269_1271.1273_1275.1280_1282.1307_1309		SV	hypothetical protein	NA	Glycyl-L-leucine	Amino acids, peptides, and analogues		0.299708	0.000176424	2.03e-05	0.00696391
dSV:Subdoligranulum sp. 4_3_54A2FAA:1661_1665.3064_3066.3066_3068.3068_3071.3071_3073		SV	hypothetical protein	NA	Ala-Ile	Amino acids, peptides, and analogues		0.253724	0.000186852	0.000183857	0.037582
dSV:Subdoligranulum sp. 4_3_54A2FAA:1661_1665.3064_3066.3066_3068.3068_3071.3071_3073		SV	hypothetical protein	NA	LysoPA(i-12:0/0:0)	Glycerophospholipids		-0.2582	0.000425517	0.000107309	0.0255483
dSV:Subdoligranulum sp. 4_3_54A2FAA:1661_1665.3064_3066.3066_3068.3068_3071.3071_3073		SV	hypothetical protein	NA	L-Isoleucyl-L-isoleucine	Amino acids, peptides, and analogues		0.267566	8.56e-05	0.000130442	0.0294501
dSV:Subdoligranulum sp. 4_3_54A2FAA:1661_1665.3064_3066.3066_3068.3068_3071.3071_3073		SV	hypothetical protein	NA	Glycyl-L-leucine	Amino acids, peptides, and analogues		0.304077	0.000171648	6.59e-06	0.00264672
dSV:Subdoligranulum sp. 4_3_54A2FAA:2200_2201		SV	hypothetical protein	NA	Glycyl-L-leucine	Amino acids, peptides, and analogues		0.275411	0.000186376	9.05e-05	0.0225942
dSV:Subdoligranulum sp. 4_3_54A2FAA:255_256.3973_3975		SV	hypothetical protein	NA	mono-Methylglutarate	Fatty Acyls		0.28739	1.92e-05	4.49e-05	0.0131129
dSV:Subdoligranulum sp. 4_3_54A2FAA:255_256.3973_3975		SV	hypothetical protein	NA	Glycyl-L-leucine	Amino acids, peptides, and analogues		0.297839	0.000193994	1.34e-05	0.00489324
dSV:Subdoligranulum sp. 4_3_54A2FAA:268_269.3889_3890		SV	hypothetical protein	NA	mono-Methylglutarate	Fatty Acyls		0.280316	1.94e-05	9.75e-05	0.0238664
dSV:Subdoligranulum sp. 4_3_54A2FAA:268_269.3889_3890		SV	hypothetical protein	NA	L-Isoleucyl-L-isoleucine	Amino acids, peptides, and analogues		0.282598	9.69e-05	8.9e-05	0.0224187
dSV:Subdoligranulum sp. 4_3_54A2FAA:3765_3766		SV	hypothetical protein	NA	Ala-Ile	Amino acids, peptides, and analogues		0.303813	0.000208016	7.74e-06	0.00306707
dSV:Subdoligranulum sp. 4_3_54A2FAA:3765_3766		SV	hypothetical protein	NA	Ala-Val	Amino acids, peptides, and analogues		0.298561	3.32e-05	1.65e-05	0.0057846
dSV:Subdoligranulum sp. 4_3_54A2FAA:3765_3766		SV	hypothetical protein	NA	Glycyl-L-leucine	Amino acids, peptides, and analogues		0.255298	0.000197324	0.000200113	0.0398994
dSV:Subdoligranulum sp. 4_3_54A2FAA:3777_3779.3779_3781.3784_3786		SV	hypothetical protein	NA	Valine	Amino acids, peptides, and analogues	T	0.26556	9.03e-05	0.000109263	0.0256963
dSV:Subdoligranulum sp. 4_3_54A2FAA:3777_3779.3779_3781.3784_3786		SV	hypothetical protein	NA	Ala-Ile	Amino acids, peptides, and analogues		0.265408	0.000186383	9.02e-05	0.0225553
dSV:Subdoligranulum sp. 4_3_54A2FAA:3777_3779.3779_3781.3784_3786		SV	hypothetical protein	NA	L-Isoleucyl-L-isoleucine	Amino acids, peptides, and analogues		0.290778	8.51e-05	3.07e-05	0.00969951
dSV:Subdoligranulum sp. 4_3_54A2FAA:3996_3997		SV	Transposase	NA	Ala-Val	Amino acids, peptides, and analogues		0.25714	3.11e-05	0.000246143	0.0458813
dSV:Subdoligranulum sp. 4_3_54A2FAA:3996_3997		SV	Transposase	NA	Glycyl-L-leucine	Amino acids, peptides, and analogues		0.313383	0.000179081	4.61e-06	0.0019516
dSV:Subdoligranulum sp. 4_3_54A2FAA:643_644		SV	transposase for insertion sequence element IS200	NA	Glycyl-L-leucine	Amino acids, peptides, and analogues		0.286472	0.000184125	4.2e-05	0.0124965
vSV:Alistipes_obesi:2427_2429		SV	NA	NA	Hypoxanthine	Others	T	0.264921	1.59e-05	0.000108346	0.0256605
vSV:Alistipes_shahii:2234_2235.2236_2239		SV	Site-specific recombinase XerD	NA	Hypoxanthine	Others	T	0.317781	3.21e-05	3.58e-06	0.00155904
vSV:Alistipes_shahii:2234_2235.2236_2239		SV	Site-specific recombinase XerD	NA	4-Nitrocatechol	Others		0.305392	3.8e-06	1.6e-05	0.00563352
vSV:Alistipes_shahii:2252_2254.2260_2262.2263_2264		SV	Predicted metal-binding protein	NA	4-Nitrocatechol	Others		0.445288	3.88e-06	6.52e-11	6.93e-08
vSV:Alistipes_shahii:3173_3175.3175_3187.3187_3188		SV	Retron-type reverse transcriptase	NA	Hypoxanthine	Others	T	0.282518	1.03e-05	3.07e-05	0.00969951
vSV:Alistipes_shahii:3352_3355		SV	Group II catalytic intron	NA	Hypoxanthine	Others	T	0.282912	1.01e-05	3.14e-05	0.00989269
vSV:Alistipes_shahii:3598_3599		SV	Signal transduction histidine kinase	NA	Palmitoleic acid	Fatty Acyls	T	0.264094	1.14e-05	0.00014661	0.03218
vSV:Alistipes_shahii:3737_3740		SV	Group II catalytic intron	NA	Hypoxanthine	Others	T	0.281032	4.93e-06	3.28e-05	0.010218
vSV:Alistipes_shahii:384_388		SV	Plasmid stabilization system protein	NA	Hypoxanthine	Others	T	0.277358	1.26e-05	4.44e-05	0.0130194
vSV:Barnesiella_intestinihominis:2353_2359.2361_2370.2372_2409		SV	putative ferric aerobactin receptor	NA	trans-3-Hydroxycotinine	Others		0.311012	3.53e-07	7.11e-06	0.00283492
vSV:Blautia_wexlerae:1333_1337		SV	NA	NA	2,8-Quinolinediol	Others		0.366068	2.1e-05	1.79e-07	0.00010642
vSV:Blautia_wexlerae:1337_1338		SV	NA	NA	Nudifloramide	Others		0.32601	1.14e-06	3.53e-06	0.0015418
vSV:Blautia_wexlerae:1337_1338		SV	NA	NA	2,8-Quinolinediol	Others		0.522468	6.65e-05	6.12e-15	1.1e-11
vSV:Blautia_wexlerae:2079_2081		SV	NA	NA	Valine	Amino acids, peptides, and analogues	T	0.254831	1.35e-06	0.000130176	0.0294226
vSV:Blautia_wexlerae:2079_2081		SV	NA	NA	Hydroxypyruvate	Hydroxy acids and derivatives		0.323576	7.15e-07	2.18e-06	0.00102014
vSV:Blautia_wexlerae:2079_2081		SV	NA	NA	3-Ureidopropionic acid	Others		0.401567	3.83e-07	9.12e-10	8.43e-07
vSV:Blautia_wexlerae:2343_2348		SV	NA	NA	Methionine	Amino acids, peptides, and analogues		0.272711	1.06e-06	1.43e-05	0.00513069
vSV:Blautia_wexlerae:2343_2348		SV	NA	NA	Nudifloramide	Others		0.261611	1.02e-06	0.000220164	0.0425457
vSV:Blautia_wexlerae:2343_2348		SV	NA	NA	2,8-Quinolinediol	Others		0.51048	5.89e-05	2.59e-14	4.25e-11
vSV:Blautia_wexlerae:2659_2660		SV	NA	NA	2-Methylhippuric acid	Benzene and substituted derivatives		0.2963	5.89e-07	1.75e-05	0.00609141
vSV:Blautia_wexlerae:2794_2798		SV	NA	NA	2-Aminocaprylic acid	Amino acids, peptides, and analogues		0.28774	5.88e-05	2.91e-05	0.00935184
vSV:Blautia_wexlerae:3513_3515		SV	NA	NA	2,8-Quinolinediol	Others		0.430912	0.000119471	4.36e-10	4.24e-07
vSV:Blautia_wexlerae:3520_3521		SV	NA	NA	6-Phosphogluconic acid	Organooxygen compounds		0.346577	1.47e-05	7.59e-07	0.000398502
vSV:Clostridium_symbiosum:1388_1389		SV	Beta galactosidase small chain	3.2.1.23	gamma-Glutamylleucine	Amino acids, peptides, and analogues	T	0.32497	1.7e-07	3.04e-06	0.00135081
vSV:Clostridium_symbiosum:1388_1389		SV	Beta galactosidase small chain	3.2.1.23	L-Glutamic acid	Amino acids, peptides, and analogues	T	0.388431	3.42e-06	7.79e-09	6.01e-06
vSV:Clostridium_symbiosum:1388_1389		SV	Beta galactosidase small chain	3.2.1.23	D-Pipecolinic acid	Amino acids, peptides, and analogues		0.26389	2e-06	8.21e-05	0.0208953
vSV:Clostridium_symbiosum:1388_1389		SV	Beta galactosidase small chain	3.2.1.23	Urocanic acid	Others	T	0.559269	2.54e-07	2.17e-18	6.55e-15
vSV:Clostridium_symbiosum:1388_1389		SV	Beta galactosidase small chain	3.2.1.23	alpha-Hydroxypyruvate acid	Hydroxy acids and derivatives		0.299416	4.8e-07	8.11e-06	0.00320139
vSV:Clostridium_symbiosum:1388_1389		SV	Beta galactosidase small chain	3.2.1.23	Ophthalmic acid	Amino acids, peptides, and analogues		0.626781	2.12e-07	1.2e-22	5.7e-19
vSV:Clostridium_symbiosum:1388_1389		SV	Beta galactosidase small chain	3.2.1.23	N-Leucyl-leucine	Amino acids, peptides, and analogues		0.607501	6.97e-07	1.8e-21	7.54e-18
vSV:Clostridium_symbiosum:1388_1389		SV	Beta galactosidase small chain	3.2.1.23	Citric acid	Others		0.927268	2.44e-06	1.41e-81	2.89e-76
vSV:Clostridium_symbiosum:3731_3732		SV	TIGR02594 family protein	NA	Urocanic acid	Others	T	0.404257	5.66e-07	3.33e-09	2.76e-06
vSV:Clostridium_symbiosum:3731_3732		SV	TIGR02594 family protein	NA	Ophthalmic acid	Amino acids, peptides, and analogues		0.465729	4.82e-07	1.61e-11	1.8e-08
vSV:Clostridium_symbiosum:3731_3732		SV	TIGR02594 family protein	NA	N-Leucyl-leucine	Amino acids, peptides, and analogues		0.501774	1.53e-06	1.27e-13	1.86e-10
vSV:Clostridium_symbiosum:3731_3732		SV	TIGR02594 family protein	NA	Citric acid	Others		0.689713	9.21e-06	1.95e-27	1.25e-23
vSV:Clostridium_symbiosum:4242_4244		SV	FIG00519111: hypothetical protein	NA	6-Phosphogluconic acid	Organooxygen compounds		0.337121	2.16e-05	1.83e-06	0.000881896
vSV:Clostridium_symbiosum:4244_4245		SV	putative translation elongation factor G	NA	Caffeine	Others	T	0.283606	4.98e-06	2.14e-05	0.00726248
vSV:Clostridium_symbiosum:4244_4245		SV	putative translation elongation factor G	NA	Citric acid	Others		0.317307	2.7e-05	1.12e-05	0.00424823
vSV:Clostridium_symbiosum:4244_4245		SV	putative translation elongation factor G	NA	6-Phosphogluconic acid	Organooxygen compounds		0.401516	1.54e-05	1.53e-08	1.13e-05
vSV:Clostridium_symbiosum:4686_4687		SV	CHC2 zinc finger domain protein	NA	Urocanic acid	Others	T	0.282665	3.33e-07	4.06e-05	0.0121627
vSV:Clostridium_symbiosum:4686_4687		SV	CHC2 zinc finger domain protein	NA	Indole-3-carboxylic acid	Indoles and derivatives	T	0.567208	2.71e-06	6.64e-19	2.13e-15
vSV:Clostridium_symbiosum:4686_4687		SV	CHC2 zinc finger domain protein	NA	Valylvaline	Amino acids, peptides, and analogues		0.459793	5.62e-07	2.21e-12	2.82e-09
vSV:Clostridium_symbiosum:4686_4687		SV	CHC2 zinc finger domain protein	NA	Leucylvaline	Amino acids, peptides, and analogues		0.31429	6.66e-07	4.12e-06	0.00177105
vSV:Clostridium_symbiosum:4686_4687		SV	CHC2 zinc finger domain protein	NA	Citric acid	Others		0.285147	6.72e-06	5.63e-05	0.015776
vSV:Clostridium_symbiosum:4686_4687		SV	CHC2 zinc finger domain protein	NA	Methionine	Amino acids, peptides, and analogues		0.269656	6.89e-07	1.73e-05	0.00604017
vSV:Clostridium_symbiosum:4686_4687		SV	CHC2 zinc finger domain protein	NA	3-Hydroxy-3-methylglutaric acid	Fatty Acyls		0.356582	4.23e-06	1.11e-07	6.99e-05
vSV:Clostridium_symbiosum:4693_4694		SV	NA	NA	Adenosine	Others	T	0.312175	2.01e-06	6.56e-06	0.00264376
vSV:Clostridium_symbiosum:4902_4904		SV	Transposase, IS30 family	NA	Caffeine	Others	T	0.253732	9.25e-06	0.000163132	0.0346574
vSV:Megamonas_rupellensis:163_164.1373_1374		SV	NA	NA	Piperidine	Others	T	0.262907	0.000733899	0.00020067	0.039941
vSV:Megamonas_rupellensis:163_164.1373_1374		SV	NA	NA	LysoPE(17:1)	Glycerophospholipids		0.460416	2.24e-05	4.68e-12	5.58e-09
vSV:Megamonas_rupellensis:59_60.871_872.1606_1611.2074_2075		SV	NA	NA	LysoPE(17:1)	Glycerophospholipids		0.513514	1.29e-05	3.07e-15	6.06e-12
vSV:Prevotella_copri_clade_A:3097_3099.3099_3100		SV	NA	NA	LysoPE(20:4)	Glycerophospholipids		0.259474	5.54e-06	0.000210864	0.0413554
vSV:Prevotella_copri_clade_A:92_93.100_101.116_118.143_144.434_437.618_619.1479_1480		SV	FeS assembly protein SufB	NA	LysoPE(20:4)	Glycerophospholipids		0.295546	3.76e-06	2.6e-05	0.00854968
vSV:Subdoligranulum sp. 4_3_54A2FAA:1824_1826		SV	FIG00516512: hypothetical protein	NA	Hippuric acid	Benzene and substituted derivatives		0.251626	0.00104102	0.000269635	0.0486688
vSV:Subdoligranulum sp. 4_3_54A2FAA:1856_1858		SV	hypothetical protein	NA	2,8-Quinolinediol	Others		0.403403	5.86e-05	3.56e-09	2.91e-06
vSV:Subdoligranulum sp. 4_3_54A2FAA:1862_1863.1865_1868		SV	hypothetical protein	NA	2,8-Quinolinediol	Others		0.361731	3.39e-05	1.75e-07	0.000104306
vSV:Subdoligranulum sp. 4_3_54A2FAA:2095_2106.2138_2140		SV	FIG00530426: hypothetical protein	NA	2,8-Quinolinediol	Others		0.269912	0.000151615	0.000113321	0.0263979
vSV:Subdoligranulum sp. 4_3_54A2FAA:2106_2108.2128_2132.2132_2133		SV	hypothetical protein	NA	trans-3-Hydroxycotinine	Others		0.277795	2.42e-06	6.53e-05	0.0175661
vSV:Subdoligranulum sp. 4_3_54A2FAA:2133_2135		SV	FIG00521858: hypothetical protein	NA	Valine	Amino acids, peptides, and analogues	T	0.358974	1.04e-06	3.46e-08	2.31e-05
vSV:Subdoligranulum sp. 4_3_54A2FAA:2133_2135		SV	FIG00521858: hypothetical protein	NA	Glycyl-L-leucine	Amino acids, peptides, and analogues		0.261261	2.08e-06	6.92e-05	0.01836
vSV:Subdoligranulum sp. 4_3_54A2FAA:2133_2135		SV	FIG00521858: hypothetical protein	NA	3-Ureidopropionic acid	Others		0.366989	3.12e-07	2.54e-08	1.75e-05
vSV:Subdoligranulum sp. 4_3_54A2FAA:2135_2136		SV	Tetracycline resistance, ribosomal protection type => Tet(W)	NA	Valine	Amino acids, peptides, and analogues	T	0.355536	1.64e-06	4.44e-08	2.91e-05
vSV:Subdoligranulum sp. 4_3_54A2FAA:2135_2136		SV	Tetracycline resistance, ribosomal protection type => Tet(W)	NA	Glycyl-L-leucine	Amino acids, peptides, and analogues		0.267161	3.28e-06	4.46e-05	0.0130712
vSV:Subdoligranulum sp. 4_3_54A2FAA:2135_2136		SV	Tetracycline resistance, ribosomal protection type => Tet(W)	NA	3-Ureidopropionic acid	Others		0.33413	5e-07	4.48e-07	0.000249087
vSV:Subdoligranulum sp. 4_3_54A2FAA:401_411		SV	DUF1706 domain-containing protein	NA	Urocanic acid	Others	T	0.263526	2.71e-07	0.000124988	0.028501
vSV:Subdoligranulum sp. 4_3_54A2FAA:4192_4193		SV	Tn5252, Orf23	NA	2,8-Quinolinediol	Others		0.333599	0.000151475	2.58e-06	0.00117612
vSV:Subdoligranulum sp. 4_3_54A2FAA:4196_4197		SV	DNA primase amino-terminal domain	NA	2,8-Quinolinediol	Others		0.314838	8.67e-05	5.86e-06	0.00239119
vSV:Subdoligranulum sp. 4_3_54A2FAA:4197_4198		SV	nickase	NA	L-Serine	Amino acids, peptides, and analogues	T	0.244174	1.69e-06	0.000201042	0.039941
vSV:Subdoligranulum sp. 4_3_54A2FAA:4197_4198		SV	nickase	NA	3-Ureidopropionic acid	Others		0.244227	6.82e-07	0.00027175	0.0488786
vSV:Subdoligranulum sp. 4_3_54A2FAA:4198_4200		SV	hypothetical protein	NA	2,8-Quinolinediol	Others		0.351995	6.24e-05	5.3e-07	0.000290127
vSV:Subdoligranulum sp. 4_3_54A2FAA:4200_4201		SV	hypothetical protein	NA	dihydroferulic acid	Others		0.266358	2.5e-05	0.0001801	0.0369931
vSV:Subdoligranulum sp. 4_3_54A2FAA:4200_4201		SV	hypothetical protein	NA	2,8-Quinolinediol	Others		0.502907	0.000105101	6.65e-14	1.03e-10
vSV:Subdoligranulum sp. 4_3_54A2FAA:4204_4205		SV	Transcriptional regulator, Xre family	NA	Hippuric acid	Benzene and substituted derivatives		0.261216	0.00079974	0.000162954	0.0346574
vSV:Subdoligranulum sp. 4_3_54A2FAA:670_671		SV	sigma-70 family RNA polymerase sigma factor	NA	2,8-Quinolinediol	Others		0.505237	0.000224468	2.46e-14	4.11e-11
vSV:Subdoligranulum sp. 4_3_54A2FAA:671_676		SV	ABC transporter-coupled two-component system, fused permease protein	NA	2,8-Quinolinediol	Others		0.258603	5.24e-05	0.000249479	0.0462092
vSV:Subdoligranulum sp. 4_3_54A2FAA:677_678		SV	hypothetical protein	NA	2,8-Quinolinediol	Others		0.560102	0.000160333	9.33e-18	2.49e-14
vSV:Subdoligranulum sp. 4_3_54A2FAA:678_679		SV	hypothetical protein	NA	LysoPS(16:0)	Glycerophospholipids		0.333115	2.66e-06	2.14e-06	0.00100992
vSV:Subdoligranulum sp. 4_3_54A2FAA:678_679		SV	hypothetical protein	NA	2,8-Quinolinediol	Others		0.32484	0.00024064	3.79e-06	0.00163547
vSV:Subdoligranulum sp. 4_3_54A2FAA:680_681		SV	Uncharacterized protein BT3327	NA	Thymine	Others		0.26635	7.86e-06	0.000119091	0.0274306
vSV:Subdoligranulum sp. 4_3_54A2FAA:680_681		SV	Uncharacterized protein BT3327	NA	2,8-Quinolinediol	Others		0.311622	0.000107064	8.39e-06	0.00330678
vSV:Subdoligranulum sp. 4_3_54A2FAA:681_682		SV	hypothetical protein	NA	Thymine	Others		0.312546	1.56e-05	4.47e-06	0.00189829
vSV:Subdoligranulum sp. 4_3_54A2FAA:681_682		SV	hypothetical protein	NA	Nudifloramide	Others		0.334711	3.32e-06	1.25e-06	0.000627408
vSV:Subdoligranulum sp. 4_3_54A2FAA:681_682		SV	hypothetical protein	NA	2,8-Quinolinediol	Others		0.35567	0.000211764	2.33e-07	0.000135962
vSV:Subdoligranulum sp. 4_3_54A2FAA:682_683		SV	hypothetical protein	NA	Nudifloramide	Others		0.38535	1.61e-06	2e-08	1.4e-05
vSV:Subdoligranulum sp. 4_3_54A2FAA:682_683		SV	hypothetical protein	NA	2,8-Quinolinediol	Others		0.636313	8.66e-05	6.19e-24	3.43e-20
vSV:Subdoligranulum sp. 4_3_54A2FAA:683_684		SV	FIG00518980: hypothetical protein	NA	Methionine	Amino acids, peptides, and analogues		0.230552	2.5e-06	0.000234858	0.0446578
vSV:Subdoligranulum sp. 4_3_54A2FAA:683_684		SV	FIG00518980: hypothetical protein	NA	Nudifloramide	Others		0.400538	2.26e-06	4.6e-09	3.7e-06
vSV:Subdoligranulum sp. 4_3_54A2FAA:683_684		SV	FIG00518980: hypothetical protein	NA	2,8-Quinolinediol	Others		0.616027	0.000125173	3.41e-22	1.52e-18
vSV:Subdoligranulum sp. 4_3_54A2FAA:700_701		SV	hypothetical protein	NA	2,8-Quinolinediol	Others		0.497335	9.26e-05	7.35e-14	1.12e-10
vSV:Subdoligranulum sp. 4_3_54A2FAA:704_712		SV	Site-specific recombinase	NA	2,8-Quinolinediol	Others		0.445745	0.000151633	6.38e-11	6.82e-08
vSV:Subdoligranulum sp. 4_3_54A2FAA:734_736		SV	TrsK-like protein	NA	2,8-Quinolinediol	Others		0.436416	8.57e-05	1.23e-10	1.27e-07
vSV:Tyzzerella_nexilis:2281_2282		SV	putative methionine--tRNA ligase, beta subunit	NA	Caffeine	Others	T	0.26519	6.05e-06	5.98e-05	0.0165097
vSV:Tyzzerella_nexilis:2281_2282		SV	putative methionine--tRNA ligase, beta subunit	NA	(Z)-2-octylpent-2-enedioic acid	Others		0.273478	4.2e-06	9.47e-05	0.0234276
*FDR: False Discovery Rate
