# Supplementary material for: Integrative multi-omics reveals microbial genomic variants driving altered host-microbe interactions in autism spectrum disorder
Source: Cell Rep Med. 2025 Dec 19;7(1):102516. doi: 10.1016/j.xcrm.2025.102516 (PMC12866134; doi:10.1016/j.xcrm.2025.102516)
Supplement: Data S9. ASD-associated mediation links between microbial variants and neuro-related metabolites, related to Figure 5 [file mmc10.xlsx]

## Sheet: Data S9
Data S9. ASD-associated mediation links between microbial variants and neuro-related metabolites, related to Figure5.
Variant	Datatype of microbial features	Mediator	Class of metabolite	ACME*	ACME(95%CI low)	ACME(95%CI high)	ACME_p-value	ACME_FDR	ADE*	ADE(95%CI low)	ADE(95%CI high)	ADE_p-value	Proportion mediated	Proportion mediated_p-value	Gene annotation of variants	Enzyme annotation of variants
Eubacterium_rectale:1453890	InDel	Caffeine	Others	-0.092	-0.1581	-0.04	0.002	0.0408887	-0.2276	-0.365	-0.07	0.002	0.2825	0.002	Vitamin B12 ABC transporter, ATP-binding protein BtuD
Eubacterium_rectale:1453923	InDel	D-Glutamine	Carboxylic acids and derivatives	-0.0881	-0.1584	-0.03	0.002	0.0408887	-0.2249	-0.3651	-0.08	0.004	0.276	0.002	Vitamin B12 ABC transporter, ATP-binding protein BtuD
Eubacterium_rectale:1453923	InDel	6-Hydroxymelatonin	Others	-0.0778	-0.1402	-0.03	2e-18	6.21e-17	-0.232	-0.3689	-0.09	0.002	0.2466	<2e-16	Vitamin B12 ABC transporter, ATP-binding protein BtuD
Eubacterium_rectale:1453970	InDel	Caffeine	Others	-0.0942	-0.1682	-0.03	0.002	0.0408887	-0.2162	-0.358	-0.06	0.004	0.3011	0.002	Vitamin B12 ABC transporter, ATP-binding protein BtuD
Eubacterium_rectale:1453970	InDel	D-Glutamine	Carboxylic acids and derivatives	-0.0929	-0.1592	-0.04	2e-18	6.21e-17	-0.2118	-0.3461	-0.07	0.004	0.3023	<2e-16	Vitamin B12 ABC transporter, ATP-binding protein BtuD
Eubacterium_rectale:1453970	InDel	6-Hydroxymelatonin	Others	-0.0837	-0.1489	-0.03	0.002	0.0408887	-0.2145	-0.3519	-0.07	0.006	0.2772	0.002	Vitamin B12 ABC transporter, ATP-binding protein BtuD
Anaerostipes_hadrus:627110	SNV	D-Pipecolinic acid	Carboxylic acids and derivatives	-0.0635	-0.1179	-0.02	2e-18	6.21e-17	-0.2124	-0.3406	-0.09	<2e-16	0.2275	<2e-16	hypothetical protein
Anaerostipes_hadrus:627110	SNV	L-Serine	Amino acid	-0.109	-0.18	-0.05	2e-18	6.21e-17	-0.166	-0.307	-0.04	0.014	0.397	<2e-16	hypothetical protein
Anaerostipes_hadrus:627110	SNV	Valine	Amino acid	-0.0849	-0.1457	-0.04	2e-18	6.21e-17	-0.1904	-0.3149	-0.08	0.006	0.3092	<2e-16	hypothetical protein
Anaerostipes_hadrus:627110	SNV	6-Hydroxymelatonin	Others	-0.0861	-0.1486	-0.03	2e-18	6.21e-17	-0.1934	-0.3315	-0.06	<2e-16	0.3076	<2e-16	hypothetical protein
Anaerostipes_hadrus:627112	SNV	D-Glutamine	Carboxylic acids and derivatives	-0.0927	-0.1619	-0.03	0.002	0.0408887	-0.2291	-0.3663	-0.1	<2e-16	0.2888	0.002	hypothetical protein
Anaerostipes_hadrus:627112	SNV	L-Serine	Amino acid	-0.0968	-0.1663	-0.04	2e-18	6.21e-17	-0.2192	-0.3538	-0.09	<2e-16	0.3037	<2e-16	hypothetical protein
Anaerostipes_hadrus:627112	SNV	Valine	Amino acid	-0.0779	-0.1357	-0.03	2e-18	6.21e-17	-0.2331	-0.3676	-0.11	0.002	0.2511	<2e-16	hypothetical protein
Anaerostipes_hadrus:627112	SNV	6-Hydroxymelatonin	Others	-0.0831	-0.1405	-0.03	2e-18	6.21e-17	-0.2326	-0.3622	-0.11	<2e-16	0.2633	<2e-16	hypothetical protein
Ruthenibacterium_lactatiformans:122866	SNV	L-Serine	Amino acid	-0.0642	-0.122	-0.02	0.002	0.0408887	-0.2416	-0.372	-0.12	<2e-16	0.2066	0.002	hypothetical protein
Ruthenibacterium_lactatiformans:122866	SNV	Valine	Amino acid	-0.0657	-0.1194	-0.02	0.002	0.0408887	-0.2388	-0.3606	-0.1	0.002	0.2131	0.002	hypothetical protein
Ruthenibacterium_lactatiformans:129405	SNV	Caffeine	Others	-0.0521	-0.102	-0.01	0.002	0.0408887	-0.2195	-0.3478	-0.09	<2e-16	0.1851	0.002	hypothetical protein
Ruthenibacterium_lactatiformans:129405	SNV	D-Glutamine	Carboxylic acids and derivatives	-0.0667	-0.1258	-0.02	0.002	0.0408887	-0.1986	-0.3286	-0.07	<2e-16	0.2513	0.002	hypothetical protein
Ruthenibacterium_lactatiformans:129405	SNV	L-Serine	Amino acid	-0.0794	-0.1351	-0.03	2e-18	6.21e-17	-0.1885	-0.3222	-0.06	0.004	0.2961	<2e-16	hypothetical protein
Ruthenibacterium_lactatiformans:129405	SNV	Valine	Amino acid	-0.073	-0.1308	-0.03	2e-18	6.21e-17	-0.2004	-0.3345	-0.08	<2e-16	0.2667	<2e-16	hypothetical protein
Ruthenibacterium_lactatiformans:129405	SNV	6-Hydroxymelatonin	Others	-0.0589	-0.1156	-0.02	0.002	0.0408887	-0.2078	-0.3308	-0.09	<2e-16	0.2163	0.002	hypothetical protein
Ruthenibacterium_lactatiformans:142735	SNV	D-Glutamine	Carboxylic acids and derivatives	-0.0715	-0.1281	-0.02	0.002	0.0408887	-0.2164	-0.3462	-0.09	<2e-16	0.247	0.002	N-acetylglucosamine-1-phosphate uridyltransferase (EC 2.7.7.23) / Glucosamine-1-phosphate N-acetyltransferase (EC 2.3.1.157)	2.3.1.157
Ruthenibacterium_lactatiformans:142735	SNV	L-Serine	Amino acid	-0.083	-0.1429	-0.04	2e-18	6.21e-17	-0.2058	-0.3354	-0.08	<2e-16	0.2892	<2e-16	N-acetylglucosamine-1-phosphate uridyltransferase (EC 2.7.7.23) / Glucosamine-1-phosphate N-acetyltransferase (EC 2.3.1.157)	2.3.1.157
Ruthenibacterium_lactatiformans:142735	SNV	Valine	Amino acid	-0.0828	-0.1427	-0.03	2e-18	6.21e-17	-0.2106	-0.3418	-0.08	<2e-16	0.2794	<2e-16	N-acetylglucosamine-1-phosphate uridyltransferase (EC 2.7.7.23) / Glucosamine-1-phosphate N-acetyltransferase (EC 2.3.1.157)	2.3.1.157
Ruthenibacterium_lactatiformans:142735	SNV	6-Hydroxymelatonin	Others	-0.0722	-0.1329	-0.02	2e-18	6.21e-17	-0.217	-0.3413	-0.09	<2e-16	0.247	<2e-16	N-acetylglucosamine-1-phosphate uridyltransferase (EC 2.7.7.23) / Glucosamine-1-phosphate N-acetyltransferase (EC 2.3.1.157)	2.3.1.157
Ruthenibacterium_lactatiformans:154233	SNV	Valine	Amino acid	-0.0682	-0.1214	-0.02	2e-18	6.21e-17	-0.2226	-0.3476	-0.09	0.002	0.2321	<2e-16	beta-N-acetylglucosaminidase (EC 3.2.1.52)	3.2.1.52
Ruthenibacterium_lactatiformans:155248	SNV	L-Serine	Amino acid	-0.0753	-0.133	-0.03	2e-18	6.21e-17	-0.2015	-0.3274	-0.08	0.004	0.2698	<2e-16	beta-N-acetylglucosaminidase (EC 3.2.1.52)	3.2.1.52
Ruthenibacterium_lactatiformans:188067	SNV	L-Serine	Amino acid	-0.0796	-0.1335	-0.03	2e-18	6.21e-17	-0.2109	-0.3367	-0.08	0.002	0.2726	<2e-16	hypothetical protein
Ruthenibacterium_lactatiformans:188067	SNV	Valine	Amino acid	-0.0704	-0.1243	-0.03	2e-18	6.21e-17	-0.2255	-0.3486	-0.11	<2e-16	0.2352	<2e-16	hypothetical protein
Ruthenibacterium_lactatiformans:189727	SNV	D-Glutamine	Carboxylic acids and derivatives	-0.0774	-0.1399	-0.03	0.002	0.0408887	-0.2101	-0.3428	-0.09	0.002	0.2695	0.002	hypothetical protein
Ruthenibacterium_lactatiformans:189727	SNV	L-Serine	Amino acid	-0.0935	-0.1605	-0.04	2e-18	6.21e-17	-0.1971	-0.3354	-0.07	0.002	0.3156	<2e-16	hypothetical protein
Ruthenibacterium_lactatiformans:223533	SNV	D-Glutamine	Carboxylic acids and derivatives	-0.0711	-0.132	-0.02	2e-18	6.21e-17	-0.1854	-0.3128	-0.06	<2e-16	0.2708	<2e-16	5-formyltetrahydrofolate cyclo-ligase (EC 6.3.3.2)	6.3.3.2
Ruthenibacterium_lactatiformans:223533	SNV	L-Serine	Amino acid	-0.0798	-0.1408	-0.03	2e-18	6.21e-17	-0.1779	-0.3166	-0.05	0.002	0.3094	<2e-16	5-formyltetrahydrofolate cyclo-ligase (EC 6.3.3.2)	6.3.3.2
Ruthenibacterium_lactatiformans:223533	SNV	Valine	Amino acid	-0.076	-0.1347	-0.03	2e-18	6.21e-17	-0.1844	-0.3159	-0.07	0.002	0.289	<2e-16	5-formyltetrahydrofolate cyclo-ligase (EC 6.3.3.2)	6.3.3.2
Ruthenibacterium_lactatiformans:341363	SNV	D-Glutamine	Carboxylic acids and derivatives	-0.0597	-0.1155	-0.02	2e-18	6.21e-17	-0.2572	-0.383	-0.14	<2e-16	0.1868	<2e-16	NADH-dependent reduced ferredoxin:NADP+ oxidoreductase subunit B related protein CAC0764
Ruthenibacterium_lactatiformans:341363	SNV	L-Serine	Amino acid	-0.0688	-0.1216	-0.02	2e-18	6.21e-17	-0.2524	-0.3816	-0.13	<2e-16	0.2115	<2e-16	NADH-dependent reduced ferredoxin:NADP+ oxidoreductase subunit B related protein CAC0764
Ruthenibacterium_lactatiformans:341363	SNV	Valine	Amino acid	-0.0678	-0.1192	-0.02	2e-18	6.21e-17	-0.2535	-0.376	-0.13	<2e-16	0.21	<2e-16	NADH-dependent reduced ferredoxin:NADP+ oxidoreductase subunit B related protein CAC0764
Ruthenibacterium_lactatiformans:356095	SNV	L-Serine	Amino acid	-0.0657	-0.1196	-0.02	2e-18	6.21e-17	-0.1947	-0.3198	-0.07	0.002	0.254	<2e-16	hypothetical protein
Ruthenibacterium_lactatiformans:356095	SNV	Valine	Amino acid	-0.0632	-0.1156	-0.02	2e-18	6.21e-17	-0.2014	-0.3288	-0.08	<2e-16	0.233	<2e-16	hypothetical protein
Ruthenibacterium_lactatiformans:362438	SNV	D-Glutamine	Carboxylic acids and derivatives	-0.0636	-0.1198	-0.02	0.002	0.0408887	-0.2475	-0.3761	-0.12	<2e-16	0.2012	0.002	ABC transporter, predicted N-acetylneuraminate-binding protein
Ruthenibacterium_lactatiformans:362438	SNV	L-Serine	Amino acid	-0.069	-0.127	-0.02	0.002	0.0408887	-0.2401	-0.3727	-0.11	<2e-16	0.2193	0.002	ABC transporter, predicted N-acetylneuraminate-binding protein
Ruthenibacterium_lactatiformans:362438	SNV	Valine	Amino acid	-0.0723	-0.1279	-0.03	2e-18	6.21e-17	-0.242	-0.3816	-0.11	<2e-16	0.2272	<2e-16	ABC transporter, predicted N-acetylneuraminate-binding protein
Ruthenibacterium_lactatiformans:53730	SNV	Caffeine	Others	-0.0512	-0.1078	-0.01	2e-18	6.21e-17	-0.2305	-0.3574	-0.11	<2e-16	0.1732	<2e-16	hypothetical protein
Ruthenibacterium_lactatiformans:53730	SNV	L-Serine	Amino acid	-0.0733	-0.129	-0.02	2e-18	6.21e-17	-0.2027	-0.326	-0.08	0.002	0.2652	<2e-16	hypothetical protein
Ruthenibacterium_lactatiformans:53730	SNV	Valine	Amino acid	-0.0756	-0.1293	-0.03	2e-18	6.21e-17	-0.2033	-0.3322	-0.07	0.008	0.2706	<2e-16	hypothetical protein
Ruthenibacterium_lactatiformans:53730	SNV	6-Hydroxymelatonin	Others	-0.0724	-0.1324	-0.02	0.002	0.0408887	-0.2021	-0.3354	-0.08	0.004	0.261	0.002	hypothetical protein
Ruthenibacterium_lactatiformans:97126	SNV	D-Glutamine	Carboxylic acids and derivatives	-0.0729	-0.1366	-0.02	0.002	0.0408887	-0.2046	-0.3384	-0.08	0.002	0.2584	0.002	hypothetical protein
Ruthenibacterium_lactatiformans:97126	SNV	L-Serine	Amino acid	-0.0873	-0.1492	-0.03	2e-18	6.21e-17	-0.1894	-0.3253	-0.05	0.006	0.3144	<2e-16	hypothetical protein
Ruthenibacterium_lactatiformans:97126	SNV	Valine	Amino acid	-0.0868	-0.148	-0.04	2e-18	6.21e-17	-0.1934	-0.3273	-0.07	0.002	0.3102	<2e-16	hypothetical protein
Ruthenibacterium_lactatiformans:97126	SNV	6-Hydroxymelatonin	Others	-0.0778	-0.138	-0.03	2e-18	6.21e-17	-0.1978	-0.324	-0.08	<2e-16	0.278	<2e-16	hypothetical protein
Ruthenibacterium_lactatiformans:106072	SNV	L-Serine	Amino acid	-0.0753	-0.1355	-0.03	2e-18	6.21e-17	-0.2123	-0.3343	-0.09	<2e-16	0.2576	<2e-16	Muramoyltetrapeptide carboxypeptidase (EC 3.4.17.13)	3.4.17.13
Ruthenibacterium_lactatiformans:106072	SNV	Valine	Amino acid	-0.0741	-0.1302	-0.03	2e-18	6.21e-17	-0.2122	-0.3356	-0.09	<2e-16	0.2543	<2e-16	Muramoyltetrapeptide carboxypeptidase (EC 3.4.17.13)	3.4.17.13
Ruthenibacterium_lactatiformans:107161	SNV	L-Serine	Amino acid	-0.0737	-0.1251	-0.02	2e-18	6.21e-17	-0.2032	-0.3329	-0.07	<2e-16	0.2674	<2e-16	Beta-lactamase class A-like and penicillin binding proteins (PBPs) superfamily
Ruthenibacterium_lactatiformans:107161	SNV	Valine	Amino acid	-0.0734	-0.1254	-0.03	2e-18	6.21e-17	-0.2061	-0.3352	-0.08	<2e-16	0.2571	<2e-16	Beta-lactamase class A-like and penicillin binding proteins (PBPs) superfamily
Ruthenibacterium_lactatiformans:128043	SNV	Caffeine	Others	-0.0503	-0.101	-0.01	0.002	0.0408887	-0.2236	-0.3492	-0.1	0.002	0.1766	0.002	Stage III sporulation protein AH
Ruthenibacterium_lactatiformans:128043	SNV	D-Glutamine	Carboxylic acids and derivatives	-0.0596	-0.1175	-0.02	0.002	0.0408887	-0.2053	-0.3321	-0.07	0.002	0.2185	0.002	Stage III sporulation protein AH
Ruthenibacterium_lactatiformans:128043	SNV	L-Serine	Amino acid	-0.0699	-0.1266	-0.02	2e-18	6.21e-17	-0.1968	-0.3355	-0.07	0.002	0.2641	<2e-16	Stage III sporulation protein AH
Ruthenibacterium_lactatiformans:128043	SNV	Valine	Amino acid	-0.0784	-0.1315	-0.03	0.002	0.0408887	-0.1909	-0.3295	-0.07	0.004	0.2919	0.002	Stage III sporulation protein AH
Ruthenibacterium_lactatiformans:143264	SNV	L-Serine	Amino acid	-0.0749	-0.1326	-0.03	2e-18	6.21e-17	-0.2033	-0.3305	-0.09	<2e-16	0.2702	<2e-16	4-hydroxy-tetrahydrodipicolinate synthase (EC 4.3.3.7)	4.3.3.7
Ruthenibacterium_lactatiformans:143264	SNV	Valine	Amino acid	-0.0745	-0.1285	-0.03	2e-18	6.21e-17	-0.2005	-0.3346	-0.07	0.004	0.27	<2e-16	4-hydroxy-tetrahydrodipicolinate synthase (EC 4.3.3.7)	4.3.3.7
Ruthenibacterium_lactatiformans:143513	SNV	Caffeine	Others	-0.0594	-0.113	-0.02	2e-18	6.21e-17	-0.2189	-0.3422	-0.1	<2e-16	0.2088	<2e-16	4-hydroxy-tetrahydrodipicolinate synthase (EC 4.3.3.7)	4.3.3.7
Ruthenibacterium_lactatiformans:143513	SNV	D-Glutamine	Carboxylic acids and derivatives	-0.0669	-0.1253	-0.02	2e-18	6.21e-17	-0.1977	-0.3272	-0.08	0.002	0.2532	<2e-16	4-hydroxy-tetrahydrodipicolinate synthase (EC 4.3.3.7)	4.3.3.7
Ruthenibacterium_lactatiformans:143513	SNV	L-Serine	Amino acid	-0.0703	-0.1281	-0.02	2e-18	6.21e-17	-0.1953	-0.3253	-0.07	<2e-16	0.2639	<2e-16	4-hydroxy-tetrahydrodipicolinate synthase (EC 4.3.3.7)	4.3.3.7
Ruthenibacterium_lactatiformans:143513	SNV	Valine	Amino acid	-0.0681	-0.1183	-0.02	0.002	0.0408887	-0.1964	-0.32	-0.07	<2e-16	0.2564	0.002	4-hydroxy-tetrahydrodipicolinate synthase (EC 4.3.3.7)	4.3.3.7
Ruthenibacterium_lactatiformans:143675	SNV	Caffeine	Others	-0.0566	-0.11	-0.01	0.002	0.0408887	-0.2198	-0.3385	-0.1	<2e-16	0.2056	0.002	4-hydroxy-tetrahydrodipicolinate synthase (EC 4.3.3.7)	4.3.3.7
Ruthenibacterium_lactatiformans:143675	SNV	L-Serine	Amino acid	-0.0839	-0.1466	-0.03	2e-18	6.21e-17	-0.1777	-0.3048	-0.06	0.01	0.318	<2e-16	4-hydroxy-tetrahydrodipicolinate synthase (EC 4.3.3.7)	4.3.3.7
Ruthenibacterium_lactatiformans:143675	SNV	Valine	Amino acid	-0.0724	-0.1297	-0.03	2e-18	6.21e-17	-0.1931	-0.3344	-0.07	0.002	0.2728	<2e-16	4-hydroxy-tetrahydrodipicolinate synthase (EC 4.3.3.7)	4.3.3.7
Ruthenibacterium_lactatiformans:143675	SNV	6-Hydroxymelatonin	Others	-0.0872	-0.1513	-0.04	0.002	0.0408887	-0.1776	-0.3092	-0.05	0.002	0.329	0.002	4-hydroxy-tetrahydrodipicolinate synthase (EC 4.3.3.7)	4.3.3.7
Ruthenibacterium_lactatiformans:161705	SNV	D-Glutamine	Carboxylic acids and derivatives	-0.0756	-0.1322	-0.02	0.002	0.0408887	-0.2083	-0.3459	-0.08	0.002	0.2645	0.002	Gliding motility-associated ABC transporter permease protein GldF
Ruthenibacterium_lactatiformans:161705	SNV	L-Serine	Amino acid	-0.079	-0.1401	-0.03	2e-18	6.21e-17	-0.2113	-0.3396	-0.08	0.004	0.268	<2e-16	Gliding motility-associated ABC transporter permease protein GldF
Ruthenibacterium_lactatiformans:161705	SNV	Valine	Amino acid	-0.0744	-0.13	-0.03	2e-18	6.21e-17	-0.2101	-0.3354	-0.08	<2e-16	0.259	<2e-16	Gliding motility-associated ABC transporter permease protein GldF
Ruthenibacterium_lactatiformans:161705	SNV	6-Hydroxymelatonin	Others	-0.0792	-0.1404	-0.03	2e-18	6.21e-17	-0.2041	-0.34	-0.08	0.002	0.2786	<2e-16	Gliding motility-associated ABC transporter permease protein GldF
Ruthenibacterium_lactatiformans:200481	SNV	D-Glutamine	Carboxylic acids and derivatives	-0.067	-0.1254	-0.02	2e-18	6.21e-17	-0.2251	-0.3553	-0.09	<2e-16	0.2191	<2e-16	L-serine dehydratase, alpha subunit (EC 4.3.1.17)	4.3.1.17
Ruthenibacterium_lactatiformans:200481	SNV	L-Serine	Amino acid	-0.0922	-0.1587	-0.04	2e-18	6.21e-17	-0.2018	-0.3353	-0.06	0.002	0.3106	<2e-16	L-serine dehydratase, alpha subunit (EC 4.3.1.17)	4.3.1.17
Ruthenibacterium_lactatiformans:200481	SNV	Valine	Amino acid	-0.0652	-0.1234	-0.02	2e-18	6.21e-17	-0.233	-0.3619	-0.1	<2e-16	0.2153	<2e-16	L-serine dehydratase, alpha subunit (EC 4.3.1.17)	4.3.1.17
Ruthenibacterium_lactatiformans:200481	SNV	6-Hydroxymelatonin	Others	-0.0794	-0.1415	-0.03	2e-18	6.21e-17	-0.2188	-0.3416	-0.09	<2e-16	0.263	<2e-16	L-serine dehydratase, alpha subunit (EC 4.3.1.17)	4.3.1.17
Ruthenibacterium_lactatiformans:212354	SNV	Valine	Amino acid	-0.0777	-0.1326	-0.03	2e-18	6.21e-17	-0.2001	-0.3351	-0.08	<2e-16	0.2766	<2e-16	hypothetical protein
Ruthenibacterium_lactatiformans:233195	SNV	Caffeine	Others	-0.0572	-0.1064	-0.02	2e-18	6.21e-17	-0.2414	-0.3631	-0.12	<2e-16	0.1868	<2e-16	hypothetical protein
Ruthenibacterium_lactatiformans:233195	SNV	D-Glutamine	Carboxylic acids and derivatives	-0.0685	-0.1256	-0.02	2e-18	6.21e-17	-0.2227	-0.3519	-0.09	0.002	0.232	<2e-16	hypothetical protein
Ruthenibacterium_lactatiformans:233195	SNV	L-Serine	Amino acid	-0.0905	-0.1531	-0.04	2e-18	6.21e-17	-0.2035	-0.3397	-0.08	0.004	0.3049	<2e-16	hypothetical protein
Ruthenibacterium_lactatiformans:233195	SNV	Valine	Amino acid	-0.0744	-0.1341	-0.03	2e-18	6.21e-17	-0.2178	-0.3384	-0.09	<2e-16	0.2507	<2e-16	hypothetical protein
Ruthenibacterium_lactatiformans:245639	SNV	D-Glutamine	Carboxylic acids and derivatives	-0.0722	-0.1288	-0.02	2e-18	6.21e-17	-0.1849	-0.3206	-0.06	0.002	0.2825	0.002	NAD synthetase (EC 6.3.1.5) / Glutamine amidotransferase chain of NAD synthetase	6.3.1.5
Ruthenibacterium_lactatiformans:245639	SNV	L-Serine	Amino acid	-0.0741	-0.1292	-0.03	2e-18	6.21e-17	-0.1879	-0.3168	-0.06	<2e-16	0.2808	<2e-16	NAD synthetase (EC 6.3.1.5) / Glutamine amidotransferase chain of NAD synthetase	6.3.1.5
Ruthenibacterium_lactatiformans:245639	SNV	Valine	Amino acid	-0.0817	-0.1407	-0.03	2e-18	6.21e-17	-0.1775	-0.2985	-0.06	0.002	0.3201	<2e-16	NAD synthetase (EC 6.3.1.5) / Glutamine amidotransferase chain of NAD synthetase	6.3.1.5
Ruthenibacterium_lactatiformans:35519	SNV	Caffeine	Others	-0.0517	-0.1012	-0.01	2e-18	6.21e-17	-0.2521	-0.3768	-0.13	<2e-16	0.1626	<2e-16	Glycosyl transferase, group 1 family protein
Ruthenibacterium_lactatiformans:35519	SNV	D-Glutamine	Carboxylic acids and derivatives	-0.0652	-0.1244	-0.02	2e-18	6.21e-17	-0.2322	-0.3588	-0.1	0.002	0.2126	<2e-16	Glycosyl transferase, group 1 family protein
Ruthenibacterium_lactatiformans:35519	SNV	L-Serine	Amino acid	-0.0759	-0.131	-0.03	0.002	0.0408887	-0.2162	-0.351	-0.09	0.002	0.2573	0.002	Glycosyl transferase, group 1 family protein
Ruthenibacterium_lactatiformans:35519	SNV	Valine	Amino acid	-0.0778	-0.1364	-0.03	2e-18	6.21e-17	-0.2144	-0.3527	-0.09	<2e-16	0.2614	<2e-16	Glycosyl transferase, group 1 family protein
Ruthenibacterium_lactatiformans:40660	SNV	L-Serine	Amino acid	-0.0611	-0.117	-0.02	2e-18	6.21e-17	-0.2109	-0.3287	-0.08	0.004	0.2165	<2e-16	RNase adapter protein RapZ
Ruthenibacterium_lactatiformans:40660	SNV	Valine	Amino acid	-0.0657	-0.1173	-0.02	0.002	0.0408887	-0.2002	-0.3263	-0.08	0.002	0.245	0.002	RNase adapter protein RapZ
Ruthenibacterium_lactatiformans:41757	SNV	Valine	Amino acid	-0.0751	-0.1334	-0.03	2e-18	6.21e-17	-0.2016	-0.3342	-0.08	<2e-16	0.2653	<2e-16	Sporulation transcription regulator WhiA
Ruthenibacterium_lactatiformans:41757	SNV	6-Hydroxymelatonin	Others	-0.0705	-0.1282	-0.02	0.002	0.0408887	-0.2039	-0.3251	-0.08	<2e-16	0.252	0.002	Sporulation transcription regulator WhiA
Ruthenibacterium_lactatiformans:95958	SNV	Caffeine	Others	-0.0615	-0.1144	-0.02	2e-18	6.21e-17	-0.239	-0.3677	-0.11	<2e-16	0.1997	<2e-16	hypothetical protein
Ruthenibacterium_lactatiformans:95958	SNV	Valine	Amino acid	-0.0784	-0.14	-0.03	2e-18	6.21e-17	-0.2136	-0.3411	-0.09	<2e-16	0.261	<2e-16	hypothetical protein
Ruthenibacterium_lactatiformans:95958	SNV	6-Hydroxymelatonin	Others	-0.0738	-0.1292	-0.02	2e-18	6.21e-17	-0.2153	-0.3335	-0.1	<2e-16	0.2529	<2e-16	hypothetical protein
Ruthenibacterium_lactatiformans:106044	SNV	L-Serine	Amino acid	-0.0849	-0.1447	-0.04	0.002	0.0408887	-0.1805	-0.3018	-0.05	0.006	0.3151	0.002	Inositol-1-monophosphatase (EC 3.1.3.25)	3.1.3.25
Ruthenibacterium_lactatiformans:106044	SNV	Valine	Amino acid	-0.0862	-0.1491	-0.03	2e-18	6.21e-17	-0.1764	-0.3065	-0.05	0.008	0.3242	<2e-16	Inositol-1-monophosphatase (EC 3.1.3.25)	3.1.3.25
Ruthenibacterium_lactatiformans:106067	SNV	D-Glutamine	Carboxylic acids and derivatives	-0.0739	-0.1348	-0.02	2e-18	6.21e-17	-0.1798	-0.3083	-0.06	0.006	0.288	<2e-16	Inositol-1-monophosphatase (EC 3.1.3.25)	3.1.3.25
Ruthenibacterium_lactatiformans:106067	SNV	L-Serine	Amino acid	-0.0858	-0.148	-0.04	2e-18	6.21e-17	-0.1732	-0.3082	-0.05	0.002	0.3349	<2e-16	Inositol-1-monophosphatase (EC 3.1.3.25)	3.1.3.25
Ruthenibacterium_lactatiformans:106067	SNV	Valine	Amino acid	-0.0823	-0.1383	-0.03	2e-18	6.21e-17	-0.1817	-0.3103	-0.06	0.004	0.3109	<2e-16	Inositol-1-monophosphatase (EC 3.1.3.25)	3.1.3.25
Ruthenibacterium_lactatiformans:106067	SNV	6-Hydroxymelatonin	Others	-0.0675	-0.1226	-0.02	0.002	0.0408887	-0.1882	-0.3085	-0.07	<2e-16	0.2604	0.002	Inositol-1-monophosphatase (EC 3.1.3.25)	3.1.3.25
Ruthenibacterium_lactatiformans:106170	SNV	Caffeine	Others	-0.056	-0.1043	-0.02	0.002	0.0408887	-0.2051	-0.325	-0.09	0.004	0.207	0.002	Inositol-1-monophosphatase (EC 3.1.3.25)	3.1.3.25
Ruthenibacterium_lactatiformans:106170	SNV	D-Glutamine	Carboxylic acids and derivatives	-0.0713	-0.1351	-0.02	0.002	0.0408887	-0.1826	-0.3163	-0.06	0.006	0.2729	0.002	Inositol-1-monophosphatase (EC 3.1.3.25)	3.1.3.25
Ruthenibacterium_lactatiformans:106170	SNV	L-Serine	Amino acid	-0.0738	-0.1302	-0.03	2e-18	6.21e-17	-0.1825	-0.3165	-0.06	0.004	0.2842	<2e-16	Inositol-1-monophosphatase (EC 3.1.3.25)	3.1.3.25
Ruthenibacterium_lactatiformans:106170	SNV	Valine	Amino acid	-0.0693	-0.1211	-0.03	2e-18	6.21e-17	-0.1862	-0.3069	-0.07	<2e-16	0.2677	<2e-16	Inositol-1-monophosphatase (EC 3.1.3.25)	3.1.3.25
Ruthenibacterium_lactatiformans:106170	SNV	6-Hydroxymelatonin	Others	-0.0795	-0.1376	-0.03	2e-18	6.21e-17	-0.178	-0.3226	-0.05	0.008	0.3099	<2e-16	Inositol-1-monophosphatase (EC 3.1.3.25)	3.1.3.25
Ruthenibacterium_lactatiformans:13967	SNV	Caffeine	Others	-0.0588	-0.1108	-0.02	0.002	0.0408887	-0.2137	-0.3352	-0.09	<2e-16	0.2156	0.002	1,4-alpha-glucan (glycogen) branching enzyme, GH-13-type (EC 2.4.1.18)	2.4.1.18
Ruthenibacterium_lactatiformans:13967	SNV	D-Glutamine	Carboxylic acids and derivatives	-0.0591	-0.1138	-0.02	2e-18	6.21e-17	-0.2021	-0.3234	-0.08	0.002	0.2232	<2e-16	1,4-alpha-glucan (glycogen) branching enzyme, GH-13-type (EC 2.4.1.18)	2.4.1.18
Ruthenibacterium_lactatiformans:13967	SNV	L-Serine	Amino acid	-0.0724	-0.1319	-0.02	2e-18	6.21e-17	-0.1957	-0.3214	-0.07	0.002	0.2658	<2e-16	1,4-alpha-glucan (glycogen) branching enzyme, GH-13-type (EC 2.4.1.18)	2.4.1.18
Ruthenibacterium_lactatiformans:13967	SNV	Valine	Amino acid	-0.0709	-0.1227	-0.03	2e-18	6.21e-17	-0.1974	-0.3275	-0.07	0.002	0.2654	<2e-16	1,4-alpha-glucan (glycogen) branching enzyme, GH-13-type (EC 2.4.1.18)	2.4.1.18
Ruthenibacterium_lactatiformans:163341	SNV	D-Glutamine	Carboxylic acids and derivatives	-0.0591	-0.1167	-0.02	0.002	0.0408887	-0.2087	-0.3399	-0.08	<2e-16	0.2148	0.002	Cysteine desulfurase (EC 2.8.1.7)	2.8.1.7
Ruthenibacterium_lactatiformans:163341	SNV	L-Serine	Amino acid	-0.0718	-0.1278	-0.03	2e-18	6.21e-17	-0.1975	-0.3294	-0.07	<2e-16	0.265	<2e-16	Cysteine desulfurase (EC 2.8.1.7)	2.8.1.7
Ruthenibacterium_lactatiformans:178981	SNV	D-Glutamine	Carboxylic acids and derivatives	-0.0597	-0.1158	-0.02	2e-18	6.21e-17	-0.2679	-0.397	-0.14	<2e-16	0.1765	<2e-16	Ferrous iron transporter FeoB
Ruthenibacterium_lactatiformans:178981	SNV	L-Serine	Amino acid	-0.0736	-0.135	-0.03	2e-18	6.21e-17	-0.2579	-0.3806	-0.12	<2e-16	0.2166	<2e-16	Ferrous iron transporter FeoB
Ruthenibacterium_lactatiformans:178981	SNV	Valine	Amino acid	-0.0769	-0.1331	-0.03	2e-18	6.21e-17	-0.2576	-0.3811	-0.13	<2e-16	0.225	<2e-16	Ferrous iron transporter FeoB
Ruthenibacterium_lactatiformans:186435	SNV	D-Glutamine	Carboxylic acids and derivatives	-0.0635	-0.1187	-0.02	2e-18	6.21e-17	-0.2227	-0.3488	-0.11	0.002	0.2183	0.002	hypothetical protein
Ruthenibacterium_lactatiformans:186435	SNV	L-Serine	Amino acid	-0.0649	-0.1175	-0.02	0.002	0.0408887	-0.219	-0.3449	-0.1	<2e-16	0.2259	0.002	hypothetical protein
Ruthenibacterium_lactatiformans:186435	SNV	Valine	Amino acid	-0.0696	-0.1267	-0.02	2e-18	6.21e-17	-0.214	-0.3427	-0.09	<2e-16	0.2439	<2e-16	hypothetical protein
Ruthenibacterium_lactatiformans:186435	SNV	6-Hydroxymelatonin	Others	-0.0662	-0.1242	-0.02	0.002	0.0408887	-0.2185	-0.3424	-0.1	0.002	0.2292	0.002	hypothetical protein
Ruthenibacterium_lactatiformans:205997	SNV	D-Glutamine	Carboxylic acids and derivatives	-0.0781	-0.1422	-0.03	0.002	0.0408887	-0.2032	-0.3313	-0.08	<2e-16	0.275	0.002	hypothetical protein
Ruthenibacterium_lactatiformans:205997	SNV	L-Serine	Amino acid	-0.0709	-0.1288	-0.02	0.002	0.0408887	-0.2038	-0.3353	-0.06	0.004	0.2549	0.002	hypothetical protein
Ruthenibacterium_lactatiformans:205997	SNV	Valine	Amino acid	-0.079	-0.1339	-0.03	2e-18	6.21e-17	-0.1975	-0.3391	-0.07	<2e-16	0.2853	<2e-16	hypothetical protein
Ruthenibacterium_lactatiformans:205997	SNV	6-Hydroxymelatonin	Others	-0.0836	-0.1471	-0.03	2e-18	6.21e-17	-0.1944	-0.3184	-0.06	0.004	0.3008	<2e-16	hypothetical protein
Ruthenibacterium_lactatiformans:206001	SNV	D-Glutamine	Carboxylic acids and derivatives	-0.0833	-0.1489	-0.03	2e-18	6.21e-17	-0.2006	-0.34	-0.07	0.002	0.2932	<2e-16	hypothetical protein
Ruthenibacterium_lactatiformans:206001	SNV	L-Serine	Amino acid	-0.082	-0.1381	-0.03	2e-18	6.21e-17	-0.199	-0.3293	-0.08	0.002	0.2932	<2e-16	hypothetical protein
Ruthenibacterium_lactatiformans:206001	SNV	Valine	Amino acid	-0.0808	-0.1417	-0.03	2e-18	6.21e-17	-0.2017	-0.3345	-0.08	0.002	0.2871	<2e-16	hypothetical protein
Ruthenibacterium_lactatiformans:206001	SNV	6-Hydroxymelatonin	Others	-0.086	-0.1522	-0.03	2e-18	6.21e-17	-0.1951	-0.3241	-0.07	<2e-16	0.3044	<2e-16	hypothetical protein
Ruthenibacterium_lactatiformans:206028	SNV	D-Glutamine	Carboxylic acids and derivatives	-0.0598	-0.1173	-0.02	0.002	0.0408887	-0.2388	-0.3677	-0.1	<2e-16	0.1962	0.002	hypothetical protein
Ruthenibacterium_lactatiformans:206080	SNV	Valine	Amino acid	-0.0594	-0.1122	-0.02	2e-18	6.21e-17	-0.2244	-0.3546	-0.1	<2e-16	0.2057	<2e-16	hypothetical protein
Ruthenibacterium_lactatiformans:42744	SNV	L-Serine	Amino acid	-0.0606	-0.1133	-0.02	2e-18	6.21e-17	-0.2405	-0.3666	-0.12	<2e-16	0.1966	<2e-16	3'-to-5' exoribonuclease RNase R
Ruthenibacterium_lactatiformans:42744	SNV	Valine	Amino acid	-0.0631	-0.1153	-0.02	2e-18	6.21e-17	-0.2346	-0.37	-0.11	<2e-16	0.2087	<2e-16	3'-to-5' exoribonuclease RNase R
Ruthenibacterium_lactatiformans:58353	SNV	Valine	Amino acid	-0.0579	-0.1114	-0.02	0.002	0.0408887	-0.2344	-0.3588	-0.11	0.002	0.1934	0.002	UDP-N-acetylglucosamine 1-carboxyvinyltransferase (EC 2.5.1.7)	2.5.1.7
Ruthenibacterium_lactatiformans:89042	SNV	D-Glutamine	Carboxylic acids and derivatives	-0.0761	-0.1364	-0.02	0.002	0.0408887	-0.2416	-0.3743	-0.11	0.002	0.2389	0.002	RNA polymerase sporulation specific sigma factor SigG
Ruthenibacterium_lactatiformans:89042	SNV	L-Serine	Amino acid	-0.0836	-0.1423	-0.03	2e-18	6.21e-17	-0.2377	-0.3748	-0.1	0.002	0.26	<2e-16	RNA polymerase sporulation specific sigma factor SigG
Ruthenibacterium_lactatiformans:89042	SNV	Valine	Amino acid	-0.067	-0.1202	-0.02	2e-18	6.21e-17	-0.2473	-0.3773	-0.11	<2e-16	0.21	<2e-16	RNA polymerase sporulation specific sigma factor SigG
Ruthenibacterium_lactatiformans:89042	SNV	6-Hydroxymelatonin	Others	-0.0716	-0.1302	-0.03	2e-18	6.21e-17	-0.2452	-0.3749	-0.12	<2e-16	0.2205	<2e-16	RNA polymerase sporulation specific sigma factor SigG
Ruthenibacterium_lactatiformans:98171	SNV	Caffeine	Others	-0.0551	-0.1089	-0.01	0.002	0.0408887	-0.2636	-0.3874	-0.15	<2e-16	0.164	0.002	Branched-chain amino acid ABC transporter, substrate-binding protein LivJ (TC 3.A.1.4.1)
Ruthenibacterium_lactatiformans:98171	SNV	L-Serine	Amino acid	-0.071	-0.1288	-0.02	0.002	0.0408887	-0.2409	-0.3778	-0.11	<2e-16	0.2228	0.002	Branched-chain amino acid ABC transporter, substrate-binding protein LivJ (TC 3.A.1.4.1)
Ruthenibacterium_lactatiformans:98171	SNV	Valine	Amino acid	-0.089	-0.1523	-0.03	2e-18	6.21e-17	-0.224	-0.3501	-0.09	<2e-16	0.2805	<2e-16	Branched-chain amino acid ABC transporter, substrate-binding protein LivJ (TC 3.A.1.4.1)
Ruthenibacterium_lactatiformans:98171	SNV	6-Hydroxymelatonin	Others	-0.0665	-0.1246	-0.02	0.002	0.0408887	-0.2448	-0.3707	-0.11	<2e-16	0.2116	0.002	Branched-chain amino acid ABC transporter, substrate-binding protein LivJ (TC 3.A.1.4.1)
Ruthenibacterium_lactatiformans:171275	SNV	Caffeine	Others	-0.0543	-0.1077	-0.02	2e-18	6.21e-17	-0.2251	-0.3378	-0.11	<2e-16	0.1887	<2e-16	hypothetical protein
Ruthenibacterium_lactatiformans:171275	SNV	D-Glutamine	Carboxylic acids and derivatives	-0.0705	-0.1292	-0.02	2e-18	6.21e-17	-0.1984	-0.3275	-0.07	0.004	0.2612	<2e-16	hypothetical protein
Ruthenibacterium_lactatiformans:171275	SNV	L-Serine	Amino acid	-0.0783	-0.1385	-0.03	2e-18	6.21e-17	-0.1959	-0.3222	-0.07	0.004	0.2842	<2e-16	hypothetical protein
Ruthenibacterium_lactatiformans:171275	SNV	Valine	Amino acid	-0.0805	-0.1378	-0.03	2e-18	6.21e-17	-0.1949	-0.3167	-0.07	0.002	0.2956	<2e-16	hypothetical protein
Ruthenibacterium_lactatiformans:171275	SNV	6-Hydroxymelatonin	Others	-0.0602	-0.1229	-0.01	2e-18	6.21e-17	-0.2091	-0.3247	-0.09	<2e-16	0.2168	<2e-16	hypothetical protein
Ruthenibacterium_lactatiformans:182678	SNV	Caffeine	Others	-0.0525	-0.1031	-0.01	0.002	0.0408887	-0.2543	-0.3721	-0.13	<2e-16	0.1701	0.002	Maebl
Ruthenibacterium_lactatiformans:182678	SNV	Valine	Amino acid	-0.0737	-0.1314	-0.03	2e-18	6.21e-17	-0.2225	-0.3476	-0.1	<2e-16	0.2469	<2e-16	Maebl
Ruthenibacterium_lactatiformans:52954	SNV	D-Glutamine	Carboxylic acids and derivatives	-0.0661	-0.1205	-0.02	0.002	0.0408887	-0.2062	-0.3275	-0.08	<2e-16	0.2395	0.002	hypothetical protein
Ruthenibacterium_lactatiformans:52954	SNV	L-Serine	Amino acid	-0.0776	-0.1333	-0.03	2e-18	6.21e-17	-0.1898	-0.3196	-0.06	0.002	0.286	<2e-16	hypothetical protein
Ruthenibacterium_lactatiformans:52954	SNV	Valine	Amino acid	-0.0853	-0.144	-0.04	2e-18	6.21e-17	-0.184	-0.3108	-0.06	0.006	0.3175	<2e-16	hypothetical protein
Ruthenibacterium_lactatiformans:77936	SNV	Caffeine	Others	-0.0608	-0.1143	-0.02	0.002	0.0408887	-0.2142	-0.3355	-0.1	0.002	0.2236	0.002	Peptidase, M20/M25/M40 family
Ruthenibacterium_lactatiformans:77936	SNV	D-Glutamine	Carboxylic acids and derivatives	-0.0863	-0.151	-0.03	0.002	0.0408887	-0.1766	-0.3173	-0.05	0.004	0.3309	0.002	Peptidase, M20/M25/M40 family
Ruthenibacterium_lactatiformans:77936	SNV	L-Serine	Amino acid	-0.092	-0.1571	-0.04	2e-18	6.21e-17	-0.1773	-0.3005	-0.05	0.004	0.3421	<2e-16	Peptidase, M20/M25/M40 family
Ruthenibacterium_lactatiformans:77936	SNV	Valine	Amino acid	-0.076	-0.1301	-0.03	2e-18	6.21e-17	-0.1817	-0.3129	-0.06	0.002	0.2988	<2e-16	Peptidase, M20/M25/M40 family
Ruthenibacterium_lactatiformans:77936	SNV	6-Hydroxymelatonin	Others	-0.0874	-0.1491	-0.03	2e-18	6.21e-17	-0.1749	-0.3023	-0.05	0.006	0.3347	<2e-16	Peptidase, M20/M25/M40 family
Ruthenibacterium_lactatiformans:124679	SNV	Valine	Amino acid	-0.0575	-0.1087	-0.01	0.002	0.0408887	-0.2531	-0.3771	-0.13	<2e-16	0.1805	0.002	hypothetical protein
Ruthenibacterium_lactatiformans:148073	SNV	D-Glutamine	Carboxylic acids and derivatives	-0.0627	-0.1203	-0.02	2e-18	6.21e-17	-0.2196	-0.3378	-0.09	0.002	0.2183	<2e-16	Holo-[acyl-carrier-protein] synthase (EC 2.7.8.7)	2.7.8.7
Ruthenibacterium_lactatiformans:148073	SNV	L-Serine	Amino acid	-0.0685	-0.1251	-0.02	0.002	0.0408887	-0.2215	-0.344	-0.09	<2e-16	0.2339	0.002	Holo-[acyl-carrier-protein] synthase (EC 2.7.8.7)	2.7.8.7
Ruthenibacterium_lactatiformans:148073	SNV	Valine	Amino acid	-0.0848	-0.146	-0.03	2e-18	6.21e-17	-0.2029	-0.3304	-0.08	0.002	0.2969	<2e-16	Holo-[acyl-carrier-protein] synthase (EC 2.7.8.7)	2.7.8.7
Ruthenibacterium_lactatiformans:179814	SNV	D-Glutamine	Carboxylic acids and derivatives	-0.0693	-0.1275	-0.02	2e-18	6.21e-17	-0.2201	-0.3517	-0.09	<2e-16	0.2359	<2e-16	hypothetical protein
Ruthenibacterium_lactatiformans:179814	SNV	L-Serine	Amino acid	-0.0756	-0.1346	-0.03	2e-18	6.21e-17	-0.2173	-0.3474	-0.1	<2e-16	0.2531	<2e-16	hypothetical protein
Ruthenibacterium_lactatiformans:179814	SNV	Valine	Amino acid	-0.0719	-0.1255	-0.03	2e-18	6.21e-17	-0.2222	-0.3457	-0.09	<2e-16	0.2417	<2e-16	hypothetical protein
Ruthenibacterium_lactatiformans:179814	SNV	6-Hydroxymelatonin	Others	-0.0707	-0.1267	-0.02	0.002	0.0408887	-0.2218	-0.3478	-0.1	0.002	0.2381	0.002	hypothetical protein
Ruthenibacterium_lactatiformans:180578	SNV	Valine	Amino acid	-0.0732	-0.1263	-0.03	2e-18	6.21e-17	-0.202	-0.3307	-0.07	0.002	0.2643	<2e-16	Fructose-bisphosphate aldolase class II (EC 4.1.2.13)	4.1.2.13
Ruthenibacterium_lactatiformans:82854	SNV	L-Serine	Amino acid	-0.0685	-0.1263	-0.02	2e-18	6.21e-17	-0.188	-0.3186	-0.05	0.004	0.2685	<2e-16	Uncharacterized membrane protein, YraQ family
Ruthenibacterium_lactatiformans:82854	SNV	Valine	Amino acid	-0.0745	-0.1308	-0.03	2e-18	6.21e-17	-0.184	-0.3161	-0.05	0.006	0.2865	<2e-16	Uncharacterized membrane protein, YraQ family
Ruthenibacterium_lactatiformans:107536	SNV	Caffeine	Others	-0.0528	-0.101	-0.01	0.002	0.0408887	-0.2093	-0.3227	-0.09	<2e-16	0.1935	0.002	hypothetical protein
Ruthenibacterium_lactatiformans:107536	SNV	D-Glutamine	Carboxylic acids and derivatives	-0.0804	-0.1454	-0.03	2e-18	6.21e-17	-0.1687	-0.2992	-0.04	0.006	0.3197	<2e-16	hypothetical protein
Ruthenibacterium_lactatiformans:107536	SNV	L-Serine	Amino acid	-0.0854	-0.1475	-0.03	2e-18	6.21e-17	-0.1689	-0.2971	-0.05	0.01	0.3325	<2e-16	hypothetical protein
Ruthenibacterium_lactatiformans:107536	SNV	Valine	Amino acid	-0.0773	-0.1379	-0.03	2e-18	6.21e-17	-0.1773	-0.3023	-0.05	0.01	0.299	<2e-16	hypothetical protein
Ruthenibacterium_lactatiformans:107536	SNV	6-Hydroxymelatonin	Others	-0.0786	-0.1338	-0.03	2e-18	6.21e-17	-0.176	-0.3026	-0.06	0.006	0.3074	<2e-16	hypothetical protein
Ruthenibacterium_lactatiformans:165538	SNV	D-Glutamine	Carboxylic acids and derivatives	-0.0543	-0.1075	-0.01	0.002	0.0408887	-0.2185	-0.3384	-0.09	<2e-16	0.1982	0.002	hypothetical protein
Ruthenibacterium_lactatiformans:165538	SNV	L-Serine	Amino acid	-0.0715	-0.1296	-0.03	2e-18	6.21e-17	-0.2078	-0.3257	-0.08	<2e-16	0.2532	<2e-16	hypothetical protein
Ruthenibacterium_lactatiformans:165538	SNV	Valine	Amino acid	-0.0753	-0.1282	-0.03	2e-18	6.21e-17	-0.2046	-0.3389	-0.07	0.002	0.2659	<2e-16	hypothetical protein
Ruthenibacterium_lactatiformans:165538	SNV	6-Hydroxymelatonin	Others	-0.0643	-0.1213	-0.02	0.002	0.0408887	-0.2118	-0.3404	-0.09	<2e-16	0.2292	0.002	hypothetical protein
Ruthenibacterium_lactatiformans:168270	SNV	L-Serine	Amino acid	-0.0704	-0.1313	-0.02	0.002	0.0408887	-0.1831	-0.3152	-0.06	0.008	0.2757	0.004	Methylated-DNA--protein-cysteine methyltransferase (EC 2.1.1.63)	2.1.1.63
Ruthenibacterium_lactatiformans:50224	SNV	D-Glutamine	Carboxylic acids and derivatives	-0.055	-0.1103	-0.01	2e-18	6.21e-17	-0.2542	-0.3844	-0.13	<2e-16	0.1735	<2e-16	Multi antimicrobial extrusion protein (Na(+)/drug antiporter), MATE family of MDR efflux pumps
Ruthenibacterium_lactatiformans:50224	SNV	L-Serine	Amino acid	-0.0585	-0.1104	-0.02	2e-18	6.21e-17	-0.2579	-0.3793	-0.14	<2e-16	0.1834	<2e-16	Multi antimicrobial extrusion protein (Na(+)/drug antiporter), MATE family of MDR efflux pumps
Ruthenibacterium_lactatiformans:50224	SNV	Valine	Amino acid	-0.0613	-0.1104	-0.02	2e-18	6.21e-17	-0.2496	-0.3675	-0.12	<2e-16	0.1937	<2e-16	Multi antimicrobial extrusion protein (Na(+)/drug antiporter), MATE family of MDR efflux pumps
Ruthenibacterium_lactatiformans:84062	SNV	L-Serine	Amino acid	-0.0776	-0.1354	-0.03	2e-18	6.21e-17	-0.1759	-0.3006	-0.05	0.006	0.3053	<2e-16	Guanosine-3',5'-bis(diphosphate) 3'-pyrophosphohydrolase (EC 3.1.7.2) / GTP pyrophosphokinase (EC 2.7.6.5), (p)ppGpp synthetase II	2.7.6.5
Ruthenibacterium_lactatiformans:84062	SNV	Valine	Amino acid	-0.0744	-0.1333	-0.03	2e-18	6.21e-17	-0.1815	-0.3028	-0.06	0.002	0.2918	<2e-16	Guanosine-3',5'-bis(diphosphate) 3'-pyrophosphohydrolase (EC 3.1.7.2) / GTP pyrophosphokinase (EC 2.7.6.5), (p)ppGpp synthetase II	2.7.6.5
Ruthenibacterium_lactatiformans:146962	SNV	Valine	Amino acid	-0.0697	-0.125	-0.02	2e-18	6.21e-17	-0.221	-0.3553	-0.09	<2e-16	0.237	<2e-16	Phosphoribosylformylglycinamidine cyclo-ligase (EC 6.3.3.1)	6.3.3.1
Ruthenibacterium_lactatiformans:16680	SNV	L-Serine	Amino acid	-0.0613	-0.1182	-0.02	0.002	0.0408887	-0.2004	-0.3268	-0.08	<2e-16	0.2265	0.002	hypothetical protein
Ruthenibacterium_lactatiformans:74527	SNV	Valine	Amino acid	-0.0581	-0.107	-0.02	0.002	0.0408887	-0.2141	-0.3503	-0.1	<2e-16	0.2116	0.002	Ribonuclease P protein component (EC 3.1.26.5)	3.1.26.5
Ruthenibacterium_lactatiformans:77156	SNV	D-Glutamine	Carboxylic acids and derivatives	-0.0682	-0.1275	-0.02	2e-18	6.21e-17	-0.1844	-0.3176	-0.06	<2e-16	0.2683	<2e-16	RNA-binding protein Jag
Ruthenibacterium_lactatiformans:77156	SNV	L-Serine	Amino acid	-0.0789	-0.1386	-0.03	2e-18	6.21e-17	-0.1726	-0.3021	-0.04	0.014	0.3069	<2e-16	RNA-binding protein Jag
Ruthenibacterium_lactatiformans:77156	SNV	Valine	Amino acid	-0.0743	-0.1248	-0.03	2e-18	6.21e-17	-0.1793	-0.3032	-0.05	0.01	0.2914	<2e-16	RNA-binding protein Jag
Ruthenibacterium_lactatiformans:91347	SNV	Caffeine	Others	-0.0532	-0.1047	-0.01	0.002	0.0408887	-0.2167	-0.3346	-0.09	0.002	0.1895	0.002	Efflux ABC transporter, ATP-binding protein
Ruthenibacterium_lactatiformans:91347	SNV	Valine	Amino acid	-0.0789	-0.143	-0.03	2e-18	6.21e-17	-0.1838	-0.3041	-0.05	0.006	0.2955	<2e-16	Efflux ABC transporter, ATP-binding protein
Ruthenibacterium_lactatiformans:91347	SNV	6-Hydroxymelatonin	Others	-0.0638	-0.1192	-0.02	2e-18	6.21e-17	-0.1932	-0.321	-0.06	0.004	0.2429	<2e-16	Efflux ABC transporter, ATP-binding protein
Ruthenibacterium_lactatiformans:91349	SNV	L-Serine	Amino acid	-0.0586	-0.1059	-0.02	0.002	0.0408887	-0.2042	-0.3333	-0.08	0.006	0.2183	0.004	Efflux ABC transporter, ATP-binding protein
Ruthenibacterium_lactatiformans:91349	SNV	Valine	Amino acid	-0.0778	-0.1332	-0.03	2e-18	6.21e-17	-0.1844	-0.3199	-0.06	0.006	0.2937	<2e-16	Efflux ABC transporter, ATP-binding protein
Ruthenibacterium_lactatiformans:112127	SNV	Valine	Amino acid	-0.0907	-0.1518	-0.04	2e-18	6.21e-17	-0.1631	-0.2909	-0.03	0.024	0.3544	<2e-16	V-type ATP synthase subunit B (EC 3.6.3.14)	3.6.3.14
Ruthenibacterium_lactatiformans:112127	SNV	6-Hydroxymelatonin	Others	-0.0721	-0.1302	-0.02	0.002	0.0408887	-0.1808	-0.3067	-0.07	0.002	0.283	0.002	V-type ATP synthase subunit B (EC 3.6.3.14)	3.6.3.14
Ruthenibacterium_lactatiformans:120161	SNV	L-Serine	Amino acid	-0.0765	-0.1286	-0.03	2e-18	6.21e-17	-0.1917	-0.319	-0.06	0.006	0.285	<2e-16	hypothetical protein
Ruthenibacterium_lactatiformans:120161	SNV	Valine	Amino acid	-0.072	-0.1243	-0.03	2e-18	6.21e-17	-0.1975	-0.3156	-0.07	<2e-16	0.2618	<2e-16	hypothetical protein
Ruthenibacterium_lactatiformans:133253	SNV	L-Serine	Amino acid	-0.0783	-0.138	-0.03	2e-18	6.21e-17	-0.1869	-0.3127	-0.07	0.004	0.2936	<2e-16	beta-glucosidase (EC 3.2.1.21)	3.2.1.21
Ruthenibacterium_lactatiformans:133253	SNV	Valine	Amino acid	-0.0651	-0.1203	-0.02	2e-18	6.21e-17	-0.2001	-0.3262	-0.08	<2e-16	0.2404	<2e-16	beta-glucosidase (EC 3.2.1.21)	3.2.1.21
Ruthenibacterium_lactatiformans:29273	InDel	D-Glutamine	Carboxylic acids and derivatives	-0.0576	-0.1092	-0.02	0.002	0.0408887	-0.2469	-0.375	-0.13	<2e-16	0.1879	0.002	hypothetical protein
Ruthenibacterium_lactatiformans:29273	InDel	Valine	Amino acid	-0.0661	-0.1169	-0.03	2e-18	6.21e-17	-0.2395	-0.363	-0.12	<2e-16	0.2142	<2e-16	hypothetical protein
Ruthenibacterium_lactatiformans:33285	SNV	D-Glutamine	Carboxylic acids and derivatives	-0.0582	-0.1185	-0.02	0.002	0.0408887	-0.2032	-0.3264	-0.07	0.004	0.2176	0.004	UDP-N-acetylmuramoyl-L-alanine--D-glutamate ligase (EC 6.3.2.9)	6.3.2.9
Ruthenibacterium_lactatiformans:33285	SNV	L-Serine	Amino acid	-0.0682	-0.1277	-0.02	0.002	0.0408887	-0.199	-0.3288	-0.07	<2e-16	0.2534	0.002	UDP-N-acetylmuramoyl-L-alanine--D-glutamate ligase (EC 6.3.2.9)	6.3.2.9
Ruthenibacterium_lactatiformans:33285	SNV	Valine	Amino acid	-0.0807	-0.1413	-0.03	2e-18	6.21e-17	-0.187	-0.3205	-0.05	0.012	0.297	<2e-16	UDP-N-acetylmuramoyl-L-alanine--D-glutamate ligase (EC 6.3.2.9)	6.3.2.9
Ruthenibacterium_lactatiformans:37175	SNV	D-Glutamine	Carboxylic acids and derivatives	-0.071	-0.1306	-0.02	0.002	0.0408887	-0.199	-0.3266	-0.07	<2e-16	0.2592	0.002	hypothetical protein
Ruthenibacterium_lactatiformans:37175	SNV	L-Serine	Amino acid	-0.0774	-0.1301	-0.03	2e-18	6.21e-17	-0.1983	-0.3258	-0.08	0.002	0.2812	<2e-16	hypothetical protein
Ruthenibacterium_lactatiformans:37175	SNV	Valine	Amino acid	-0.0775	-0.1315	-0.03	2e-18	6.21e-17	-0.1965	-0.3208	-0.07	0.004	0.2846	<2e-16	hypothetical protein
Ruthenibacterium_lactatiformans:39866	SNV	Caffeine	Others	-0.0499	-0.0981	-0.01	0.002	0.0408887	-0.2477	-0.3656	-0.12	<2e-16	0.1623	0.002	hypothetical protein
Ruthenibacterium_lactatiformans:39866	SNV	D-Glutamine	Carboxylic acids and derivatives	-0.0763	-0.1421	-0.02	2e-18	6.21e-17	-0.2121	-0.3482	-0.08	<2e-16	0.2648	<2e-16	hypothetical protein
Ruthenibacterium_lactatiformans:39866	SNV	L-Serine	Amino acid	-0.0889	-0.1522	-0.03	2e-18	6.21e-17	-0.2034	-0.3453	-0.07	0.004	0.3054	<2e-16	hypothetical protein
Ruthenibacterium_lactatiformans:6250	SNV	Valine	Amino acid	-0.0758	-0.1281	-0.03	2e-18	6.21e-17	-0.2112	-0.346	-0.09	0.002	0.2639	<2e-16	hypothetical protein
Ruthenibacterium_lactatiformans:70468	SNV	L-Serine	Amino acid	-0.0719	-0.1248	-0.03	2e-18	6.21e-17	-0.2179	-0.3532	-0.08	<2e-16	0.2455	<2e-16	Galactose/methyl galactoside ABC transporter, permease protein MglC (EC 3.6.3.17)	3.6.3.17
Ruthenibacterium_lactatiformans:70468	SNV	Valine	Amino acid	-0.0676	-0.1208	-0.03	2e-18	6.21e-17	-0.2206	-0.3399	-0.09	<2e-16	0.2283	<2e-16	Galactose/methyl galactoside ABC transporter, permease protein MglC (EC 3.6.3.17)	3.6.3.17
Ruthenibacterium_lactatiformans:78147	SNV	D-Glutamine	Carboxylic acids and derivatives	-0.0653	-0.1234	-0.02	0.002	0.0408887	-0.2047	-0.3313	-0.08	<2e-16	0.2388	0.002	hypothetical protein
Ruthenibacterium_lactatiformans:78147	SNV	L-Serine	Amino acid	-0.0886	-0.1467	-0.04	2e-18	6.21e-17	-0.1832	-0.3094	-0.06	<2e-16	0.3288	<2e-16	hypothetical protein
Ruthenibacterium_lactatiformans:78147	SNV	Valine	Amino acid	-0.062	-0.1181	-0.02	2e-18	6.21e-17	-0.2093	-0.3354	-0.09	<2e-16	0.2267	<2e-16	hypothetical protein
Ruthenibacterium_lactatiformans:1917	SNV	L-Serine	Amino acid	-0.0609	-0.1121	-0.02	2e-18	6.21e-17	-0.2999	-0.4235	-0.17	<2e-16	0.1625	<2e-16	hypothetical protein
Ruthenibacterium_lactatiformans:1917	SNV	Valine	Amino acid	-0.0538	-0.1004	-0.02	0.002	0.0408887	-0.3078	-0.4331	-0.19	<2e-16	0.1469	0.002	hypothetical protein
Ruthenibacterium_lactatiformans:45958	SNV	L-Serine	Amino acid	-0.0709	-0.128	-0.02	2e-18	6.21e-17	-0.2426	-0.3733	-0.11	<2e-16	0.2227	<2e-16	CRISPR-associated endonuclease Cas9
Ruthenibacterium_lactatiformans:7123	SNV	L-Serine	Amino acid	-0.0646	-0.1199	-0.02	0.002	0.0408887	-0.2149	-0.3536	-0.09	<2e-16	0.2266	0.002	Replication-associated recombination protein RarA
Ruthenibacterium_lactatiformans:7123	SNV	Valine	Amino acid	-0.067	-0.1222	-0.02	2e-18	6.21e-17	-0.2114	-0.3382	-0.09	<2e-16	0.2361	<2e-16	Replication-associated recombination protein RarA
Ruthenibacterium_lactatiformans:108725	SNV	L-Serine	Amino acid	-0.0728	-0.133	-0.02	0.002	0.0408887	-0.1946	-0.3238	-0.06	0.008	0.2651	0.002	hypothetical protein
Ruthenibacterium_lactatiformans:108725	SNV	Valine	Amino acid	-0.062	-0.1133	-0.02	0.002	0.0408887	-0.2099	-0.3329	-0.08	<2e-16	0.2238	0.002	hypothetical protein
Ruthenibacterium_lactatiformans:24255	SNV	L-Serine	Amino acid	-0.0749	-0.1324	-0.03	2e-18	6.21e-17	-0.2163	-0.3436	-0.09	<2e-16	0.2539	<2e-16	DNA polymerase IV (EC 2.7.7.7)	2.7.7.7
Ruthenibacterium_lactatiformans:24255	SNV	Valine	Amino acid	-0.0683	-0.127	-0.03	0.002	0.0408887	-0.2234	-0.3484	-0.1	<2e-16	0.2291	0.002	DNA polymerase IV (EC 2.7.7.7)	2.7.7.7
Ruthenibacterium_lactatiformans:24255	SNV	6-Hydroxymelatonin	Others	-0.0672	-0.127	-0.02	0.002	0.0408887	-0.2215	-0.3395	-0.1	<2e-16	0.2322	0.002	DNA polymerase IV (EC 2.7.7.7)	2.7.7.7
Ruthenibacterium_lactatiformans:45998	SNV	L-Serine	Amino acid	-0.0713	-0.1262	-0.03	2e-18	6.21e-17	-0.2101	-0.3406	-0.09	0.004	0.2504	<2e-16	hypothetical protein
Ruthenibacterium_lactatiformans:45998	SNV	Valine	Amino acid	-0.0771	-0.1297	-0.03	0.002	0.0408887	-0.2077	-0.3376	-0.08	<2e-16	0.2692	0.002	hypothetical protein
Ruthenibacterium_lactatiformans:46058	SNV	L-Serine	Amino acid	-0.0766	-0.1358	-0.03	2e-18	6.21e-17	-0.2139	-0.3483	-0.08	0.002	0.2616	<2e-16	hypothetical protein
Ruthenibacterium_lactatiformans:46058	SNV	Valine	Amino acid	-0.0757	-0.1308	-0.03	2e-18	6.21e-17	-0.2181	-0.3448	-0.09	<2e-16	0.2555	<2e-16	hypothetical protein
Ruthenibacterium_lactatiformans:47788	SNV	Caffeine	Others	-0.0605	-0.1176	-0.02	0.002	0.0408887	-0.2212	-0.3412	-0.1	<2e-16	0.2112	0.002	Ribulose-phosphate 3-epimerase (EC 5.1.3.1)	5.1.3.1
Ruthenibacterium_lactatiformans:47788	SNV	Valine	Amino acid	-0.0728	-0.1324	-0.03	2e-18	6.21e-17	-0.201	-0.3284	-0.07	0.008	0.2607	<2e-16	Ribulose-phosphate 3-epimerase (EC 5.1.3.1)	5.1.3.1
Ruthenibacterium_lactatiformans:53590	SNV	D-Glutamine	Carboxylic acids and derivatives	-0.0806	-0.1465	-0.03	2e-18	6.21e-17	-0.172	-0.3065	-0.06	0.006	0.3221	<2e-16	Methionyl-tRNA synthetase (EC 6.1.1.10)	6.1.1.10
Ruthenibacterium_lactatiformans:53590	SNV	L-Serine	Amino acid	-0.0939	-0.1569	-0.04	2e-18	6.21e-17	-0.1606	-0.2985	-0.04	0.014	0.3706	<2e-16	Methionyl-tRNA synthetase (EC 6.1.1.10)	6.1.1.10
Ruthenibacterium_lactatiformans:53590	SNV	Valine	Amino acid	-0.0898	-0.1511	-0.04	2e-18	6.21e-17	-0.1591	-0.2944	-0.03	0.012	0.3603	<2e-16	Methionyl-tRNA synthetase (EC 6.1.1.10)	6.1.1.10
Ruthenibacterium_lactatiformans:53590	SNV	6-Hydroxymelatonin	Others	-0.0644	-0.1177	-0.02	2e-18	6.21e-17	-0.1856	-0.3027	-0.06	0.002	0.2564	<2e-16	Methionyl-tRNA synthetase (EC 6.1.1.10)	6.1.1.10
Ruthenibacterium_lactatiformans:53859	SNV	L-Serine	Amino acid	-0.0587	-0.1134	-0.01	0.002	0.0408887	-0.195	-0.326	-0.08	<2e-16	0.2287	0.002	Methionyl-tRNA synthetase (EC 6.1.1.10)	6.1.1.10
Ruthenibacterium_lactatiformans:53859	SNV	Valine	Amino acid	-0.0569	-0.1063	-0.02	0.002	0.0408887	-0.2006	-0.3299	-0.08	<2e-16	0.2182	0.002	Methionyl-tRNA synthetase (EC 6.1.1.10)	6.1.1.10
Ruthenibacterium_lactatiformans:57929	SNV	D-Glutamine	Carboxylic acids and derivatives	-0.057	-0.1114	-0.02	2e-18	6.21e-17	-0.2324	-0.3699	-0.1	<2e-16	0.1932	<2e-16	Methionine ABC transporter substrate-binding protein
Ruthenibacterium_lactatiformans:57929	SNV	L-Serine	Amino acid	-0.0803	-0.1425	-0.03	2e-18	6.21e-17	-0.2137	-0.3428	-0.09	<2e-16	0.2737	<2e-16	Methionine ABC transporter substrate-binding protein
Ruthenibacterium_lactatiformans:57929	SNV	Valine	Amino acid	-0.08	-0.1371	-0.03	2e-18	6.21e-17	-0.2166	-0.3358	-0.08	0.002	0.2663	<2e-16	Methionine ABC transporter substrate-binding protein
Ruthenibacterium_lactatiformans:57940	SNV	D-Glutamine	Carboxylic acids and derivatives	-0.0604	-0.1144	-0.02	2e-18	6.21e-17	-0.2531	-0.3891	-0.12	<2e-16	0.1915	<2e-16	Methionine ABC transporter substrate-binding protein
Ruthenibacterium_lactatiformans:57940	SNV	L-Serine	Amino acid	-0.0771	-0.135	-0.03	2e-18	6.21e-17	-0.2389	-0.3646	-0.11	<2e-16	0.2421	<2e-16	Methionine ABC transporter substrate-binding protein
Ruthenibacterium_lactatiformans:57940	SNV	Valine	Amino acid	-0.0759	-0.1283	-0.03	0.002	0.0408887	-0.2383	-0.3719	-0.11	<2e-16	0.2393	0.002	Methionine ABC transporter substrate-binding protein
Ruthenibacterium_lactatiformans:57940	SNV	6-Hydroxymelatonin	Others	-0.0666	-0.128	-0.02	2e-18	6.21e-17	-0.2453	-0.368	-0.13	<2e-16	0.2117	<2e-16	Methionine ABC transporter substrate-binding protein
Ruthenibacterium_lactatiformans:65422	SNV	Caffeine	Others	-0.0539	-0.1068	-0.01	2e-18	6.21e-17	-0.2478	-0.3785	-0.12	<2e-16	0.1738	<2e-16	hypothetical protein
Ruthenibacterium_lactatiformans:65422	SNV	D-Glutamine	Carboxylic acids and derivatives	-0.0632	-0.1202	-0.02	0.002	0.0408887	-0.2303	-0.3561	-0.1	0.002	0.2147	0.002	hypothetical protein
Ruthenibacterium_lactatiformans:65422	SNV	L-Serine	Amino acid	-0.0784	-0.1331	-0.03	2e-18	6.21e-17	-0.2152	-0.3461	-0.08	<2e-16	0.2669	<2e-16	hypothetical protein
Ruthenibacterium_lactatiformans:65422	SNV	Valine	Amino acid	-0.08	-0.1404	-0.03	2e-18	6.21e-17	-0.2153	-0.345	-0.09	0.002	0.2656	<2e-16	hypothetical protein
Ruthenibacterium_lactatiformans:35553	SNV	L-Serine	Amino acid	-0.0822	-0.1431	-0.03	2e-18	6.21e-17	-0.224	-0.3618	-0.1	<2e-16	0.2673	<2e-16	Acetaldehyde dehydrogenase (EC 1.2.1.10) / Alcohol dehydrogenase (EC 1.1.1.1)	1.1.1.1
Ruthenibacterium_lactatiformans:35553	SNV	Valine	Amino acid	-0.0889	-0.1536	-0.04	2e-18	6.21e-17	-0.2197	-0.3503	-0.08	<2e-16	0.2842	<2e-16	Acetaldehyde dehydrogenase (EC 1.2.1.10) / Alcohol dehydrogenase (EC 1.1.1.1)	1.1.1.1
Ruthenibacterium_lactatiformans:55863	SNV	L-Serine	Amino acid	-0.0725	-0.1295	-0.03	0.002	0.0408887	-0.2119	-0.3485	-0.08	0.002	0.2517	0.002	hypothetical protein
Ruthenibacterium_lactatiformans:55863	SNV	Valine	Amino acid	-0.0715	-0.1239	-0.03	2e-18	6.21e-17	-0.213	-0.3454	-0.09	<2e-16	0.2506	<2e-16	hypothetical protein
Ruthenibacterium_lactatiformans:55863	SNV	6-Hydroxymelatonin	Others	-0.0681	-0.1267	-0.02	0.002	0.0408887	-0.2172	-0.3407	-0.09	<2e-16	0.2309	0.002	hypothetical protein
Ruthenibacterium_lactatiformans:38091	SNV	D-Glutamine	Carboxylic acids and derivatives	-0.0585	-0.1105	-0.01	0.002	0.0408887	-0.2107	-0.3475	-0.08	0.002	0.2158	0.002	hypothetical protein
Ruthenibacterium_lactatiformans:38091	SNV	L-Serine	Amino acid	-0.0644	-0.1174	-0.02	2e-18	6.21e-17	-0.2109	-0.3345	-0.09	0.004	0.2301	<2e-16	hypothetical protein
Ruthenibacterium_lactatiformans:38091	SNV	Valine	Amino acid	-0.0801	-0.1362	-0.03	2e-18	6.21e-17	-0.2019	-0.336	-0.08	<2e-16	0.2803	<2e-16	hypothetical protein
Ruthenibacterium_lactatiformans:51334	SNV	D-Glutamine	Carboxylic acids and derivatives	-0.0574	-0.1129	-0.02	0.002	0.0408887	-0.2556	-0.3894	-0.12	<2e-16	0.1797	0.002	Predicted rhamnose oligosaccharide ABC transport system, permease component
Ruthenibacterium_lactatiformans:51334	SNV	L-Serine	Amino acid	-0.0686	-0.1226	-0.02	0.002	0.0408887	-0.2487	-0.3806	-0.12	<2e-16	0.2152	0.002	Predicted rhamnose oligosaccharide ABC transport system, permease component
Ruthenibacterium_lactatiformans:51334	SNV	Valine	Amino acid	-0.0761	-0.1352	-0.03	2e-18	6.21e-17	-0.238	-0.3778	-0.11	<2e-16	0.2387	<2e-16	Predicted rhamnose oligosaccharide ABC transport system, permease component
Ruthenibacterium_lactatiformans:61	SNV	Caffeine	Others	-0.0773	-0.143	-0.03	2e-18	6.21e-17	-0.2115	-0.3563	-0.08	0.004	0.2658	<2e-16	hypothetical protein
Ruthenibacterium_lactatiformans:61	SNV	D-Glutamine	Carboxylic acids and derivatives	-0.095	-0.1652	-0.04	2e-18	6.21e-17	-0.187	-0.3298	-0.06	0.006	0.3395	<2e-16	hypothetical protein
Ruthenibacterium_lactatiformans:61	SNV	L-Serine	Amino acid	-0.0877	-0.1511	-0.04	2e-18	6.21e-17	-0.1926	-0.3294	-0.06	<2e-16	0.3115	<2e-16	hypothetical protein
Ruthenibacterium_lactatiformans:61	SNV	Valine	Amino acid	-0.0831	-0.1465	-0.04	2e-18	6.21e-17	-0.2003	-0.3224	-0.07	<2e-16	0.2891	<2e-16	hypothetical protein
Ruthenibacterium_lactatiformans:61	SNV	6-Hydroxymelatonin	Others	-0.0896	-0.1514	-0.04	0.002	0.0408887	-0.1896	-0.3166	-0.06	<2e-16	0.3211	0.002	hypothetical protein
Ruthenibacterium_lactatiformans:92653	SNV	L-Serine	Amino acid	-0.0617	-0.1148	-0.02	0.002	0.0408887	-0.2681	-0.396	-0.14	<2e-16	0.1845	0.002	hypothetical protein
Ruthenibacterium_lactatiformans:92653	SNV	Valine	Amino acid	-0.069	-0.1236	-0.02	2e-18	6.21e-17	-0.2584	-0.3898	-0.12	<2e-16	0.2073	<2e-16	hypothetical protein
Ruthenibacterium_lactatiformans:12366	SNV	L-Serine	Amino acid	-0.082	-0.1372	-0.03	2e-18	6.21e-17	-0.2762	-0.4008	-0.15	<2e-16	0.2288	<2e-16	hypothetical protein
Ruthenibacterium_lactatiformans:12366	SNV	Valine	Amino acid	-0.0644	-0.1187	-0.02	2e-18	6.21e-17	-0.2915	-0.4133	-0.17	<2e-16	0.1782	<2e-16	hypothetical protein
Ruthenibacterium_lactatiformans:12366	SNV	6-Hydroxymelatonin	Others	-0.0798	-0.1391	-0.03	2e-18	6.21e-17	-0.2709	-0.4041	-0.14	<2e-16	0.2245	<2e-16	hypothetical protein
Ruthenibacterium_lactatiformans:15084	SNV	D-Glutamine	Carboxylic acids and derivatives	-0.0666	-0.1241	-0.02	2e-18	6.21e-17	-0.2001	-0.3267	-0.08	0.004	0.2443	<2e-16	hypothetical protein
Ruthenibacterium_lactatiformans:15084	SNV	L-Serine	Amino acid	-0.075	-0.1285	-0.03	2e-18	6.21e-17	-0.1923	-0.3129	-0.07	0.002	0.2787	<2e-16	hypothetical protein
Ruthenibacterium_lactatiformans:15084	SNV	Valine	Amino acid	-0.0832	-0.1431	-0.04	2e-18	6.21e-17	-0.1781	-0.3108	-0.04	0.02	0.3121	<2e-16	hypothetical protein
Ruthenibacterium_lactatiformans:55598	SNV	L-Serine	Amino acid	-0.0874	-0.1494	-0.03	0.002	0.0408887	-0.2107	-0.3527	-0.08	0.002	0.3004	0.002	hypothetical protein
Ruthenibacterium_lactatiformans:55598	SNV	Valine	Amino acid	-0.073	-0.1285	-0.03	2e-18	6.21e-17	-0.2294	-0.3646	-0.1	<2e-16	0.2387	<2e-16	hypothetical protein
Ruthenibacterium_lactatiformans:55598	SNV	6-Hydroxymelatonin	Others	-0.0729	-0.1379	-0.02	2e-18	6.21e-17	-0.2294	-0.3624	-0.1	<2e-16	0.2384	<2e-16	hypothetical protein
Ruthenibacterium_lactatiformans:31596	SNV	D-Glutamine	Carboxylic acids and derivatives	-0.0697	-0.1258	-0.02	0.002	0.0408887	-0.2081	-0.3313	-0.08	0.002	0.249	0.002	Nicotinate-nucleotide--dimethylbenzimidazole phosphoribosyltransferase (EC 2.4.2.21)	2.4.2.21
Ruthenibacterium_lactatiformans:31596	SNV	L-Serine	Amino acid	-0.0863	-0.149	-0.03	2e-18	6.21e-17	-0.195	-0.3253	-0.07	0.008	0.3088	<2e-16	Nicotinate-nucleotide--dimethylbenzimidazole phosphoribosyltransferase (EC 2.4.2.21)	2.4.2.21
Ruthenibacterium_lactatiformans:31596	SNV	Valine	Amino acid	-0.0756	-0.1306	-0.03	0.002	0.0408887	-0.2051	-0.3307	-0.08	0.002	0.2678	0.002	Nicotinate-nucleotide--dimethylbenzimidazole phosphoribosyltransferase (EC 2.4.2.21)	2.4.2.21
Ruthenibacterium_lactatiformans:31596	SNV	6-Hydroxymelatonin	Others	-0.0678	-0.1268	-0.02	2e-18	6.21e-17	-0.206	-0.3382	-0.08	<2e-16	0.2444	<2e-16	Nicotinate-nucleotide--dimethylbenzimidazole phosphoribosyltransferase (EC 2.4.2.21)	2.4.2.21
Ruthenibacterium_lactatiformans:48862	SNV	D-Glutamine	Carboxylic acids and derivatives	-0.0613	-0.1185	-0.02	0.002	0.0408887	-0.1943	-0.3235	-0.07	0.006	0.235	0.002	Potassium-transporting ATPase C chain (EC 3.6.3.12) (TC 3.A.3.7.1)	3.6.3.12
Ruthenibacterium_lactatiformans:48862	SNV	L-Serine	Amino acid	-0.0755	-0.1313	-0.03	2e-18	6.21e-17	-0.1839	-0.3099	-0.05	0.002	0.2906	<2e-16	Potassium-transporting ATPase C chain (EC 3.6.3.12) (TC 3.A.3.7.1)	3.6.3.12
Ruthenibacterium_lactatiformans:48862	SNV	Valine	Amino acid	-0.0786	-0.1409	-0.03	2e-18	6.21e-17	-0.1809	-0.3059	-0.06	0.01	0.3041	<2e-16	Potassium-transporting ATPase C chain (EC 3.6.3.12) (TC 3.A.3.7.1)	3.6.3.12
Ruthenibacterium_lactatiformans:58206	SNV	Caffeine	Others	-0.0597	-0.1171	-0.02	0.002	0.0408887	-0.2304	-0.3641	-0.09	0.002	0.2031	0.002	hypothetical protein
Ruthenibacterium_lactatiformans:58206	SNV	D-Glutamine	Carboxylic acids and derivatives	-0.0595	-0.1174	-0.02	2e-18	6.21e-17	-0.2218	-0.3572	-0.1	<2e-16	0.211	<2e-16	hypothetical protein
Ruthenibacterium_lactatiformans:58206	SNV	L-Serine	Amino acid	-0.0683	-0.1243	-0.02	2e-18	6.21e-17	-0.2166	-0.3423	-0.1	<2e-16	0.2346	<2e-16	hypothetical protein
Ruthenibacterium_lactatiformans:58206	SNV	Valine	Amino acid	-0.0644	-0.1133	-0.02	2e-18	6.21e-17	-0.2252	-0.3423	-0.1	<2e-16	0.219	<2e-16	hypothetical protein
Ruthenibacterium_lactatiformans:71451	SNV	Caffeine	Others	-0.0716	-0.1334	-0.02	2e-18	6.21e-17	-0.1909	-0.3315	-0.05	0.004	0.2658	<2e-16	Leucyl-tRNA synthetase (EC 6.1.1.4)	6.1.1.4
Ruthenibacterium_lactatiformans:71451	SNV	D-Glutamine	Carboxylic acids and derivatives	-0.11	-0.18	-0.04	0.002	0.0408887	-0.162	-0.3	-0.03	0.008	0.413	0.002	Leucyl-tRNA synthetase (EC 6.1.1.4)	6.1.1.4
Ruthenibacterium_lactatiformans:71451	SNV	L-Serine	Amino acid	-0.0803	-0.1449	-0.03	2e-18	6.21e-17	-0.1898	-0.3201	-0.07	0.002	0.2943	<2e-16	Leucyl-tRNA synthetase (EC 6.1.1.4)	6.1.1.4
Ruthenibacterium_lactatiformans:71451	SNV	Valine	Amino acid	-0.0797	-0.1335	-0.03	0.002	0.0408887	-0.1833	-0.3096	-0.05	<2e-16	0.2995	0.002	Leucyl-tRNA synthetase (EC 6.1.1.4)	6.1.1.4
Ruthenibacterium_lactatiformans:71451	SNV	6-Hydroxymelatonin	Others	-0.116	-0.19	-0.05	2e-18	6.21e-17	-0.154	-0.294	-0.04	0.016	0.432	<2e-16	Leucyl-tRNA synthetase (EC 6.1.1.4)	6.1.1.4
Ruthenibacterium_lactatiformans:73475	SNV	D-Glutamine	Carboxylic acids and derivatives	-0.0635	-0.1231	-0.02	0.002	0.0408887	-0.1939	-0.3173	-0.07	0.004	0.2436	0.002	Ribosomal silencing factor RsfA
Ruthenibacterium_lactatiformans:73475	SNV	L-Serine	Amino acid	-0.0759	-0.135	-0.03	2e-18	6.21e-17	-0.1829	-0.3105	-0.05	<2e-16	0.287	<2e-16	Ribosomal silencing factor RsfA
Ruthenibacterium_lactatiformans:73475	SNV	Valine	Amino acid	-0.0699	-0.1259	-0.02	2e-18	6.21e-17	-0.1961	-0.329	-0.07	0.002	0.2605	<2e-16	Ribosomal silencing factor RsfA
Ruthenibacterium_lactatiformans:73475	SNV	6-Hydroxymelatonin	Others	-0.0825	-0.1388	-0.03	2e-18	6.21e-17	-0.1777	-0.3073	-0.05	0.004	0.3144	<2e-16	Ribosomal silencing factor RsfA
Ruthenibacterium_lactatiformans:37778	SNV	D-Glutamine	Carboxylic acids and derivatives	-0.0622	-0.1204	-0.02	0.002	0.0408887	-0.2132	-0.3485	-0.09	0.004	0.2247	0.002	Ammonium transporter
Ruthenibacterium_lactatiformans:37778	SNV	L-Serine	Amino acid	-0.0789	-0.1367	-0.03	0.002	0.0408887	-0.1996	-0.331	-0.07	0.004	0.2819	0.002	Ammonium transporter
Ruthenibacterium_lactatiformans:37778	SNV	Valine	Amino acid	-0.0775	-0.1356	-0.03	2e-18	6.21e-17	-0.2017	-0.329	-0.07	0.006	0.2738	<2e-16	Ammonium transporter
Ruthenibacterium_lactatiformans:54251	SNV	D-Glutamine	Carboxylic acids and derivatives	-0.0547	-0.1101	-0.01	2e-18	6.21e-17	-0.2581	-0.3851	-0.14	<2e-16	0.1686	<2e-16	hypothetical protein
Ruthenibacterium_lactatiformans:54251	SNV	L-Serine	Amino acid	-0.0697	-0.124	-0.02	2e-18	6.21e-17	-0.2391	-0.3582	-0.11	<2e-16	0.2189	<2e-16	hypothetical protein
Ruthenibacterium_lactatiformans:54251	SNV	Valine	Amino acid	-0.0621	-0.1145	-0.02	2e-18	6.21e-17	-0.2453	-0.3673	-0.12	<2e-16	0.1969	<2e-16	hypothetical protein
Ruthenibacterium_lactatiformans:57892	SNV	Valine	Amino acid	-0.0844	-0.1442	-0.04	2e-18	6.21e-17	-0.1611	-0.2954	-0.03	0.01	0.3432	<2e-16	hypothetical protein
Ruthenibacterium_lactatiformans:57892	SNV	6-Hydroxymelatonin	Others	-0.0763	-0.1416	-0.03	2e-18	6.21e-17	-0.1694	-0.3023	-0.06	0.004	0.3087	<2e-16	hypothetical protein
Ruthenibacterium_lactatiformans:71729	SNV	L-Serine	Amino acid	-0.0746	-0.1327	-0.03	2e-18	6.21e-17	-0.2198	-0.3461	-0.09	<2e-16	0.2533	<2e-16	S-adenosylmethionine synthetase (EC 2.5.1.6)	2.5.1.6
Ruthenibacterium_lactatiformans:71729	SNV	Valine	Amino acid	-0.0783	-0.1323	-0.03	2e-18	6.21e-17	-0.2198	-0.3475	-0.09	<2e-16	0.2586	<2e-16	S-adenosylmethionine synthetase (EC 2.5.1.6)	2.5.1.6
Ruthenibacterium_lactatiformans:71729	SNV	6-Hydroxymelatonin	Others	-0.072	-0.1284	-0.03	2e-18	6.21e-17	-0.216	-0.3478	-0.09	<2e-16	0.2466	<2e-16	S-adenosylmethionine synthetase (EC 2.5.1.6)	2.5.1.6
Ruthenibacterium_lactatiformans:48866	SNV	Caffeine	Others	-0.0503	-0.1007	-0.01	0.002	0.0408887	-0.2283	-0.3477	-0.11	<2e-16	0.1738	0.002	Helicase PriA essential for oriC/DnaA-independent DNA replication
Ruthenibacterium_lactatiformans:48866	SNV	L-Serine	Amino acid	-0.077	-0.1392	-0.03	2e-18	6.21e-17	-0.1931	-0.315	-0.07	0.002	0.2815	<2e-16	Helicase PriA essential for oriC/DnaA-independent DNA replication
Ruthenibacterium_lactatiformans:48866	SNV	Valine	Amino acid	-0.0825	-0.1408	-0.03	2e-18	6.21e-17	-0.1866	-0.3159	-0.05	0.01	0.3057	<2e-16	Helicase PriA essential for oriC/DnaA-independent DNA replication
Ruthenibacterium_lactatiformans:38540	SNV	D-Glutamine	Carboxylic acids and derivatives	-0.068	-0.1262	-0.02	0.002	0.0408887	-0.1859	-0.3125	-0.06	0.002	0.2688	0.002	N(omega),N(omega)-dimethylarginine dimethylaminohydrolase (EC 3.5.3.18)	3.5.3.18
Ruthenibacterium_lactatiformans:38540	SNV	Valine	Amino acid	-0.0716	-0.1251	-0.03	2e-18	6.21e-17	-0.1845	-0.3062	-0.06	0.002	0.277	<2e-16	N(omega),N(omega)-dimethylarginine dimethylaminohydrolase (EC 3.5.3.18)	3.5.3.18
Ruthenibacterium_lactatiformans:38990	SNV	Caffeine	Others	-0.0507	-0.0996	-0.01	0.002	0.0408887	-0.2955	-0.4276	-0.17	<2e-16	0.1429	0.002	Argininosuccinate synthase (EC 6.3.4.5)	6.3.4.5
Ruthenibacterium_lactatiformans:38990	SNV	D-Glutamine	Carboxylic acids and derivatives	-0.0554	-0.1103	-0.01	2e-18	6.21e-17	-0.2862	-0.4094	-0.16	<2e-16	0.1587	<2e-16	Argininosuccinate synthase (EC 6.3.4.5)	6.3.4.5
Ruthenibacterium_lactatiformans:38990	SNV	L-Serine	Amino acid	-0.06	-0.1121	-0.02	2e-18	6.21e-17	-0.2778	-0.404	-0.15	<2e-16	0.175	<2e-16	Argininosuccinate synthase (EC 6.3.4.5)	6.3.4.5
Ruthenibacterium_lactatiformans:38990	SNV	Valine	Amino acid	-0.0717	-0.1278	-0.03	2e-18	6.21e-17	-0.2673	-0.3931	-0.15	<2e-16	0.2093	<2e-16	Argininosuccinate synthase (EC 6.3.4.5)	6.3.4.5
Ruthenibacterium_lactatiformans:42643	SNV	L-Serine	Amino acid	-0.0655	-0.1218	-0.02	2e-18	6.21e-17	-0.2039	-0.3268	-0.09	<2e-16	0.2427	<2e-16	hypothetical protein
Ruthenibacterium_lactatiformans:34003	SNV	L-Serine	Amino acid	-0.0783	-0.1391	-0.03	0.002	0.0408887	-0.2636	-0.3943	-0.12	<2e-16	0.2229	0.002	hypothetical protein
Ruthenibacterium_lactatiformans:34003	SNV	Valine	Amino acid	-0.0663	-0.1214	-0.02	2e-18	6.21e-17	-0.27	-0.3913	-0.14	<2e-16	0.1945	<2e-16	hypothetical protein
Ruthenibacterium_lactatiformans:13583	SNV	L-Serine	Amino acid	-0.0658	-0.1176	-0.02	2e-18	6.21e-17	-0.2316	-0.3557	-0.11	<2e-16	0.2186	<2e-16	hypothetical protein
Ruthenibacterium_lactatiformans:13583	SNV	Valine	Amino acid	-0.0675	-0.1194	-0.03	2e-18	6.21e-17	-0.2319	-0.3664	-0.11	<2e-16	0.2235	<2e-16	hypothetical protein
Ruthenibacterium_lactatiformans:13583	SNV	6-Hydroxymelatonin	Others	-0.0801	-0.1446	-0.03	2e-18	6.21e-17	-0.2169	-0.3447	-0.09	<2e-16	0.2659	<2e-16	hypothetical protein
Ruthenibacterium_lactatiformans:10093	SNV	D-Glutamine	Carboxylic acids and derivatives	-0.0707	-0.1317	-0.02	0.002	0.0408887	-0.1799	-0.3173	-0.04	0.004	0.2805	0.002	DNA polymerase III polC-type (EC 2.7.7.7)	2.7.7.7
Ruthenibacterium_lactatiformans:10093	SNV	L-Serine	Amino acid	-0.0781	-0.1377	-0.03	2e-18	6.21e-17	-0.1779	-0.3116	-0.05	0.01	0.3031	<2e-16	DNA polymerase III polC-type (EC 2.7.7.7)	2.7.7.7
Ruthenibacterium_lactatiformans:10093	SNV	Valine	Amino acid	-0.0746	-0.129	-0.03	2e-18	6.21e-17	-0.1867	-0.313	-0.05	0.002	0.2855	<2e-16	DNA polymerase III polC-type (EC 2.7.7.7)	2.7.7.7
Ruthenibacterium_lactatiformans:10408	SNV	D-Glutamine	Carboxylic acids and derivatives	-0.0511	-0.0996	-0.01	0.002	0.0408887	-0.2526	-0.3801	-0.12	<2e-16	0.1642	0.002	DNA polymerase III polC-type (EC 2.7.7.7)	2.7.7.7
Ruthenibacterium_lactatiformans:10408	SNV	L-Serine	Amino acid	-0.0598	-0.1115	-0.02	2e-18	6.21e-17	-0.2467	-0.3726	-0.12	<2e-16	0.1926	<2e-16	DNA polymerase III polC-type (EC 2.7.7.7)	2.7.7.7
Ruthenibacterium_lactatiformans:10408	SNV	Valine	Amino acid	-0.0591	-0.1118	-0.02	0.002	0.0408887	-0.2451	-0.3619	-0.13	<2e-16	0.1893	0.002	DNA polymerase III polC-type (EC 2.7.7.7)	2.7.7.7
Ruthenibacterium_lactatiformans:10496	SNV	Caffeine	Others	-0.0552	-0.1089	-0.01	2e-18	6.21e-17	-0.2376	-0.3643	-0.12	<2e-16	0.1859	<2e-16	DNA polymerase III polC-type (EC 2.7.7.7)	2.7.7.7
Ruthenibacterium_lactatiformans:10496	SNV	L-Serine	Amino acid	-0.068	-0.1232	-0.02	0.002	0.0408887	-0.2145	-0.3439	-0.09	<2e-16	0.2385	0.002	DNA polymerase III polC-type (EC 2.7.7.7)	2.7.7.7
Ruthenibacterium_lactatiformans:10496	SNV	Valine	Amino acid	-0.0683	-0.1199	-0.02	2e-18	6.21e-17	-0.2173	-0.3386	-0.1	<2e-16	0.2354	<2e-16	DNA polymerase III polC-type (EC 2.7.7.7)	2.7.7.7
Ruthenibacterium_lactatiformans:28211	SNV	Caffeine	Others	-0.0545	-0.1058	-0.01	2e-18	6.21e-17	-0.2169	-0.3342	-0.09	<2e-16	0.2006	<2e-16	SAM-dependent methyltransferase
Ruthenibacterium_lactatiformans:28211	SNV	L-Serine	Amino acid	-0.0753	-0.1311	-0.03	2e-18	6.21e-17	-0.1901	-0.3196	-0.07	0.004	0.2827	<2e-16	SAM-dependent methyltransferase
Ruthenibacterium_lactatiformans:28211	SNV	Valine	Amino acid	-0.065	-0.1192	-0.02	0.002	0.0408887	-0.1976	-0.3171	-0.08	<2e-16	0.2421	0.002	SAM-dependent methyltransferase
Ruthenibacterium_lactatiformans:16652	SNV	D-Glutamine	Carboxylic acids and derivatives	-0.0657	-0.1258	-0.02	2e-18	6.21e-17	-0.1883	-0.3184	-0.06	0.002	0.2526	<2e-16	Adenine deaminase (EC 3.5.4.2)	3.5.4.2
Ruthenibacterium_lactatiformans:16652	SNV	L-Serine	Amino acid	-0.0742	-0.1311	-0.03	0.002	0.0408887	-0.1827	-0.304	-0.06	0.002	0.2863	0.002	Adenine deaminase (EC 3.5.4.2)	3.5.4.2
Ruthenibacterium_lactatiformans:16652	SNV	Valine	Amino acid	-0.0742	-0.1336	-0.03	2e-18	6.21e-17	-0.183	-0.3144	-0.05	0.004	0.2825	<2e-16	Adenine deaminase (EC 3.5.4.2)	3.5.4.2
Ruthenibacterium_lactatiformans:16652	SNV	6-Hydroxymelatonin	Others	-0.0828	-0.1464	-0.03	2e-18	6.21e-17	-0.1706	-0.3017	-0.04	0.012	0.3233	<2e-16	Adenine deaminase (EC 3.5.4.2)	3.5.4.2
Ruthenibacterium_lactatiformans:24851	SNV	Valine	Amino acid	-0.0581	-0.106	-0.02	2e-18	6.21e-17	-0.2098	-0.3363	-0.09	<2e-16	0.2081	<2e-16	hypothetical protein
Ruthenibacterium_lactatiformans:24851	SNV	6-Hydroxymelatonin	Others	-0.0651	-0.1217	-0.02	2e-18	6.21e-17	-0.203	-0.3229	-0.08	<2e-16	0.2401	<2e-16	hypothetical protein
Ruthenibacterium_lactatiformans:24869	SNV	D-Glutamine	Carboxylic acids and derivatives	-0.0547	-0.1137	-0.01	0.002	0.0408887	-0.2106	-0.3347	-0.08	<2e-16	0.1981	0.002	hypothetical protein
Ruthenibacterium_lactatiformans:24869	SNV	L-Serine	Amino acid	-0.0621	-0.1148	-0.02	0.002	0.0408887	-0.204	-0.3326	-0.08	0.002	0.2347	0.002	hypothetical protein
Ruthenibacterium_lactatiformans:24869	SNV	Valine	Amino acid	-0.0583	-0.1109	-0.02	0.002	0.0408887	-0.2069	-0.3282	-0.08	<2e-16	0.2194	0.002	hypothetical protein
Ruthenibacterium_lactatiformans:25983	SNV	L-Serine	Amino acid	-0.0781	-0.1365	-0.03	2e-18	6.21e-17	-0.224	-0.354	-0.1	<2e-16	0.2599	<2e-16	hypothetical protein
Ruthenibacterium_lactatiformans:25983	SNV	Valine	Amino acid	-0.0976	-0.161	-0.04	2e-18	6.21e-17	-0.2034	-0.3354	-0.07	0.006	0.3236	<2e-16	hypothetical protein
Ruthenibacterium_lactatiformans:25983	SNV	6-Hydroxymelatonin	Others	-0.0787	-0.1415	-0.03	2e-18	6.21e-17	-0.2233	-0.3512	-0.1	<2e-16	0.2541	<2e-16	hypothetical protein
Ruthenibacterium_lactatiformans:21474	SNV	Valine	Amino acid	-0.0578	-0.1092	-0.02	2e-18	6.21e-17	-0.2312	-0.3644	-0.1	<2e-16	0.1951	<2e-16	hypothetical protein
Ruthenibacterium_lactatiformans:25352	SNV	Caffeine	Others	-0.0532	-0.1045	-0.01	0.002	0.0408887	-0.229	-0.3609	-0.1	<2e-16	0.1838	0.002	transcriptional repressor/ROK family
Ruthenibacterium_lactatiformans:25352	SNV	D-Glutamine	Carboxylic acids and derivatives	-0.0791	-0.148	-0.03	2e-18	6.21e-17	-0.1878	-0.3203	-0.05	0.002	0.2925	<2e-16	transcriptional repressor/ROK family
Ruthenibacterium_lactatiformans:25352	SNV	L-Serine	Amino acid	-0.0879	-0.1539	-0.04	2e-18	6.21e-17	-0.1852	-0.3161	-0.06	<2e-16	0.319	<2e-16	transcriptional repressor/ROK family
Ruthenibacterium_lactatiformans:25352	SNV	Valine	Amino acid	-0.0731	-0.1293	-0.03	2e-18	6.21e-17	-0.1964	-0.3172	-0.06	0.002	0.2701	<2e-16	transcriptional repressor/ROK family
Ruthenibacterium_lactatiformans:25352	SNV	6-Hydroxymelatonin	Others	-0.0753	-0.139	-0.03	0.002	0.0408887	-0.1896	-0.3197	-0.07	0.002	0.279	0.002	transcriptional repressor/ROK family
Ruthenibacterium_lactatiformans:4113	SNV	D-Glutamine	Carboxylic acids and derivatives	-0.0581	-0.1152	-0.01	0.002	0.0408887	-0.2544	-0.3742	-0.13	<2e-16	0.181	0.002	hypothetical protein
Ruthenibacterium_lactatiformans:4113	SNV	L-Serine	Amino acid	-0.0669	-0.1169	-0.02	2e-18	6.21e-17	-0.2419	-0.3671	-0.11	<2e-16	0.2155	<2e-16	hypothetical protein
Ruthenibacterium_lactatiformans:4113	SNV	Valine	Amino acid	-0.0733	-0.1331	-0.03	2e-18	6.21e-17	-0.2379	-0.3631	-0.12	<2e-16	0.2329	<2e-16	hypothetical protein
Ruthenibacterium_lactatiformans:6609	SNV	L-Serine	Amino acid	-0.0642	-0.1191	-0.02	0.002	0.0408887	-0.1963	-0.3208	-0.08	0.002	0.2437	0.002	ABC transporter, substrate-binding protein (cluster 1, maltose/g3p/polyamine/iron)
Ruthenibacterium_lactatiformans:6609	SNV	Valine	Amino acid	-0.0804	-0.1403	-0.03	2e-18	6.21e-17	-0.1764	-0.3075	-0.04	0.006	0.3102	<2e-16	ABC transporter, substrate-binding protein (cluster 1, maltose/g3p/polyamine/iron)
Ruthenibacterium_lactatiformans:6609	SNV	6-Hydroxymelatonin	Others	-0.0788	-0.1368	-0.03	2e-18	6.21e-17	-0.1793	-0.3048	-0.05	0.006	0.3041	<2e-16	ABC transporter, substrate-binding protein (cluster 1, maltose/g3p/polyamine/iron)
Ruthenibacterium_lactatiformans:25148	SNV	Valine	Amino acid	-0.0707	-0.1267	-0.03	2e-18	6.21e-17	-0.2222	-0.3543	-0.1	0.002	0.2428	<2e-16	4-carboxymuconolactone decarboxylase (EC 4.1.1.44)	4.1.1.44
Ruthenibacterium_lactatiformans:4251	SNV	L-Serine	Amino acid	-0.0737	-0.1305	-0.03	2e-18	6.21e-17	-0.1727	-0.2934	-0.04	0.008	0.297	<2e-16	5,10-methylenetetrahydrofolate reductase (EC 1.5.1.20)	1.5.1.20
Ruthenibacterium_lactatiformans:4251	SNV	Valine	Amino acid	-0.0779	-0.1347	-0.03	2e-18	6.21e-17	-0.1674	-0.2928	-0.05	0.004	0.3145	<2e-16	5,10-methylenetetrahydrofolate reductase (EC 1.5.1.20)	1.5.1.20
Ruthenibacterium_lactatiformans:4354	SNV	L-Serine	Amino acid	-0.0618	-0.1199	-0.02	0.002	0.0408887	-0.2179	-0.3486	-0.09	0.002	0.2188	0.002	5,10-methylenetetrahydrofolate reductase (EC 1.5.1.20)	1.5.1.20
Ruthenibacterium_lactatiformans:4354	SNV	Valine	Amino acid	-0.0643	-0.1156	-0.02	2e-18	6.21e-17	-0.2225	-0.3532	-0.1	0.002	0.2205	<2e-16	5,10-methylenetetrahydrofolate reductase (EC 1.5.1.20)	1.5.1.20
Ruthenibacterium_lactatiformans:669	SNV	L-Serine	Amino acid	-0.0745	-0.1341	-0.03	2e-18	6.21e-17	-0.2176	-0.3466	-0.09	0.002	0.253	<2e-16	hypothetical protein
Ruthenibacterium_lactatiformans:669	SNV	Valine	Amino acid	-0.0764	-0.133	-0.03	2e-18	6.21e-17	-0.2162	-0.3444	-0.1	<2e-16	0.254	<2e-16	hypothetical protein
Ruthenibacterium_lactatiformans:14573	SNV	L-Serine	Amino acid	-0.0651	-0.1193	-0.02	2e-18	6.21e-17	-0.2305	-0.3651	-0.11	<2e-16	0.2176	<2e-16	hypothetical protein
Ruthenibacterium_lactatiformans:14573	SNV	Valine	Amino acid	-0.0591	-0.1115	-0.02	2e-18	6.21e-17	-0.2386	-0.3518	-0.12	<2e-16	0.195	<2e-16	hypothetical protein
Ruthenibacterium_lactatiformans:1658	SNV	Valine	Amino acid	-0.0622	-0.1122	-0.02	2e-18	6.21e-17	-0.2173	-0.3416	-0.08	<2e-16	0.2212	<2e-16	Rieske FeS-domain containing oxidoreductase
Ruthenibacterium_lactatiformans:1668	SNV	Valine	Amino acid	-0.0644	-0.1183	-0.02	2e-18	6.21e-17	-0.2058	-0.3286	-0.08	<2e-16	0.235	<2e-16	Rieske FeS-domain containing oxidoreductase
Ruthenibacterium_lactatiformans:628	SNV	Caffeine	Others	-0.052	-0.1048	-0.01	2e-18	6.21e-17	-0.2942	-0.4094	-0.18	<2e-16	0.1447	<2e-16	hypothetical protein
Ruthenibacterium_lactatiformans:628	SNV	D-Glutamine	Carboxylic acids and derivatives	-0.0538	-0.1042	-0.02	0.002	0.0408887	-0.2806	-0.3977	-0.15	<2e-16	0.1525	0.002	hypothetical protein
Ruthenibacterium_lactatiformans:628	SNV	L-Serine	Amino acid	-0.0671	-0.1188	-0.02	2e-18	6.21e-17	-0.2669	-0.3872	-0.15	<2e-16	0.1986	<2e-16	hypothetical protein
Ruthenibacterium_lactatiformans:628	SNV	Valine	Amino acid	-0.071	-0.1222	-0.03	2e-18	6.21e-17	-0.264	-0.383	-0.14	<2e-16	0.2063	<2e-16	hypothetical protein
Ruthenibacterium_lactatiformans:4937	SNV	L-Serine	Amino acid	-0.0726	-0.1305	-0.03	2e-18	6.21e-17	-0.232	-0.369	-0.1	<2e-16	0.2342	<2e-16	hypothetical protein
Ruthenibacterium_lactatiformans:4937	SNV	Valine	Amino acid	-0.0682	-0.1216	-0.02	2e-18	6.21e-17	-0.2406	-0.3662	-0.1	<2e-16	0.2208	<2e-16	hypothetical protein
Ruthenibacterium_lactatiformans:7514	SNV	Caffeine	Others	-0.0544	-0.1053	-0.01	0.002	0.0408887	-0.239	-0.3681	-0.12	<2e-16	0.1817	0.002	Phosphate regulon sensor protein PhoR (SphS) (EC 2.7.13.3)	2.7.13.3
Ruthenibacterium_lactatiformans:7514	SNV	L-Serine	Amino acid	-0.0781	-0.14	-0.03	2e-18	6.21e-17	-0.2145	-0.3384	-0.09	<2e-16	0.2649	<2e-16	Phosphate regulon sensor protein PhoR (SphS) (EC 2.7.13.3)	2.7.13.3
Ruthenibacterium_lactatiformans:7514	SNV	Valine	Amino acid	-0.0645	-0.1169	-0.02	0.002	0.0408887	-0.2213	-0.3488	-0.1	<2e-16	0.2231	0.002	Phosphate regulon sensor protein PhoR (SphS) (EC 2.7.13.3)	2.7.13.3
Ruthenibacterium_lactatiformans:685	SNV	L-Serine	Amino acid	-0.078	-0.134	-0.03	2e-18	6.21e-17	-0.1855	-0.3167	-0.06	0.004	0.2938	<2e-16	hypothetical protein
Ruthenibacterium_lactatiformans:685	SNV	Valine	Amino acid	-0.0728	-0.1305	-0.03	2e-18	6.21e-17	-0.1901	-0.3027	-0.07	0.002	0.2745	<2e-16	hypothetical protein
Ruthenibacterium_lactatiformans:2658	SNV	Caffeine	Others	-0.0572	-0.1096	-0.02	0.002	0.0408887	-0.2513	-0.3782	-0.13	<2e-16	0.1829	0.002	hypothetical protein
Ruthenibacterium_lactatiformans:2658	SNV	D-Glutamine	Carboxylic acids and derivatives	-0.0721	-0.1329	-0.02	0.002	0.0408887	-0.2301	-0.3529	-0.1	<2e-16	0.2364	0.002	hypothetical protein
Ruthenibacterium_lactatiformans:2658	SNV	L-Serine	Amino acid	-0.0706	-0.13	-0.02	2e-18	6.21e-17	-0.2282	-0.3579	-0.1	<2e-16	0.2337	<2e-16	hypothetical protein
Ruthenibacterium_lactatiformans:2658	SNV	Valine	Amino acid	-0.0896	-0.1502	-0.04	2e-18	6.21e-17	-0.2118	-0.3359	-0.08	<2e-16	0.2922	<2e-16	hypothetical protein
Ruthenibacterium_lactatiformans:2658	SNV	6-Hydroxymelatonin	Others	-0.0677	-0.1212	-0.02	0.002	0.0408887	-0.2286	-0.3567	-0.11	<2e-16	0.223	0.002	hypothetical protein
Ruthenibacterium_lactatiformans:850	SNV	D-Glutamine	Carboxylic acids and derivatives	-0.0579	-0.1125	-0.02	0.002	0.0408887	-0.2138	-0.3416	-0.09	<2e-16	0.2072	0.002	hypothetical protein
Ruthenibacterium_lactatiformans:850	SNV	L-Serine	Amino acid	-0.0709	-0.132	-0.03	0.002	0.0408887	-0.2045	-0.3329	-0.08	<2e-16	0.2564	0.002	hypothetical protein
Ruthenibacterium_lactatiformans:850	SNV	Valine	Amino acid	-0.067	-0.1194	-0.02	2e-18	6.21e-17	-0.209	-0.3284	-0.08	0.002	0.237	<2e-16	hypothetical protein
Ruthenibacterium_lactatiformans:854	SNV	L-Serine	Amino acid	-0.0742	-0.1314	-0.03	2e-18	6.21e-17	-0.2045	-0.342	-0.09	0.002	0.2636	<2e-16	hypothetical protein
Ruthenibacterium_lactatiformans:854	SNV	Valine	Amino acid	-0.0679	-0.1194	-0.02	2e-18	6.21e-17	-0.2055	-0.3376	-0.08	<2e-16	0.2474	<2e-16	hypothetical protein
Ruthenibacterium_lactatiformans:2591	SNV	D-Glutamine	Carboxylic acids and derivatives	-0.0768	-0.1405	-0.03	0.002	0.0408887	-0.2072	-0.3358	-0.07	<2e-16	0.2665	0.002	hypothetical protein
Ruthenibacterium_lactatiformans:2591	SNV	L-Serine	Amino acid	-0.0761	-0.1306	-0.03	2e-18	6.21e-17	-0.2074	-0.3369	-0.08	<2e-16	0.2697	<2e-16	hypothetical protein
Ruthenibacterium_lactatiformans:2591	SNV	Valine	Amino acid	-0.0743	-0.1319	-0.03	2e-18	6.21e-17	-0.2085	-0.3401	-0.08	<2e-16	0.2623	<2e-16	hypothetical protein
Ruthenibacterium_lactatiformans:2591	SNV	6-Hydroxymelatonin	Others	-0.0801	-0.1379	-0.03	2e-18	6.21e-17	-0.206	-0.3364	-0.08	<2e-16	0.2807	<2e-16	hypothetical protein
Ruthenibacterium_lactatiformans:2593	SNV	D-Glutamine	Carboxylic acids and derivatives	-0.077	-0.1386	-0.02	0.002	0.0408887	-0.2077	-0.345	-0.07	<2e-16	0.2674	0.002	hypothetical protein
Ruthenibacterium_lactatiformans:2593	SNV	L-Serine	Amino acid	-0.0748	-0.1327	-0.03	0.002	0.0408887	-0.2093	-0.3353	-0.08	0.004	0.261	0.002	hypothetical protein
Ruthenibacterium_lactatiformans:2593	SNV	Valine	Amino acid	-0.0745	-0.1297	-0.03	2e-18	6.21e-17	-0.2092	-0.3435	-0.09	0.004	0.2633	<2e-16	hypothetical protein
Ruthenibacterium_lactatiformans:2593	SNV	6-Hydroxymelatonin	Others	-0.0821	-0.1422	-0.03	2e-18	6.21e-17	-0.202	-0.3276	-0.07	0.004	0.2902	<2e-16	hypothetical protein
Veillonella_parvula:1109070	SNV	Caffeine	Others	-0.051	-0.1036	-0.01	0.002	0.0408887	-0.2348	-0.3716	-0.1	<2e-16	0.1734	0.002	Leucyl-tRNA synthetase (EC 6.1.1.4)	6.1.1.4
Veillonella_parvula:1450264	SNV	D-Glutamine	Carboxylic acids and derivatives	-0.0695	-0.1273	-0.02	0.002	0.0408887	-0.2514	-0.3779	-0.13	<2e-16	0.213	0.002	Uncharacterized [4Fe4S] protein YgfK
Veillonella_parvula:1450276	SNV	D-Glutamine	Carboxylic acids and derivatives	-0.0734	-0.1368	-0.02	2e-18	6.21e-17	-0.2273	-0.3443	-0.1	<2e-16	0.2401	<2e-16	Uncharacterized [4Fe4S] protein YgfK
Veillonella_parvula:1450276	SNV	6-Hydroxymelatonin	Others	-0.066	-0.1245	-0.02	0.002	0.0408887	-0.2275	-0.3594	-0.1	<2e-16	0.2218	0.002	Uncharacterized [4Fe4S] protein YgfK
Veillonella_parvula:1927371	SNV	Caffeine	Others	-0.0558	-0.1054	-0.01	2e-18	6.21e-17	-0.2198	-0.3502	-0.09	<2e-16	0.2011	<2e-16	ABC transporter, permease protein (cluster 13, osmolytes) / ABC transporter, substrate-binding protein (cluster 13, osmolytes)
Veillonella_parvula:1927371	SNV	D-Glutamine	Carboxylic acids and derivatives	-0.0727	-0.1301	-0.02	0.002	0.0408887	-0.2104	-0.3282	-0.08	<2e-16	0.2518	0.002	ABC transporter, permease protein (cluster 13, osmolytes) / ABC transporter, substrate-binding protein (cluster 13, osmolytes)
Veillonella_parvula:1927371	SNV	6-Hydroxymelatonin	Others	-0.0722	-0.1347	-0.02	0.002	0.0408887	-0.2124	-0.3265	-0.09	0.002	0.2477	0.002	ABC transporter, permease protein (cluster 13, osmolytes) / ABC transporter, substrate-binding protein (cluster 13, osmolytes)
Veillonella_parvula:1959464	SNV	D-Glutamine	Carboxylic acids and derivatives	-0.0605	-0.1159	-0.01	0.002	0.0408887	-0.2572	-0.3807	-0.13	0.002	0.1836	0.002	Succinate dehydrogenase flavoprotein subunit (EC 1.3.5.1)	1.3.5.1
Veillonella_parvula:2031690	SNV	Caffeine	Others	-0.0502	-0.1033	-0.01	0.002	0.0408887	-0.2366	-0.3566	-0.11	<2e-16	0.1692	0.002	beta-N-acetylglucosaminidase (EC 3.2.1.52)	3.2.1.52
Veillonella_parvula:278791	SNV	Caffeine	Others	-0.052	-0.1019	-0.01	0.002	0.0408887	-0.2406	-0.3626	-0.12	<2e-16	0.1726	0.002	Transcriptional regulator, LysR family
Veillonella_parvula:278791	SNV	D-Glutamine	Carboxylic acids and derivatives	-0.0817	-0.1428	-0.03	0.002	0.0408887	-0.2233	-0.3485	-0.1	<2e-16	0.2686	0.002	Transcriptional regulator, LysR family
Veillonella_parvula:278791	SNV	L-Serine	Amino acid	-0.0747	-0.1342	-0.03	2e-18	6.21e-17	-0.2282	-0.3495	-0.11	<2e-16	0.2425	<2e-16	Transcriptional regulator, LysR family
Veillonella_parvula:278791	SNV	6-Hydroxymelatonin	Others	-0.0726	-0.1307	-0.02	0.002	0.0408887	-0.2258	-0.3467	-0.1	<2e-16	0.2424	0.002	Transcriptional regulator, LysR family
Veillonella_parvula:799825	SNV	D-Glutamine	Carboxylic acids and derivatives	-0.0725	-0.1315	-0.02	2e-18	6.21e-17	-0.2243	-0.3419	-0.11	0.002	0.2389	<2e-16	Branched-chain amino acid ABC transporter, substrate-binding protein LivJ (TC 3.A.1.4.1)
Veillonella_parvula:799825	SNV	6-Hydroxymelatonin	Others	-0.0902	-0.1503	-0.04	2e-18	6.21e-17	-0.2119	-0.3219	-0.1	<2e-16	0.2975	<2e-16	Branched-chain amino acid ABC transporter, substrate-binding protein LivJ (TC 3.A.1.4.1)
Subdoligranulum sp. 4_3_54A2FAA:1264_1266.1269_1271.1273_1275.1280_1282.1307_1309	SV	D-Glutamine	Carboxylic acids and derivatives	-0.0806	-0.1426	-0.02	2e-18	6.21e-17	-0.2368	-0.3752	-0.09	<2e-16	0.2537	<2e-16	hypothetical protein
Subdoligranulum sp. 4_3_54A2FAA:1264_1266.1269_1271.1273_1275.1280_1282.1307_1309	SV	L-Serine	Amino acid	-0.09	-0.1538	-0.04	2e-18	6.21e-17	-0.2258	-0.3615	-0.09	<2e-16	0.2839	<2e-16	hypothetical protein
Subdoligranulum sp. 4_3_54A2FAA:1264_1266.1269_1271.1273_1275.1280_1282.1307_1309	SV	Valine	Amino acid	-0.0735	-0.1311	-0.03	2e-18	6.21e-17	-0.2439	-0.3712	-0.12	<2e-16	0.2266	<2e-16	hypothetical protein
Subdoligranulum sp. 4_3_54A2FAA:1264_1266.1269_1271.1273_1275.1280_1282.1307_1309	SV	6-Hydroxymelatonin	Others	-0.075	-0.1397	-0.03	0.002	0.0408887	-0.2382	-0.3778	-0.11	<2e-16	0.2357	0.002	hypothetical protein
Subdoligranulum sp. 4_3_54A2FAA:1661_1665.3064_3066.3066_3068.3068_3071.3071_3073	SV	D-Glutamine	Carboxylic acids and derivatives	-0.0836	-0.1445	-0.03	2e-18	6.21e-17	-0.1702	-0.3064	-0.03	0.014	0.329	<2e-16	hypothetical protein
Subdoligranulum sp. 4_3_54A2FAA:1661_1665.3064_3066.3066_3068.3068_3071.3071_3073	SV	L-Serine	Amino acid	-0.0825	-0.1435	-0.03	2e-18	6.21e-17	-0.167	-0.2978	-0.04	0.014	0.327	<2e-16	hypothetical protein
Subdoligranulum sp. 4_3_54A2FAA:1661_1665.3064_3066.3066_3068.3068_3071.3071_3073	SV	Valine	Amino acid	-0.0883	-0.149	-0.04	2e-18	6.21e-17	-0.1609	-0.3054	-0.03	0.014	0.3588	<2e-16	hypothetical protein
Subdoligranulum sp. 4_3_54A2FAA:1661_1665.3064_3066.3066_3068.3068_3071.3071_3073	SV	6-Hydroxymelatonin	Others	-0.0905	-0.153	-0.04	2e-18	6.21e-17	-0.158	-0.2824	-0.03	0.024	0.3633	<2e-16	hypothetical protein
Subdoligranulum sp. 4_3_54A2FAA:2200_2201	SV	Caffeine	Others	-0.0599	-0.1138	-0.02	2e-18	6.21e-17	-0.2787	-0.4069	-0.15	<2e-16	0.1727	<2e-16	hypothetical protein
Subdoligranulum sp. 4_3_54A2FAA:2200_2201	SV	L-Serine	Amino acid	-0.0774	-0.1364	-0.03	2e-18	6.21e-17	-0.259	-0.3826	-0.13	<2e-16	0.2254	<2e-16	hypothetical protein
Subdoligranulum sp. 4_3_54A2FAA:2200_2201	SV	6-Hydroxymelatonin	Others	-0.0828	-0.1449	-0.03	2e-18	6.21e-17	-0.2516	-0.3895	-0.12	<2e-16	0.2432	<2e-16	hypothetical protein
Subdoligranulum sp. 4_3_54A2FAA:255_256.3973_3975	SV	D-Glutamine	Carboxylic acids and derivatives	-0.0906	-0.1581	-0.03	2e-18	6.21e-17	-0.2046	-0.3408	-0.06	0.004	0.3053	<2e-16	hypothetical protein
Subdoligranulum sp. 4_3_54A2FAA:255_256.3973_3975	SV	L-Serine	Amino acid	-0.089	-0.1536	-0.03	0.002	0.0408887	-0.2066	-0.3576	-0.05	0.008	0.3019	0.002	hypothetical protein
Subdoligranulum sp. 4_3_54A2FAA:255_256.3973_3975	SV	6-Hydroxymelatonin	Others	-0.1026	-0.1741	-0.05	2e-18	6.21e-17	-0.1896	-0.3249	-0.05	0.008	0.3474	<2e-16	hypothetical protein
Subdoligranulum sp. 4_3_54A2FAA:268_269.3889_3890	SV	D-Glutamine	Carboxylic acids and derivatives	-0.082	-0.1533	-0.03	2e-18	6.21e-17	-0.2346	-0.3729	-0.09	0.004	0.2589	<2e-16	hypothetical protein
Subdoligranulum sp. 4_3_54A2FAA:268_269.3889_3890	SV	L-Serine	Amino acid	-0.0706	-0.1333	-0.02	0.002	0.0408887	-0.2462	-0.3861	-0.1	0.002	0.2162	0.002	hypothetical protein
Subdoligranulum sp. 4_3_54A2FAA:268_269.3889_3890	SV	6-Hydroxymelatonin	Others	-0.0942	-0.1576	-0.04	2e-18	6.21e-17	-0.2219	-0.3614	-0.07	<2e-16	0.2933	<2e-16	hypothetical protein
Subdoligranulum sp. 4_3_54A2FAA:3765_3766	SV	D-Glutamine	Carboxylic acids and derivatives	-0.0684	-0.1309	-0.02	2e-18	6.21e-17	-0.249	-0.3947	-0.09	<2e-16	0.2139	<2e-16	hypothetical protein
Subdoligranulum sp. 4_3_54A2FAA:3765_3766	SV	L-Serine	Amino acid	-0.0723	-0.1289	-0.02	0.002	0.0408887	-0.2436	-0.3752	-0.1	<2e-16	0.2264	0.002	hypothetical protein
Subdoligranulum sp. 4_3_54A2FAA:3765_3766	SV	Valine	Amino acid	-0.0861	-0.1458	-0.04	2e-18	6.21e-17	-0.2324	-0.377	-0.09	<2e-16	0.2692	<2e-16	hypothetical protein
Subdoligranulum sp. 4_3_54A2FAA:3765_3766	SV	6-Hydroxymelatonin	Others	-0.1031	-0.1641	-0.05	2e-18	6.21e-17	-0.2256	-0.3635	-0.08	<2e-16	0.3178	<2e-16	hypothetical protein
Subdoligranulum sp. 4_3_54A2FAA:3777_3779.3779_3781.3784_3786	SV	L-Serine	Amino acid	-0.075	-0.1367	-0.03	0.002	0.0408887	-0.1649	-0.2917	-0.04	0.008	0.3094	0.002	hypothetical protein
Subdoligranulum sp. 4_3_54A2FAA:3777_3779.3779_3781.3784_3786	SV	Valine	Amino acid	-0.0995	-0.1649	-0.04	2e-18	6.21e-17	-0.1438	-0.2821	-0.01	0.038	0.4087	<2e-16	hypothetical protein
Subdoligranulum sp. 4_3_54A2FAA:3777_3779.3779_3781.3784_3786	SV	6-Hydroxymelatonin	Others	-0.0812	-0.1421	-0.03	2e-18	6.21e-17	-0.1626	-0.291	-0.03	0.024	0.3315	0.002	hypothetical protein
Subdoligranulum sp. 4_3_54A2FAA:3996_3997	SV	D-Glutamine	Carboxylic acids and derivatives	-0.09	-0.16	-0.03	2e-18	6.21e-17	-0.192	-0.323	-0.06	0.004	0.32	<2e-16	Transposase
Subdoligranulum sp. 4_3_54A2FAA:3996_3997	SV	L-Serine	Amino acid	-0.105	-0.169	-0.04	2e-18	6.21e-17	-0.175	-0.317	-0.04	0.016	0.378	<2e-16	Transposase
Subdoligranulum sp. 4_3_54A2FAA:3996_3997	SV	Valine	Amino acid	-0.0727	-0.1367	-0.03	2e-18	6.21e-17	-0.1962	-0.33	-0.06	0.006	0.2684	<2e-16	Transposase
Subdoligranulum sp. 4_3_54A2FAA:3996_3997	SV	6-Hydroxymelatonin	Others	-0.0842	-0.1495	-0.03	2e-18	6.21e-17	-0.1896	-0.3205	-0.05	0.01	0.3033	<2e-16	Transposase
Subdoligranulum sp. 4_3_54A2FAA:643_644	SV	D-Glutamine	Carboxylic acids and derivatives	-0.0805	-0.1496	-0.02	2e-18	6.21e-17	-0.2174	-0.3459	-0.08	<2e-16	0.2649	<2e-16	transposase for insertion sequence element IS200
Subdoligranulum sp. 4_3_54A2FAA:643_644	SV	L-Serine	Amino acid	-0.0886	-0.1541	-0.04	0.002	0.0408887	-0.2171	-0.3641	-0.07	0.002	0.2898	0.002	transposase for insertion sequence element IS200
Subdoligranulum sp. 4_3_54A2FAA:643_644	SV	6-Hydroxymelatonin	Others	-0.0792	-0.1392	-0.03	2e-18	6.21e-17	-0.2234	-0.3578	-0.08	0.006	0.2585	<2e-16	transposase for insertion sequence element IS200
Alistipes_shahii:1064_1090	SV	Valine	Amino acid	0.0725	0.0221	0.13	0.002	0.0408887	0.2754	0.087	0.42	0.006	0.2025	0.002	Outer membrane cobalamin receptor protein
Barnesiella_intestinihominis:2370_2372	SV	6-Hydroxymelatonin	Others	0.09113	0.02739	0.18	2e-18	6.21e-17	0.34797	0.08868	0.51	0.016	0.19541	0.004	Retron-type RNA-directed DNA polymerase (EC 2.7.7.49)	2.7.7.49
* ACME: average causal mediation effects, ADE: average direct effects
