# Supplementary material for: Integrative multi-omics reveals microbial genomic variants driving altered host-microbe interactions in autism spectrum disorder
Source: Cell Rep Med. 2025 Dec 19;7(1):102516. doi: 10.1016/j.xcrm.2025.102516 (PMC12866134; doi:10.1016/j.xcrm.2025.102516)
Supplement: Data S10. Biomarkers used in the diagnostic models, related to Figure 6 [file mmc11.xlsx]

## Sheet: Data S10
Data S10. Biomarkers used in the diagnostic models, related to Figure7.
species	gene	pathway	SV	InDel	SNV	Metabolite
Streptococcus_parasanguinis	K00184	METH-ACETATE-PWY: methanogenesis.from.acetate	Lachnospiraceae_bacterium_3_1_46FAA:dSV1102_1103.1103_1104.1161_1163	Eubacterium_rectale:insertion1453890	Anaerostipes_hadrus:1124825	Heptanoic acid
Phocaeicola_plebeius	K00936	PWY-5188: tetrapyrrolebiosynthesis from-glutamate	Blautia_wexlerae:dSV198_199.665_669.669_671.671_672.3225_3227.3975_3977	Eubacterium_rectale:deletion3104903	Clostridium_sp_AF34_10BH:38270	L-ornithine
Alistipes_putredinis	K01849	PWY-5677: succinate-fermentation-to-butanoate	Blautia_wexlerae:dSV452_453	Veillonella_parvula:deletion746367	Veillonella_parvula:774999	4-Nitrocatechol
Prevotella_copri	K02110	PWY-7165: L-ascorbate biosynthesis VIII engineered pathway	Blautia_wexlerae:dSV512_514	Veillonella_parvula:insertion1107753	Veillonella_parvula:1096944	5-phenylvaleric acid
Anaerobutyricum_soehngenii	K02863	PWY-7977: L-methionine biosynthesis IV	Blautia_wexlerae:dSV2442_2443	Prevotella_copri:insertion104000	Veillonella_parvula:1109070	Caffeine
Phocaeicola_coprocola	K03076	PWY-8188: L-alanine degradation VI reductive Stickland reaction	Blautia_wexlerae:dSV3973_3975.3977_3978	Prevotella_copri:deletion310033	Blautia_wexlerae:3240454	N-Acetyl-D-glucosamine
Parabacteroides_merdae	K03411	PWY-8189: L-alanine degradation V oxidative Stickland reaction	Blautia_wexlerae:dSV4391_4392	Prevotella_copri:deletion700424	Ruthenibacterium_lactatiformans:6746	Ala-Phe
Bacteroides_faecis	K03521	PWY0-1241: ADP-L-glycero beta D-manno heptose biosynthesis	Blautia_wexlerae:dSV4455_4456	Prevotella_copri:deletion729223	Blautia_wexlerae:94166	(Z)-2-octylpent-2-enedioic acid
Clostridium_butyricum	K04094		Barnesiella_intestinihominis:dSV2370_2372	Prevotella_copri:deletion1726532	Ruthenibacterium_lactatiformans:14089	FA 16:3
Veillonella_rogosae	K05847		Roseburia_intestinalis:dSV3036_3037	Prevotella_copri:deletion1910555	Ruthenibacterium_lactatiformans:20889	Palmitoleic acid
Alistipes_communis	K07506		Escherichia_coli:dSV3180_3182.3182_3189.3189_3190	Prevotella_copri:insertion2725182	Blautia_wexlerae:4320452	Tretinoin
TM7_phylum_sp_oral_taxon_352	K09927		Alistipes_shahii:dSV1064_1090	Prevotella_copri:deletion2725183	Ruthenibacterium_lactatiformans:35356	LysoPE(20:4)
Blautia_producta	K11920		Phascolarctobacterium_sp._CAG:207:dSV648_649.652_653	Prevotella_copri:deletion2927594	Ruthenibacterium_lactatiformans:186302	L-Isoleucine
Klebsiella_pneumoniae	K12142		Subdoligranulum sp. 4_3_54A2FAA:dSV255_256.3973_3975	Blautia_wexlerae:insertion2542198	Prevotella_copri:2361483	trans-3-Hydroxycotinine
Phocaeicola_massiliensis	K15581		Subdoligranulum sp. 4_3_54A2FAA:dSV2096_2098.2098_2100.2104_2106	Ruthenibacterium_lactatiformans:deletion152363		Leucylvaline
Barnesiella_intestinihominis	K19310		Blautia_wexlerae:vSV2633_2634.2634_2635	Prevotella_copri:insertion1466906		Hexadecanamide
Paraprevotella_clara			Blautia_wexlerae:vSV2079_2081	Blautia_wexlerae:insertion382766		2-Oxoglutaric acid
Phocaeicola_coprophilus			Blautia_wexlerae:vSV4406_4407	Blautia_wexlerae:deletion2356243		6-Hydroxynicotinic acid
Klebsiella_quasipneumoniae			Blautia_wexlerae:vSV674_675	Ruthenibacterium_lactatiformans:insertion91433		9-Methyluric acid
			Blautia_wexlerae:vSV1155_1156	Fusicatenibacter_saccharivorans:deletion24070		Acetophenone
			Blautia_wexlerae:vSV3419_3421	Ruthenibacterium_lactatiformans:deletion271726		Adenine
			Blautia_wexlerae:vSV3984_3985	Ruthenibacterium_lactatiformans:insertion16134		alpha-Linolenic acid
			Blautia_wexlerae:vSV1333_1337	Ruthenibacterium_lactatiformans:deletion29273		Hippuric acid
			Blautia_wexlerae:vSV1218_1219	Lachnospira_pectinoschiza:deletion525		Hypoxanthine
			Prevotella_copri:vSV3097_3099.3099_3100	Prevotella_copri:insertion212561		Indole-3-carboxylic acid
			Clostridium_symbiosum:vSV4902_4904	Prevotella_copri:insertion1040001		L-Glutamic acid
			Clostridium_symbiosum:vSV4242_4244	Prevotella_copri:deletion7292231		Mevalonic acid
			Clostridium_symbiosum:vSV4693_4694	Prevotella_copri:deletion10345711		Piperidine
			Clostridium_symbiosum:vSV1388_1389	Prevotella_copri:deletion13220431
			Megamonas_rupellensis:vSV59_60.871_872.1606_1611.2074_2075	Prevotella_copri:insertion17265301
			Megamonas_rupellensis:vSV163_164.1373_1374	Prevotella_copri:deletion17265321
			Alistipes_shahii:vSV3598_3599	Prevotella_copri:deletion19105551
			Alistipes_shahii:vSV1884_1885.1886_1887	Prevotella_copri:deletion28371381
			Alistipes_shahii:vSV1077_1079.1079_1081.1081_1083.1083_1085.1085_1089.1089_1090	Prevotella_copri:deletion32200141
			Alistipes_shahii:vSV2218_2222.2222_2224.2224_2225.2226_2227	Prevotella_copri:deletion334691
			Alistipes_shahii:vSV1396_1399
			Alistipes_shahii:vSV66_73.73_77.77_81.81_83.85_86.884_885.2144_2148.2148_2152.2152_2157.2157_2158.2173_2175.2179_2180.3363_3364
			[Eubacterium] hallii DSM 3353:vSV1892_1893
			Subdoligranulum sp. 4_3_54A2FAA:vSV2106_2108.2128_2132.2132_2133
			Subdoligranulum sp. 4_3_54A2FAA:vSV1863_1864
			Subdoligranulum sp. 4_3_54A2FAA:vSV950_951.1011_1014.1014_1022.1022_1023
			Subdoligranulum sp. 4_3_54A2FAA:vSV2776_2777
			Subdoligranulum sp. 4_3_54A2FAA:vSV401_411
			Subdoligranulum sp. 4_3_54A2FAA:vSV2095_2106.2138_2140
			Subdoligranulum sp. 4_3_54A2FAA:vSV2089_2091
			Subdoligranulum sp. 4_3_54A2FAA:vSV670_671
			Subdoligranulum sp. 4_3_54A2FAA:vSV677_678
			Subdoligranulum sp. 4_3_54A2FAA:vSV681_682
			Subdoligranulum sp. 4_3_54A2FAA:vSV683_684
			Subdoligranulum sp. 4_3_54A2FAA:vSV671_676
			Subdoligranulum sp. 4_3_54A2FAA:vSV4200_4201
			Subdoligranulum sp. 4_3_54A2FAA:vSV4204_4205
			Subdoligranulum sp. 4_3_54A2FAA:vSV4203_4204
			Subdoligranulum sp. 4_3_54A2FAA:vSV4193_4194
			Subdoligranulum sp. 4_3_54A2FAA:vSV1432_1433
			Subdoligranulum sp. 4_3_54A2FAA:vSV692_693
			Subdoligranulum sp. 4_3_54A2FAA:vSV734_736
			Subdoligranulum sp. 4_3_54A2FAA:vSV1853_1854
			Subdoligranulum sp. 4_3_54A2FAA:vSV1868_1869
			Subdoligranulum sp. 4_3_54A2FAA:vSV1856_1858
			Alistipes_obesi:vSV2427_2429
			Eubacterium_eligens:vSV1718_1719
