# Supplementary material for: Integrative multi-omics reveals microbial genomic variants driving altered host-microbe interactions in autism spectrum disorder
Source: Cell Rep Med. 2025 Dec 19;7(1):102516. doi: 10.1016/j.xcrm.2025.102516 (PMC12866134; doi:10.1016/j.xcrm.2025.102516)
Supplement: Data S11. The performance of diagnostic models based on 5-fold cross-validation, related to Figure 6 [file mmc12.xlsx]

## Sheet: Table S11
Data S11. The performance of diagnostic models based on five-fold cross-validation, related to Figure6.
	Levels	AUC	AUPR	MCC	Specificity	Sensitivity	Precision	F1	Accuracy
Species&Gene&Pathway&SV&InDel&SNV	6	0.956	0.962	0.78	0.889	0.891	0.891	0.891	0.89
Species&Gene&SV&InDel&SNV	5	0.962	0.966	0.84	0.929	0.911	0.929	0.92	0.92
Species&Gene&Pathway&SV&SNV	5	0.956	0.962	0.77	0.889	0.881	0.89	0.886	0.885
Species&Pathway&SV&InDel&SNV	5	0.955	0.963	0.79	0.879	0.911	0.885	0.898	0.895
Species&Gene&Pathway&InDel&SNV	5	0.951971	0.959435	0.761363	0.888889	0.872549	0.89	0.881188	0.880597
Gene&Pathway&SV&InDel&SNV	5	0.950895	0.954138	0.74067	0.888889	0.851485	0.886598	0.868687	0.87
Species&Gene&Pathway&SV&InDel	5	0.944794	0.954461	0.780178	0.89899	0.881188	0.89899	0.89	0.89
Species&Gene&InDel&SNV	4	0.963	0.968	0.821	0.919	0.902	0.92	0.911	0.91
Species&SV&InDel&SNV	4	0.961	0.968	0.82	0.919	0.901	0.919	0.91	0.91
Species&Gene&SV&SNV	4	0.959	0.963	0.79	0.889	0.901	0.892	0.897	0.895
Gene&SV&InDel&SNV	4	0.959	0.957	0.782	0.919	0.861	0.916	0.888	0.89
Species&Gene&SV&InDel	4	0.955	0.961	0.81	0.919	0.891	0.918	0.905	0.905
Species&Pathway&SV&SNV	4	0.953195	0.960905	0.78009	0.878788	0.90099	0.883495	0.892157	0.89
Species&Pathway&InDel&SNV	4	0.952565	0.95915	0.771539	0.89899	0.872549	0.89899	0.885572	0.885572
Gene&Pathway&InDel&SNV	4	0.951277	0.957629	0.762712	0.909091	0.852941	0.90625	0.878788	0.880597
Species&Gene&Pathway&SNV	4	0.949099	0.956739	0.771165	0.888889	0.882353	0.891089	0.8867	0.885572
Pathway&SV&InDel&SNV	4	0.945995	0.949441	0.720172	0.868687	0.851485	0.868687	0.86	0.86
Species&Gene&Pathway&InDel	4	0.945831	0.95342	0.761141	0.878788	0.882353	0.882353	0.882353	0.880597
Species&Gene&Pathway&SV	4	0.945495	0.952967	0.760176	0.888889	0.871287	0.888889	0.88	0.88
Species&Pathway&SV&InDel	4	0.944694	0.955473	0.739974	0.868687	0.871287	0.871287	0.871287	0.87
Gene&Pathway&SV&InDel	4	0.930793	0.934901	0.730383	0.878788	0.851485	0.877551	0.864322	0.865
Gene&Pathway&SV&SNV	4	0.927393	0.932067	0.70017	0.858586	0.841584	0.858586	0.85	0.85
Gene&InDel&SNV	3	0.967	0.969	0.812	0.929	0.882	0.928	0.905	0.905
Species&InDel&SNV	3	0.959	0.965	0.821	0.919	0.902	0.92	0.911	0.91
Species&Gene&SNV	3	0.958	0.963	0.791	0.909	0.882	0.909	0.896	0.896
Species&SV&SNV	3	0.957	0.964	0.76	0.879	0.881	0.881	0.881	0.88
SV&InDel&SNV	3	0.954395	0.957035	0.72066	0.878788	0.841584	0.876289	0.858586	0.86
Species&Gene&InDel	3	0.953159	0.959188	0.791444	0.909091	0.882353	0.909091	0.895522	0.895522
Species&Pathway&SNV	3	0.952763	0.960279	0.751634	0.888889	0.862745	0.888889	0.875622	0.875622
Pathway&InDel&SNV	3	0.949891	0.953203	0.723955	0.89899	0.823529	0.893617	0.857143	0.860697
Species&Gene&SV	3	0.948295	0.954749	0.780178	0.89899	0.881188	0.89899	0.89	0.89
Species&SV&InDel	3	0.946295	0.956937	0.780178	0.89899	0.881188	0.89899	0.89	0.89
Species&Pathway&InDel	3	0.942662	0.950563	0.721331	0.858586	0.862745	0.862745	0.862745	0.860697
Gene&SV&InDel	3	0.939994	0.940143	0.742559	0.909091	0.831683	0.903226	0.865979	0.87
Species&Pathway&SV	3	0.939094	0.949684	0.750238	0.858586	0.891089	0.865385	0.878049	0.875
Species&Gene&Pathway	3	0.93672	0.945243	0.751634	0.888889	0.862745	0.888889	0.875622	0.875622
Gene&SV&SNV	3	0.934593	0.929631	0.710036	0.858586	0.851485	0.86	0.855721	0.855
Gene&Pathway&InDel	3	0.934244	0.944292	0.691462	0.838384	0.852941	0.84466	0.84878	0.845771
Gene&Pathway&SNV	3	0.929194	0.941494	0.68225	0.858586	0.823529	0.857143	0.84	0.840796
Pathway&SV&InDel	3	0.923692	0.929603	0.680168	0.848485	0.831683	0.848485	0.84	0.84
Pathway&SV&SNV	3	0.923292	0.927019	0.710378	0.868687	0.841584	0.867347	0.854271	0.855
Gene&Pathway&SV	3	0.894789	0.904058	0.60016	0.808081	0.792079	0.808081	0.8	0.8
InDel&SNV	2	0.971	0.968	0.861	0.939	0.922	0.94	0.931	0.93
Species&SNV	2	0.959	0.966	0.772	0.909	0.863	0.907	0.884	0.886
Gene&SNV	2	0.950881	0.953858	0.712474	0.878788	0.833333	0.876289	0.854271	0.855721
Species&InDel	2	0.947514	0.956417	0.761363	0.888889	0.872549	0.89	0.881188	0.880597
Species&Gene	2	0.943157	0.949934	0.751634	0.888889	0.862745	0.888889	0.875622	0.875622
Species&SV	2	0.942594	0.951792	0.78069	0.909091	0.871287	0.907216	0.888889	0.89
Gene&InDel	2	0.941672	0.947898	0.73128	0.858586	0.872549	0.864078	0.868293	0.865672
Pathway&SNV	2	0.937512	0.945595	0.701654	0.858586	0.843137	0.86	0.851485	0.850746
Species&Pathway	2	0.93474	0.94247	0.721557	0.868687	0.852941	0.87	0.861386	0.860697
SV&InDel	2	0.927693	0.933431	0.672991	0.878788	0.792079	0.869565	0.829016	0.835
SV&SNV	2	0.923192	0.921113	0.66063	0.848485	0.811881	0.845361	0.828283	0.83
Pathway&InDel	2	0.918796	0.928733	0.661616	0.828283	0.833333	0.833333	0.833333	0.830846
Gene&SV	2	0.89899	0.892568	0.690373	0.858586	0.831683	0.857143	0.844221	0.845
Gene&Pathway	2	0.886017	0.899209	0.602139	0.808081	0.794118	0.81	0.80198	0.800995
Pathway&SV	2	0.872887	0.882233	0.56058	0.79798	0.762376	0.793814	0.777778	0.78
SNV	1	0.939577	0.91028	0.754816	0.879474	0.872381	0.883545	0.875931	0.875488
Species	1	0.936662	0.907132	0.746444	0.878947	0.864762	0.880112	0.870149	0.870976
InDel	1	0.93343	0.901759	0.723325	0.888947	0.833333	0.885673	0.85839	0.860732
Gene	1	0.876075	0.84986	0.577462	0.826842	0.745238	0.825215	0.780854	0.785854
SV	1	0.855402	0.829663	0.536978	0.807895	0.722857	0.796468	0.753833	0.765
Pathway	1	0.824161	0.804643	0.462507	0.715263	0.735238	0.740023	0.72868	0.726341
*Bolded entries indicate the feature combination yielding the best overall classification performance.
