# Supplementary material for: Integrative multi-omics reveals microbial genomic variants driving altered host-microbe interactions in autism spectrum disorder
Source: Cell Rep Med. 2025 Dec 19;7(1):102516. doi: 10.1016/j.xcrm.2025.102516 (PMC12866134; doi:10.1016/j.xcrm.2025.102516)
Supplement: Data S12. Sequence data quality control and removal of DNA contamination, related to Figure 1 [file mmc13.xlsx]

## Sheet: Data S12
Data S12. Sequence data quality control and removal of DNA contamination, related to Figure1.
Sample ID	Raw read	Low quality (%)	Unmap host read	Ratio of host read (%)	Clean read	Ratio of clean read (%)
WH_302	85822146	3.97356	82346498	0.0762624	81594970	95.0745
WH_305	106525688	3.85358	102409068	0.0108575	101041494	94.8518
WH_306	113170390	3.82151	107013648	1.61873	105120796	92.8872
WH_307	75503246	3.57374	72761768	0.0572055	72295208	95.7511
WH_308	84639410	3.57886	81575774	0.0407706	78362052	92.5834
WH_309	70894724	3.70277	68265422	0.00596659	67540260	95.2684
WH_311	96356778	3.96784	92519270	0.0147597	91493182	94.9525
WH_312	76926370	3.69798	74049792	0.0414136	72808936	94.6476
WH_314	86199280	3.64224	83010376	0.0572139	81880086	94.9893
WH_315	82105416	3.71679	79045212	0.0103793	77609416	94.5241
WH_316	81677472	3.88365	78459672	0.0559885	77702490	95.1333
WH_318	86969816	4.40811	83131512	0.00526849	80910574	93.0329
WH_319	87640696	3.90332	84191234	0.0325922	83255440	94.9963
WH_320	105572710	3.26772	102094188	0.0271832	101211526	95.869
WH_321	100010106	3.52837	96351300	0.130063	95619986	95.6103
WH_322	78185216	3.76671	75215338	0.031804	73263512	93.7051
WH_323	78727072	3.84176	75699208	0.00426537	72985820	92.7074
WH_326	99360216	3.08557	96257384	0.0372443	93420444	94.022
WH_328	103947840	3.62931	88421358	11.3075	87234196	83.9211
WH_329	69049444	3.59611	66381732	0.267374	65354616	94.649
WH_330	103880762	3.06418	100524970	0.166248	95744222	92.1674
WH_331	75823150	3.62167	73060540	0.0218218	71624586	94.4627
WH_332	77610376	3.49073	73881104	1.31439	72631494	93.5848
WH_334	110667480	2.97127	106906850	0.426864	106014278	95.7953
WH_335	72218522	3.64003	69585276	0.00618955	69124826	95.7162
WH_341	95352698	3.0672	92410842	0.0180362	90765690	95.1894
WH_344	77904656	3.55372	75127142	0.01155	74383788	95.4805
WH_345	88477026	3.48659	84762428	0.711787	83602280	94.4904
WH_347	76629986	3.4122	73981390	0.044142	73395976	95.7797
WH_349	105168180	3.49258	100424222	1.01825	98420368	93.5838
WH_351	98263280	2.94176	95240560	0.134382	93889250	95.5487
WH_353	126084896	3.31306	121848710	0.0467272	119734786	94.9636
WH_355	91538062	3.07401	88718242	0.00647599	87153720	95.2104
WH_356	70270824	3.75429	67622412	0.0145693	66675832	94.8841
WH_357	79441920	3.61267	76554916	0.021437	75319640	94.811
WH_358	77773502	4.05183	74611580	0.0137245	72584468	93.328
WH_359	97693674	3.02843	94487624	0.253306	90662344	92.8027
WH_451	103506936	3.25829	100103272	0.0300579	98654428	95.3119
WH_452	103881514	3.21075	100537692	0.00813427	96214900	92.6198
WH_453	98246712	3.49606	94482520	0.335303	93555566	95.2251
WH_454	113918040	3.30881	110141440	0.00637827	107029052	93.9527
WH_455	107851364	3.53674	103962062	0.0694326	101940566	94.5195
WH_456	93647930	3.20218	90627688	0.022922	89106030	95.15
WH_457	89304538	3.75769	85647506	0.337322	83781480	93.8155
WH_458	91413904	4.06877	87666808	0.0302733	83503152	91.3462
WH_459	96755670	3.99961	92822220	0.0657346	92126302	95.2154
WH_460	93082450	3.26876	90030642	0.00984718	89024800	95.6408
WH_461	102276032	3.40072	98775864	0.0215515	97859398	95.6817
WH_462	102276394	3.19057	98998932	0.0139446	97359974	95.193
WH_463	117325094	3.16127	113245466	0.315932	112360070	95.7681
WH_464	112559372	3.35199	108743568	0.038051	107626024	95.6171
WH_465	107432836	3.58159	103469370	0.107656	101399558	94.3841
WH_466	110829670	3.63009	106549646	0.231712	104998936	94.739
WH_467	119996082	3.0483	116274296	0.0532934	115225590	96.0245
WH_468	109102196	3.15489	105641560	0.0170281	104773128	96.0321
WH_469	116051750	3.25376	112253482	0.0191449	109728606	94.5514
WH_470	125859082	3.25442	121750004	0.0104053	120239588	95.5351
WH_471	92186886	3.53996	88889338	0.0370682	87991532	95.4491
WH_472	97411526	3.61813	93750808	0.139862	92204288	94.6544
WH_473	97771346	3.66436	94058914	0.132699	90709626	92.7773
WH_474	107997468	3.48196	103999706	0.219759	103158916	95.5198
WH_475	99334876	3.60919	95702254	0.0477576	93954664	94.5838
WH_476	104516516	3.57457	100614354	0.158966	99144488	94.8601
WH_477	109279710	3.36255	105585306	0.0181406	104684330	95.7948
WH_478	103816108	3.31441	100301796	0.0707173	95989152	92.4607
WH_479	133653230	3.79051	128421798	0.123674	126891316	94.9407
WH_480	92611032	2.84541	89955956	0.0215028	89702756	96.8597
WH_481	109068904	3.65898	104935652	0.130604	103395502	94.7983
WH_482	106450930	3.06104	103188580	0.00361105	101099978	94.9733
WH_483	103609062	3.1599	100292404	0.0412242	99459412	95.9949
WH_484	100090956	3.34433	96719638	0.0239202	94950516	94.8642
WH_485	103543768	3.08573	99945084	0.389791	98672496	95.2954
WH_486	83611518	3.21748	80883306	0.0454842	80163944	95.8767
WH_487	102927000	3.42931	99359160	0.0370709	96717734	93.9673
WH_488	106843134	3.2394	103364466	0.0164634	100158596	93.7436
WH_489	96084064	3.26088	92931672	0.0199887	91876558	95.621
WH_490	81464788	3.19444	78355672	0.622077	75107908	92.1968
WH_491	108101660	3.24569	104497384	0.0884686	103533924	95.7746
WH_492	91027360	3.44675	87876540	0.0146461	86817280	95.3749
WH_493	92691880	3.20831	89699232	0.0202844	88583136	95.5673
WH_494	81737614	3.26586	78912140	0.190896	77950254	95.3664
WH_495	114020844	2.94464	110606854	0.0495383	108840266	95.4565
WH_496	95634586	3.3301	92368334	0.0852474	90213322	94.3313
WH_498	108400158	2.9183	105214662	0.020345	101543706	93.6749
WH_499	87799032	3.15046	84920570	0.128004	83114954	94.665
WH_500	84357624	3.14753	81630038	0.0858275	80874244	95.8707
WH_501	100704832	3.23648	97428314	0.0171015	95336922	94.6697
WH_502	102641462	3.46131	99073520	0.0148127	97370398	94.8646
WH_503	107077702	3.31665	103439556	0.0810197	102470564	95.6974
WH_504	88414034	3.31797	85451678	0.0325785	83544054	94.4918
WH_505	117453458	2.76425	113756560	0.383292	112395926	95.694
WH_506	91237478	3.35062	88168676	0.0129092	87620688	96.0359
WH_507	111167896	2.88751	107934992	0.0206139	107025840	96.2741
WH_508	100076620	3.52544	94888422	1.65878	93913286	93.8414
WH_509	107045298	3.40267	103362350	0.0378793	101732860	95.0372
WH_510	111423856	3.47767	107436316	0.101039	106297122	95.3989
WH_511	110902502	4.0397	106106774	0.284572	105055882	94.7281
WH_512	93556260	4.09768	89619952	0.109748	88138624	94.2092
WH_513	105354138	3.27733	101893816	0.00713973	100771810	95.6505
WH_514	110671550	3.25951	107058914	0.0047781	104590922	94.5057
WH_515	113461684	3.22886	109788340	0.00866372	107228104	94.506
WH_516	71839154	4.72749	68377190	0.0915629	66585702	92.6872
WH_517	79031844	4.78557	75222376	0.0345962	73876892	93.4774
WH_518	105100778	3.34808	101543962	0.036112	100036462	95.1815
WH_519	99125220	3.13508	95986082	0.0317639	94309044	95.1413
WH_520	104865774	3.18386	101401038	0.120112	98276130	93.7161
WH_521	99572294	3.60112	95968000	0.0186518	94823488	95.2308
WH_522	102139274	3.63624	98389012	0.0354751	95586624	93.5846
WH_523	111560278	3.85944	107174282	0.0720615	105668618	94.7189
WH_524	103958870	2.70307	101131936	0.016216	98064776	94.3304
WH_525	115725100	3.56125	111598030	0.00502225	109009442	94.1969
WH_526	103971062	2.69156	101110976	0.0592877	98466980	94.7061
WH_527	94035714	3.83809	88990692	1.52691	85817050	91.2601
WH_528	94660786	3.59744	91082828	0.182331	88463278	93.4529
WH_529	83138424	4.40059	79405882	0.0889601	78597096	94.5376
WH_530	76131240	4.40784	72294416	0.631914	71645714	94.1082
WH_531	103162520	2.71998	100039792	0.307017	98448646	95.4306
WH_532	88645248	4.04076	83697096	1.54121	80722022	91.0619
WH_533	102170938	2.90814	99139916	0.0584804	97917866	95.8373
WH_534	107558466	2.79515	104546234	0.00540171	103439940	96.1709
WH_536	105017604	2.64262	102236046	0.00603518	100442448	95.6434
WH_537	88207028	4.34722	84346458	0.029492	83606828	94.7848
WH_539	80875358	4.40865	77239268	0.0872701	75574546	93.4457
WH_540	105165068	2.79578	102029220	0.186052	100429648	95.4972
WH_541	103106930	2.71165	100296462	0.0141348	98761004	95.785
WH_542	112895202	3.06537	109313760	0.106986	107385836	95.1199
WH_543	115036764	3.27407	111016554	0.220646	109368242	95.0724
WH_544	122301822	3.01921	118576946	0.0264281	116096146	94.9259
WH_545	111863404	2.9876	108516772	0.00411752	107059466	95.7055
WH_546	114117398	2.90307	110063878	0.648991	108499060	95.0767
WH_547	100111034	3.85978	96188734	0.0581694	93987186	93.8829
WH_548	103020744	3.04369	99869974	0.014698	98677070	95.7837
WH_549	99549252	3.18671	96291512	0.0857786	94852682	95.2822
WH_550	101343064	3.30742	97980178	0.0108996	96638748	95.358
WH_551	74241888	4.54566	70830962	0.0486814	68502028	92.2687
WH_552	99304558	3.88865	95419846	0.0232638	93764340	94.421
WJ_361	103498730	3.07987	100258980	0.0503658	97976256	94.6642
WJ_362	87902456	3.19917	84484220	0.689498	82278306	93.6018
WJ_363	76474080	2.6783	74363804	0.0811674	73027870	95.4936
WJ_364	71866816	2.64508	69904592	0.08528	68795466	95.7263
WJ_365	70473332	2.52717	68678942	0.0190228	66837340	94.8406
WJ_366	75558664	2.79704	73417380	0.0368985	72469138	95.9111
WJ_367	77098066	2.57566	75065572	0.0605878	72131738	93.5584
WJ_368	71517246	2.66672	69573932	0.0505417	68089464	95.2071
WJ_369	70775210	2.6399	68893964	0.0181561	66675710	94.2077
WJ_370	79379176	3.61425	76438364	0.0905174	75310562	94.8745
WJ_371	76364580	2.57825	74298802	0.126907	73509318	96.261
WJ_372	100226958	3.17017	96911076	0.138206	96078412	95.8608
WJ_373	79511782	3.51885	76709638	0.00533254	74293192	93.4367
WJ_374	83276600	3.57296	80294792	0.00764681	77380866	92.9203
WJ_375	97877474	3.36807	94560224	0.0211203	93472358	95.4994
WJ_376	84046560	3.44689	80800026	0.415893	77685108	92.431
WJ_377	77738432	3.52156	74995632	0.00667881	74110932	95.3337
WJ_379	82900226	3.22552	80207716	0.0223715	78406040	94.5788
WJ_380	72487650	3.40557	70011414	0.0105066	68095662	93.9411
WJ_381	100913470	3.34591	97517968	0.0188597	96670984	95.7959
WJ_382	85130592	3.76767	81793776	0.151976	78834802	92.6046
WJ_383	76426636	3.47235	73757432	0.0201553	72652936	95.0623
WJ_384	88376314	3.04732	85627530	0.0629988	82996558	93.9127
WJ_385	92185592	2.9232	89470084	0.0225003	88661704	96.1774
WJ_386	84414204	2.84831	81970030	0.0471414	80807436	95.7273
WJ_387	88519264	2.97083	85878474	0.0124606	80548956	90.996
WJ_388	82822104	2.98435	80342232	0.00986935	77822556	93.9635
WJ_389	107906362	3.46231	104132622	0.0349284	102385052	94.8832
WJ_390	81967726	2.83385	79636094	0.0107237	78528988	95.8048
WJ_391	81447038	2.83509	79101108	0.0452245	78207442	96.0225
WJ_392	81383968	2.8869	78999062	0.0435393	77486522	95.211
WJ_393	131698052	3.36138	127201754	0.0527191	124810982	94.7706
WJ_394	86216970	2.69724	83873448	0.0209286	83010060	96.2804
WJ_395	86169488	2.86193	83695414	0.00924225	81416544	94.4842
WJ_396	88968394	2.71641	86530022	0.0243098	84759514	95.2692
WJ_397	80945914	2.77384	78681874	0.023134	76910436	95.0146
WJ_398	86152062	2.91416	83549418	0.106832	82542894	95.8107
WJ_399	102102410	3.89231	97970314	0.154702	96033700	94.0563
WJ_400	90942044	2.81064	88329426	0.0621957	86950968	95.6114
WJ_401	89959964	2.67836	82196684	5.95135	81095304	90.146
WJ_402	94691568	3.62337	91239250	0.0224856	90511140	95.5852
WJ_403	90884734	3.59644	87603908	0.0134346	81372828	89.5341
WJ_404	101230838	3.40373	97627176	0.156118	96029320	94.8617
WJ_405	115017388	4.13522	110095716	0.143848	108919502	94.6983
WJ_406	81243460	3.41446	77691780	0.95719	74965916	92.2732
WJ_407	95243080	2.88375	92369876	0.132959	90809094	95.3446
WJ_408	106090530	2.92623	102973940	0.0114374	101557976	95.7277
WJ_409	103490512	2.93013	100452266	0.00563916	97367028	94.083
WJ_410	96107180	2.85774	93349936	0.0111813	91763936	95.4808
WJ_411	120575618	2.55652	117486500	0.00545218	115057082	95.4232
WJ_412	95845918	3.0448	92915992	0.0121132	91128198	95.0778
WJ_413	95199642	2.85634	92471832	0.00901264	91547892	96.1641
WJ_414	98223706	2.954	95248698	0.0748068	93852558	95.5498
WJ_415	124423192	2.64171	121076390	0.0481389	119249490	95.8419
WJ_416	109184344	3.65663	104393018	0.731664	103242406	94.5579
WJ_418	94875318	3.75063	90700332	0.649872	88876446	93.6771
WJ_419	100745224	3.0982	97617470	0.0064142	95707298	94.9993
WJ_420	96544974	3.04835	93598526	0.00354032	90968594	94.2241
WJ_421	101321672	2.62233	92019316	6.55868	89279858	88.1153
WJ_422	122341096	2.63632	119106718	0.00741697	115955642	94.7806
WJ_423	108460162	2.62857	105598548	0.00982849	101920102	93.9701
WJ_425	107631468	2.63191	104775908	0.0211797	103867326	96.5027
WJ_426	101922000	2.57163	99283440	0.0171759	95145716	93.3515
WJ_427	99298956	2.48187	96818948	0.0156457	95649764	96.325
WJ_428	96025966	3.27807	92872408	0.00599629	92010126	95.818
